# Supplementary material for: 5‐Hydroxymethylcytosine Profiles of cfDNA in Urine as Diagnostic, Differential Diagnosis and Prognostic Markers for Multiple Myeloma
Source: Cancer Med. 2024 Dec 23;13(24):e70477. doi: 10.1002/cam4.70477 (PMC11664239; doi:10.1002/cam4.70477)
Supplement: Supplementary file 2 — Table S1. [file CAM4-13-e70477-s002.xlsx]

## Sheet: Sheet1
DhMRs of group MM compared with Healthy cohort(A log2FoldChange greater than 0.5 indicates significant upregulation in the MM group, while a log2FoldChange less than -0.5 indicates significant downregulation.)
seqnames	start	end	width	strand	log2FoldChange	pvalue	padj	annotation	geneChr	geneStart	geneEnd	geneLength	geneStrand	geneId	transcriptId	distanceToTSS	ENSEMBL	SYMBOL	GENENAME
chr4	30888264	30888731	468	*	1.82423	1.35237e-12	2.19851e-09	Intron (uc011bxx.2/5099, intron 1 of 2)	4	30722037	31148423	426387	1	5099	uc021xnd.1	166227	ENSG00000169851	PCDH7	protocadherin 7
chr10	20580389	20580861	473	*	1.54785	4.27254e-09	7.56188e-07	Distal Intergenic	10	20432224	20569115	136892	1	84898	uc009xkc.1	148165	ENSG00000120594	PLXDC2	plexin domain containing 2
chr6	46130966	46131511	546	*	1.33973	9.95996e-07	3.39947e-05	Intron (uc003oxz.1/59084, intron 3 of 3)	6	46127762	46138717	10956	2	59084	uc003oxz.1	7206	ENSG00000112796	ENPP5	ectonucleotide pyrophosphatase/phosphodiesterase family member 5
chr11	86953009	86953235	227	*	1.22641	9.18188e-07	3.21644e-05	Intron (uc001pch.3/65084, intron 6 of 14)	11	86748886	87039876	290991	1	65084	uc010rtt.2	204123	ENSG00000166575	TMEM135	transmembrane protein 135
chr10	6763500	6764349	850	*	1.21616	1.57467e-20	6.91169e-16	Distal Intergenic	10	6821560	6884868	63309	1	100507127	uc001ijm.3	-57211	ENSG00000238266	LINC00707	long intergenic non-protein coding RNA 707
chr19	36762726	36763147	422	*	1.12848	8.32604e-09	1.20637e-06	Distal Intergenic	19	36802245	36803570	1326	1	100134317	uc021utf.1	-39098	NA	LOC100134317	uncharacterized LOC100134317
chr5	99607359	99607698	340	*	1.1227	1.30578e-11	1.21946e-08	Distal Intergenic	5	99715209	99723958	8750	2	100133050	uc011cuw.1	116260	NA	GUSBP19	GUSB pseudogene 19
chr5	149401342	149401813	472	*	1.07573	2.42602e-10	1.07561e-07	Intron (uc003lrk.4/22993, intron 6 of 19)	5	149372686	149380730	8045	2	81789	uc003lrj.3	-20612	ENSG00000164296	TIGD6	tigger transposable element derived 6
chr11	58646816	58647706	891	*	1.04914	5.99589e-09	9.74731e-07	Distal Intergenic	11	58601540	58611997	10458	2	219970	uc009ymq.3	-34819	ENSG00000156689	GLYATL2	glycine-N-acyltransferase like 2
chr15	44265195	44265695	501	*	1.03957	5.88288e-08	4.62364e-06	Intron (uc001ztk.1/84978, intron 2 of 15)	15	44165474	44202177	36704	2	84978	uc001ztj.1	-63018	ENSG00000171877	FRMD5	FERM domain containing 5
chr5	72677343	72678010	668	*	1.01266	2.30461e-09	4.85092e-07	Distal Intergenic	5	72794250	72795476	1227	1	689	uc010izd.1	-116240	ENSG00000145741	BTF3	basic transcription factor 3
chr4	134569873	134570115	243	*	0.997407	1.61105e-06	4.79091e-05	Distal Intergenic	4	134070470	134112732	42263	1	57575	uc003iha.3	499403	ENSG00000138650	PCDH10	protocadherin 10
chr17	3375477	3375827	351	*	0.991364	3.27347e-10	1.24649e-07	Promoter (<=1kb)	17	3343306	3375142	31837	2	84690	uc010ckf.3	-335	ENSG00000141255	SPATA22	spermatogenesis associated 22
chr6	84736108	84736726	619	*	0.975336	1.29395e-09	3.27134e-07	Distal Intergenic	6	84743420	84800605	57186	1	112609	uc003pkg.4	-6694	ENSG00000135324	MRAP2	melanocortin 2 receptor accessory protein 2
chr4	113684433	113684771	339	*	0.974398	9.45059e-09	1.31271e-06	Distal Intergenic	4	113739239	114257213	517975	1	287	uc003ibc.2	-54468	ENSG00000145362	ANK2	ankyrin 2
chr2	44864907	44865257	351	*	0.969977	6.18492e-09	9.98068e-07	Intron (uc002rum.3/79823, intron 3 of 10)	2	44776630	44776659	30	2	100616475	uc021vgr.1	-88248	ENSG00000265301	MIR548AD	microRNA 548ad
chr11	129782825	129783210	386	*	0.969673	7.98213e-10	2.28965e-07	Promoter (2-3kb)	11	129784227	129785755	1529	2	56980	uc009zcs.1	2545	ENSG00000170325	PRDM10	PR/SET domain 10
chr2	125405016	125405591	576	*	0.96764	2.3461e-09	4.88045e-07	Exon (uc002tno.3/129684, exon 13 of 24)	2	124782864	125672863	890000	1	129684	uc010flu.3	622152	ENSG00000155052	CNTNAP5	contactin associated protein family member 5
chr4	90116403	90116736	334	*	0.961467	3.33968e-08	3.10181e-06	Distal Intergenic	4	90033968	90036052	2085	1	166815	uc003hsk.3	82435	ENSG00000180346	TIGD2	tigger transposable element derived 2
chr14	88729513	88729890	378	*	0.959045	8.35806e-08	5.98467e-06	Exon (uc001xwm.3/54207, exon 2 of 7)	14	88646452	88737255	90804	2	54207	uc001xwm.3	7365	ENSG00000100433	KCNK10	potassium two pore domain channel subfamily K member 10
chr6	93991907	93992720	814	*	0.957478	1.5383e-07	9.32529e-06	Intron (uc003poe.3/2045, intron 5 of 16)	6	93949740	94129300	179561	2	2045	uc003poe.3	136580	ENSG00000135333	EPHA7	EPH receptor A7
chr5	140431404	140432358	955	*	0.94605	2.29196e-09	4.85092e-07	Promoter (<=1kb)	5	140430979	140433512	2534	1	29930	uc003lik.1	425	ENSG00000171815	PCDHB1	protocadherin beta 1
chr2	115306170	115307067	898	*	0.942257	1.28919e-10	7.16283e-08	Intron (uc002tla.2/57628, intron 1 of 25)	2	115219180	116602326	1383147	1	57628	uc002tlb.2	86990	ENSG00000175497	DPP10	dipeptidyl peptidase like 10
chr9	120786486	120787108	623	*	0.940526	1.26182e-08	1.61003e-06	Distal Intergenic	9	120466453	120479769	13317	1	7099	uc004bkb.4	320033	ENSG00000136869	TLR4	toll like receptor 4
chr2	49270755	49271372	618	*	0.937506	1.63149e-07	9.62513e-06	Intron (uc002rww.3/2492, intron 2 of 9)	2	49189296	49381666	192371	2	2492	uc002rww.3	110294	ENSG00000170820	FSHR	follicle stimulating hormone receptor
chr3	134565087	134565666	580	*	0.937115	3.02385e-09	5.92526e-07	Intron (uc010htz.2/2047, intron 1 of 5)	3	134514099	134979307	465209	1	2047	uc003eqt.3	50988	ENSG00000154928	EPHB1	EPH receptor B1
chr1	191342335	191342636	302	*	0.93603	5.78037e-08	4.57149e-06	Distal Intergenic	1	190594020	190770788	176769	1	440704	uc021pgm.2	748315	ENSG00000231175	LINC01720	long intergenic non-protein coding RNA 1720
chr3	53857347	53858149	803	*	0.932676	5.80557e-12	6.53395e-09	5' UTR	3	53850324	53880420	30097	2	55349	uc003dgz.3	22271	ENSG00000016391	CHDH	choline dehydrogenase
chr5	175029508	175029954	447	*	0.93213	2.216e-08	2.34378e-06	Distal Intergenic	5	175085040	175113245	28206	1	3274	uc003mdc.4	-55086	ENSG00000113749	HRH2	histamine receptor H2
chr5	33851025	33851459	435	*	0.931214	5.51266e-08	4.41095e-06	Intron (uc003jia.1/81792, intron 2 of 23)	5	33527287	33892124	364838	2	81792	uc003jia.1	40665	ENSG00000151388	ADAMTS12	ADAM metallopeptidase with thrombospondin type 1 motif 12
chr8	7011663	7012057	395	*	0.929612	2.23642e-07	1.18126e-05	Intron (uc003wrb.1/uc003wrb.1, intron 1 of 1)	8	6912829	6914259	1431	2	1670	uc003wra.1	-97404	ENSG00000164816	DEFA5	defensin alpha 5
chr11	44904798	44905068	271	*	0.922887	4.05031e-09	7.25633e-07	Intron (uc001mye.4/90139, intron 2 of 8)	11	44927958	44952884	24927	1	90139	uc001myg.3	-22890	ENSG00000157570	TSPAN18	tetraspanin 18
chr5	52172021	52172579	559	*	0.920907	8.76982e-09	1.24574e-06	Intron (uc003jou.3/3672, intron 6 of 28)	5	52197609	52249485	51877	1	3672	uc003jow.3	-25030	ENSG00000213949	ITGA1	integrin subunit alpha 1
chr4	150292493	150293233	741	*	0.919734	7.63947e-09	1.14915e-06	Distal Intergenic	4	150999426	151178608	179183	1	166614	uc003ilm.4	-706193	ENSG00000170390	DCLK2	doublecortin like kinase 2
chr5	2206000	2206480	481	*	0.919566	1.89394e-09	4.34893e-07	Distal Intergenic	5	1877541	1887293	9753	2	50805	uc031sir.1	-318707	ENSG00000113430	IRX4	iroquois homeobox 4
chr22	23244242	23245177	936	*	0.918508	1.03471e-09	2.82089e-07	Intron (uc031rxg.1/uc031rxg.1, intron 440 of 450)	22	23229960	23238013	8054	1	100423062	uc021wmq.1	14282	ENSG00000254709	IGLL5	immunoglobulin lambda like polypeptide 5
chr10	113918970	113919744	775	*	0.918217	1.29083e-09	3.27134e-07	Exon (uc001kzp.3/57678, exon 17 of 22)	10	113914758	113943468	28711	2	57678	uc001kzq.1	23724	ENSG00000119927	GPAM	glycerol-3-phosphate acyltransferase, mitochondrial
chr16	20397839	20398334	496	*	0.914196	1.19695e-08	1.55161e-06	Intron (uc002dhc.1/204474, intron 2 of 11)	16	20370492	20416033	45542	2	204474	uc002dhc.1	17699	ENSG00000169340	PDILT	protein disulfide isomerase like, testis expressed
chr8	129252298	129252657	360	*	0.904492	5.05609e-10	1.6941e-07	Distal Intergenic	8	129162362	129162434	73	1	100302281	uc022bbk.1	89936	ENSG00000221261	MIR1208	microRNA 1208
chr4	9423175	9423562	388	*	0.903595	6.33654e-09	1.01138e-06	Distal Intergenic	4	9446260	9452240	5981	1	644414	uc011bwt.2	-22698	ENSG00000186146	DEFB131A	defensin beta 131A
chr4	120566988	120567390	403	*	0.903142	8.26098e-08	5.94425e-06	Distal Intergenic	4	120415550	120549981	134432	2	8654	uc003idh.3	-17007	ENSG00000138735	PDE5A	phosphodiesterase 5A
chr9	18776537	18777484	948	*	0.901929	4.55969e-07	1.93933e-05	Exon (uc003zne.4/92949, exon 19 of 29)	9	18826136	18910947	84812	1	92949	uc003znf.4	-48652	ENSG00000178031	ADAMTSL1	ADAMTS like 1
chr7	119047197	119048082	886	*	0.896987	2.68973e-06	6.97345e-05	Distal Intergenic	7	119913722	120390387	476666	1	3751	uc003vjj.1	-865640	ENSG00000184408	KCND2	potassium voltage-gated channel subfamily D member 2
chr19	36246370	36246845	476	*	0.896703	6.36299e-12	6.64977e-09	Promoter (1-2kb)	19	36245467	36247930	2464	2	126393	uc002obn.2	1085	ENSG00000004776	HSPB6	heat shock protein family B (small) member 6
chr1	94642963	94643326	364	*	0.896302	1.14491e-07	7.51173e-06	3' UTR	1	94642177	94661497	19321	2	9411	uc001dqk.3	18171	ENSG00000137962	ARHGAP29	Rho GTPase activating protein 29
chr1	110938948	110939455	508	*	0.893889	1.07078e-13	4.27272e-10	Distal Intergenic	1	110905473	110933704	28232	2	9122	uc010ovz.2	-5244	ENSG00000168679	SLC16A4	solute carrier family 16 member 4
chr1	71293392	71293742	351	*	0.893775	2.3469e-07	1.22053e-05	Distal Intergenic	1	71512189	71532865	20677	1	100132618	uc001dfr.3	-218447	NA	ZRANB2-AS1	ZRANB2 antisense RNA 1
chr16	5051117	5051919	803	*	0.889333	3.76724e-09	6.87675e-07	Intron (uc002cye.2/9717, intron 10 of 15)	16	5074845	5079009	4165	2	51172	uc010buc.3	27090	ENSG00000103174	NAGPA	N-acetylglucosamine-1-phosphodiester alpha-N-acetylglucosaminidase
chr9	19197821	19198151	331	*	0.888682	5.01408e-08	4.10603e-06	Distal Intergenic	9	19230763	19374137	143375	1	55667	uc031tcw.1	-32612	ENSG00000137145	DENND4C	DENN domain containing 4C
chr1	171429759	171430457	699	*	0.888061	8.43326e-10	2.38813e-07	Distal Intergenic	1	171454666	171484998	30333	1	23215	uc001ghq.1	-24209	ENSG00000117523	PRRC2C	proline rich coiled-coil 2C
chr8	1950562	1950890	329	*	0.887922	1.84275e-08	2.03379e-06	Exon (uc003wpw.4/9920, exon 2 of 2)	8	1922044	1955109	33066	1	9920	uc003wpw.4	28518	ENSG00000176595	KBTBD11	kelch repeat and BTB domain containing 11
chr1	213431172	213431619	448	*	0.88692	2.97855e-08	2.82981e-06	Intron (uc001hkd.3/26750, intron 11 of 13)	1	213246212	213446808	200597	1	26750	uc001hke.3	184960	ENSG00000136643	RPS6KC1	ribosomal protein S6 kinase C1
chr12	16333974	16334365	392	*	0.886236	1.28835e-06	4.10077e-05	Distal Intergenic	12	16341419	16430619	89201	2	729025	uc021qvs.1	96254	ENSG00000188991	SLC15A5	solute carrier family 15 member 5
chr16	33618935	33619390	456	*	0.8834	2.9447e-08	2.81595e-06	Distal Intergenic	16	33298268	33298702	435	2	390705	uc021thh.1	-320233	NA	LOC390705	protein phosphatase 2 regulatory subunit B'', beta pseudogene
chr8	75547720	75548018	299	*	0.881871	4.30004e-07	1.8632e-05	Intron (uc003yaj.1/441355, intron 2 of 5)	8	75512101	75670587	158487	1	441355	uc003yaj.1	35619	ENSG00000254349	MIR2052HG	MIR2052 host gene
chr13	90189567	90189916	350	*	0.88156	1.54645e-06	4.65558e-05	Distal Intergenic	13	90201048	90216667	15620	2	100874139	uc031qmq.1	26751	NA	LINC00353	long intergenic non-protein coding RNA 353
chr20	62114680	62115336	657	*	0.879802	4.75382e-12	5.68635e-09	Distal Intergenic	20	62065032	62103993	38962	2	3785	uc002yfc.1	-10687	ENSG00000075043	KCNQ2	potassium voltage-gated channel subfamily Q member 2
chr5	139159907	139160201	295	*	0.879336	6.068e-08	4.71501e-06	Distal Intergenic	5	139175406	139224048	48643	1	84249	uc003leu.1	-15205	ENSG00000146005	PSD2	pleckstrin and Sec7 domain containing 2
chr11	32387396	32388050	655	*	0.875777	1.50071e-10	7.66069e-08	Distal Intergenic	11	32409322	32452363	43042	2	7490	uc001mtl.2	64313	ENSG00000184937	WT1	WT1 transcription factor
chr18	54701451	54702007	557	*	0.873197	1.94753e-08	2.12644e-06	Distal Intergenic	18	54721804	54739350	17547	2	100885779	uc031ril.1	37343	ENSG00000258609	LINC-ROR	long intergenic non-protein coding RNA, regulator of reprogramming
chr5	49903323	49903626	304	*	0.87229	5.00462e-11	3.3283e-08	Distal Intergenic	5	49961733	50142356	180624	1	79668	uc003jon.4	-58107	ENSG00000151883	PARP8	poly(ADP-ribose) polymerase family member 8
chr13	91571962	91572497	536	*	0.872017	3.45632e-07	1.59023e-05	Intron (uc010tid.1/144776, intron 1 of 5)	13	91543208	91578851	35644	2	144776	uc010tid.1	6354	ENSG00000231674	LINC00410	long intergenic non-protein coding RNA 410
chr2	174429969	174430511	543	*	0.871668	1.95671e-05	0.00029423	Distal Intergenic	2	174219561	174233718	14158	1	83879	uc010zek.1	210408	ENSG00000144354	CDCA7	cell division cycle associated 7
chr3	100700844	100701463	620	*	0.871661	2.81402e-08	2.7206e-06	Intron (uc003dun.3/25890, intron 1 of 34)	3	100468179	100712334	244156	2	25890	uc003dun.3	10871	ENSG00000154175	ABI3BP	ABI family member 3 binding protein
chr4	98831768	98832274	507	*	0.868476	4.51243e-07	1.92669e-05	Intron (uc003htt.2/285555, intron 8 of 10)	4	98480025	99064391	584367	2	285555	uc003htt.2	232117	ENSG00000163116	STPG2	sperm tail PG-rich repeat containing 2
chr10	132506728	132506930	203	*	0.867917	9.25765e-09	1.29822e-06	Distal Intergenic	10	132760851	132760931	81	2	100422867	uc021qaz.1	254001	ENSG00000264803	MIR378C	microRNA 378c
chr8	144940170	144940770	601	*	0.865921	7.72836e-11	4.80592e-08	Exon (uc003zaa.1/83481, exon 1 of 1)	8	144939912	144947434	7523	2	83481	uc003zaa.1	6664	ENSG00000261150	EPPK1	epiplakin 1
chr8	2419136	2420039	904	*	0.865845	9.38756e-08	6.45843e-06	Distal Intergenic	8	1993158	2093380	100223	1	9172	uc011kwi.2	425978	ENSG00000036448	MYOM2	myomesin 2
chr13	67196988	67197364	377	*	0.86517	2.69024e-07	1.32976e-05	Intron (uc010aei.3/5101, intron 3 of 3)	13	67399301	67489163	89863	1	100874064	uc031qmb.1	-201937	ENSG00000228842	PCDH9-AS2	PCDH9 antisense RNA 2
chr5	33299309	33299585	277	*	0.865114	1.99287e-06	5.62527e-05	Distal Intergenic	5	33440802	33468196	27395	1	6897	uc031sja.1	-141217	ENSG00000113407	TARS1	threonyl-tRNA synthetase 1
chr3	37730851	37731114	264	*	0.864659	7.97165e-09	1.17811e-06	Intron (uc003chd.3/3680, intron 18 of 27)	3	37903669	38025960	122292	1	10217	uc003chg.3	-172555	ENSG00000144677	CTDSPL	CTD small phosphatase like
chr11	134621073	134621768	696	*	0.864226	3.99842e-08	3.53629e-06	Intron (uc021qsp.1/uc021qsp.1, intron 1 of 1)	11	134306376	134375555	69180	1	283177	uc001qhs.3	314697	ENSG00000255545	B3GAT1-DT	B3GAT1 divergent transcript
chr14	66193165	66193419	255	*	0.862992	3.35105e-08	3.10311e-06	Intron (uc001xin.3/2530, intron 9 of 10)	14	65879448	66210839	331392	1	2530	uc001xiq.3	313717	ENSG00000033170	FUT8	fucosyltransferase 8
chr3	36310119	36310553	435	*	0.862426	1.32818e-08	1.67043e-06	Distal Intergenic	3	36422097	36547326	125230	1	6769	uc010hgd.1	-111544	ENSG00000144681	STAC	SH3 and cysteine rich domain
chr13	94615736	94616105	370	*	0.862034	7.11218e-09	1.11094e-06	Intron (uc010tig.1/10082, intron 3 of 5)	13	94470677	94510726	40050	2	100873973	uc031qmw.1	-105010	NA	GPC6-AS2	GPC6 antisense RNA 2
chr18	33036140	33036822	683	*	0.861165	2.183e-08	2.32005e-06	Intron (uc002kyw.1/125476, intron 4 of 4)	18	33048291	33077562	29272	2	125476	uc002kyx.4	40740	ENSG00000153391	INO80C	INO80 complex subunit C
chr10	85931421	85931844	424	*	0.860424	1.09006e-07	7.24941e-06	Promoter (1-2kb)	10	85933554	85945050	11497	1	387695	uc001kcu.3	-1710	ENSG00000188373	GPR15LG	G protein-coupled receptor 15 ligand
chr11	6579084	6579581	498	*	0.859576	2.09238e-08	2.24002e-06	Promoter (<=1kb)	11	6580132	6585197	5066	1	144132	uc001mdx.1	-551	ENSG00000179532	DNHD1	dynein heavy chain domain 1
chr7	130833077	130833835	759	*	0.858982	1.32238e-08	1.6679e-06	Intron (uc011kpl.2/4289, intron 2 of 18)	7	130794855	131181398	386544	1	4289	uc011kpl.2	38222	ENSG00000128585	MKLN1	muskelin 1
chr14	40208450	40209130	681	*	0.858355	3.02398e-07	1.44431e-05	Distal Intergenic	14	39865577	39901704	36128	2	254170	uc001wvk.3	-306746	ENSG00000165355	FBXO33	F-box protein 33
chr19	20624295	20624854	560	*	0.857499	2.99743e-06	7.56128e-05	Distal Intergenic	19	20597982	20607771	9790	2	664701	uc002noz.3	-16524	NA	ZNF826P	zinc finger protein 826, pseudogene
chr1	221736623	221737248	626	*	0.857306	1.02219e-09	2.80418e-07	Distal Intergenic	1	221874764	221910802	36039	2	11221	uc001hmx.2	173554	ENSG00000143507	DUSP10	dual specificity phosphatase 10
chr4	83717019	83717558	540	*	0.853609	3.87226e-09	7.02335e-07	Promoter (2-3kb)	4	83550690	83720010	169321	2	79966	uc003hna.2	2452	ENSG00000145284	SCD5	stearoyl-CoA desaturase 5
chr15	66301960	66302295	336	*	0.8527	2.42559e-08	2.49053e-06	Intron (uc002apl.2/84465, intron 3 of 20)	15	66332571	66332670	100	1	100422905	uc021spd.1	-30276	ENSG00000263512	MIR4311	microRNA 4311
chr4	88784757	88785583	827	*	0.849696	9.85163e-09	1.3513e-06	Distal Intergenic	4	88755855	88767968	12114	1	56955	uc021xpx.1	28902	ENSG00000152595	MEPE	matrix extracellular phosphoglycoprotein
chr5	156475508	156475805	298	*	0.849682	3.0296e-07	1.44542e-05	Intron (uc011ddl.1/26762, intron 2 of 4)	5	156456531	156479665	23135	2	26762	uc011ddl.1	3860	ENSG00000113249	HAVCR1	hepatitis A virus cellular receptor 1
chr2	127635590	127636375	786	*	0.849259	2.67897e-09	5.39395e-07	Distal Intergenic	2	127805599	127839641	34043	2	274	uc010yzf.2	203266	ENSG00000136717	BIN1	bridging integrator 1
chr3	184966962	184967230	269	*	0.849196	3.65869e-08	3.27836e-06	Intron (uc003fpf.3/1962, intron 1 of 6)	3	184908412	184971886	63475	2	1962	uc003fpf.3	4656	ENSG00000113790	EHHADH	enoyl-CoA hydratase and 3-hydroxyacyl CoA dehydrogenase
chr7	24548512	24548868	357	*	0.846371	5.16812e-07	2.0888e-05	Distal Intergenic	7	24613085	24727498	114414	1	51678	uc003swx.3	-64217	ENSG00000105926	PALS2	protein associated with LIN7 2, MAGUK p55 family member
chr7	145610662	145611107	446	*	0.845591	6.63566e-07	2.50653e-05	Distal Intergenic	7	145813453	148118088	2304636	1	26047	uc003weu.2	-202346	ENSG00000174469	CNTNAP2	contactin associated protein 2
chr17	56565494	56565971	478	*	0.845113	1.44478e-10	7.66069e-08	Promoter (<=1kb)	17	56497529	56565759	68231	2	124535	uc002iwi.1	0	ENSG00000176160	HSF5	heat shock transcription factor 5
chr6	537054	537687	634	*	0.844876	2.55943e-08	2.54741e-06	Intron (uc003mtd.4/55770, intron 22 of 27)	6	655939	656964	1026	2	135458	uc003mtg.3	119277	ENSG00000188996	HUS1B	HUS1 checkpoint clamp component B
chr9	35792578	35793150	573	*	0.842285	5.23914e-10	1.74213e-07	Promoter (<=1kb)	9	35792406	35809728	17323	1	4882	uc010mlb.3	172	ENSG00000159899	NPR2	natriuretic peptide receptor 2
chr1	49689956	49690378	423	*	0.84228	6.85444e-07	2.57147e-05	Intron (uc001cru.2/84871, intron 4 of 13)	1	49049542	49511472	461931	2	84871	uc010omy.1	-178484	ENSG00000186094	AGBL4	AGBL carboxypeptidase 4
chr8	56446743	56447501	759	*	0.8421	1.13632e-08	1.50684e-06	Distal Intergenic	8	56361757	56367881	6125	2	100133234	uc011ldz.2	-78862	ENSG00000248522	SBF1P1	SET binding factor 1 pseudogene 1
chr13	51776320	51776587	268	*	0.839691	1.03949e-05	0.000185776	Distal Intergenic	13	51796470	51827717	31248	1	220108	uc001vfe.3	-19883	ENSG00000150510	FAM124A	family with sequence similarity 124 member A
chr15	25141659	25142037	379	*	0.838493	1.20631e-06	3.90764e-05	Intron (uc001ywp.1/6638, intron 3 of 12)	15	25101698	25223729	122032	1	6638	uc001ywt.1	39961	ENSG00000128739	SNRPN	small nuclear ribonucleoprotein polypeptide N
chr2	127741587	127742568	982	*	0.837369	4.75738e-07	1.98356e-05	Distal Intergenic	2	127805599	127839641	34043	2	274	uc010yzf.2	97073	ENSG00000136717	BIN1	bridging integrator 1
chr8	66554788	66555226	439	*	0.837009	7.39289e-08	5.49063e-06	Promoter (1-2kb)	8	66556888	66620573	63686	1	9650	uc011lep.2	-1662	ENSG00000066855	MTFR1	mitochondrial fission regulator 1
chr6	166422614	166423392	779	*	0.835809	1.08477e-06	3.60131e-05	Distal Intergenic	6	166361711	166401527	39817	2	90632	uc021zic.1	-21087	ENSG00000112541	LINC00473	long intergenic non-protein coding RNA 473
chr5	78092768	78093210	443	*	0.834445	2.8888e-07	1.39645e-05	Intron (uc003kfq.3/411, intron 6 of 7)	5	77781038	77944648	163611	2	10184	uc003kfo.3	-148120	ENSG00000145685	LHFPL2	LHFPL tetraspan subfamily member 2
chr14	54303851	54304510	660	*	0.833815	1.60368e-06	4.77548e-05	Distal Intergenic	14	54415145	54415202	58	2	100847076	uc031qop.1	110692	ENSG00000266431	MIR5580	microRNA 5580
chr18	32354930	32355607	678	*	0.833486	4.82188e-08	3.98651e-06	Intron (uc002kxu.2/1837, intron 4 of 12)	18	32335940	32471808	135869	1	1837	uc010dmn.1	18990	ENSG00000134769	DTNA	dystrobrevin alpha
chr15	53976008	53976775	768	*	0.832259	2.74263e-07	1.34656e-05	Intron (uc002acj.2/256764, intron 13 of 19)	15	53805938	54051859	245922	2	256764	uc002acj.2	75084	ENSG00000166415	WDR72	WD repeat domain 72
chr11	75277300	75277874	575	*	0.83121	2.28397e-12	3.34168e-09	Promoter (<=1kb)	11	75278827	75283849	5023	1	871	uc001owt.3	-953	ENSG00000149257	SERPINH1	serpin family H member 1
chr8	37555070	37555833	764	*	0.82934	2.80346e-07	1.36233e-05	Promoter (1-2kb)	8	37553301	37556396	3096	1	80139	uc003xjy.1	1769	ENSG00000183779	ZNF703	zinc finger protein 703
chr4	181589700	181590212	513	*	0.829282	2.15371e-06	5.95669e-05	Distal Intergenic	4	181985243	182080302	95060	2	728081	uc003iuz.3	490090	ENSG00000248197	LINC00290	long intergenic non-protein coding RNA 290
chr2	224350853	224351460	608	*	0.829051	1.68977e-08	1.94252e-06	Distal Intergenic	2	224461658	224467217	5560	2	7857	uc002vnm.3	115757	ENSG00000171951	SCG2	secretogranin II
chr10	23589142	23589519	378	*	0.828853	3.70178e-06	8.81619e-05	Distal Intergenic	10	23605520	23633772	28253	2	256815	uc010qcx.2	44253	ENSG00000179133	C10orf67	chromosome 10 open reading frame 67
chr17	45332246	45333104	859	*	0.827692	1.74843e-10	8.4334e-08	Promoter (1-2kb)	17	45331208	45421658	90451	1	3690	uc010wkr.1	1038	ENSG00000259207	ITGB3	integrin subunit beta 3
chr10	33730445	33731216	772	*	0.827515	1.96385e-07	1.08155e-05	Distal Intergenic	10	33500338	33624006	123669	2	8829	uc001ixc.1	-106439	ENSG00000099250	NRP1	neuropilin 1
chr9	121317964	121318566	603	*	0.827333	5.48547e-06	0.000117623	Distal Intergenic	9	121928908	122131739	202832	2	1620	uc004bkc.2	813173	ENSG00000078725	BRINP1	BMP/retinoic acid inducible neural specific 1
chr17	21251498	21251873	376	*	0.824505	1.98584e-13	5.81095e-10	Distal Intergenic	17	21279699	21323179	43481	1	3768	uc002gyv.1	-27826	ENSG00000184185	KCNJ12	potassium inwardly rectifying channel subfamily J member 12
chr5	31204486	31204922	437	*	0.823192	1.74323e-05	0.000269041	Intron (uc003jhc.2/1004, intron 1 of 1)	5	31193762	31329253	135492	1	1004	uc003jhe.2	10724	ENSG00000113361	CDH6	cadherin 6
chr8	24440029	24440713	685	*	0.822996	2.44181e-07	1.24626e-05	Distal Intergenic	8	24333417	24384483	51067	1	8756	uc003xec.3	106612	ENSG00000069206	ADAM7	ADAM metallopeptidase domain 7
chr8	98433114	98433675	562	*	0.822356	8.7346e-06	0.000164282	Distal Intergenic	8	98285714	98290176	4463	2	85453	uc003yhy.3	-142938	ENSG00000180543	TSPYL5	TSPY like 5
chr2	119566533	119567030	498	*	0.821805	5.42999e-07	2.16868e-05	Distal Intergenic	2	119599747	119605759	6013	2	2019	uc002tlm.3	38729	ENSG00000163064	EN1	engrailed homeobox 1
chr6	157557849	157558122	274	*	0.821647	2.20687e-07	1.16847e-05	Distal Intergenic	6	157710054	157745253	35200	2	729515	uc003sih.4	187131	ENSG00000215712	TMEM242	transmembrane protein 242
chr6	166159850	166160290	441	*	0.820579	8.08205e-07	2.92694e-05	Distal Intergenic	6	165740776	166075588	334813	2	10846	uc003quo.3	-84262	ENSG00000112541	PDE10A	phosphodiesterase 10A
chr13	109464304	109465281	978	*	0.819921	1.86471e-06	5.36354e-05	Intron (uc001vqt.1/23026, intron 7 of 34)	13	109445864	109708405	262542	1	23026	uc001vqu.1	18440	ENSG00000041515	MYO16	myosin XVI
chr1	231007795	231008072	278	*	0.819584	1.02055e-05	0.000183361	Promoter (2-3kb)	1	230972865	231005335	32471	2	84886	uc001hud.2	-2460	ENSG00000119280	C1orf198	chromosome 1 open reading frame 198
chr18	52443734	52444188	455	*	0.819119	2.33269e-07	1.21853e-05	Distal Intergenic	18	52495708	52562747	67040	1	5874	uc002lfr.3	-51520	ENSG00000041353	RAB27B	RAB27B, member RAS oncogene family
chr1	63600587	63600973	387	*	0.818941	1.48801e-06	4.5451e-05	Distal Intergenic	1	63624754	63782901	158148	2	199899	uc001daw.2	181928	ENSG00000224209	LINC00466	long intergenic non-protein coding RNA 466
chr2	103795259	103795670	412	*	0.81794	2.86804e-07	1.38948e-05	Distal Intergenic	2	103414225	103434138	19914	1	130827	uc010ywe.3	381034	ENSG00000170417	TMEM182	transmembrane protein 182
chr3	123142778	123143109	332	*	0.817577	2.13518e-07	1.14733e-05	Intron (uc003egh.2/111, intron 1 of 20)	3	123001143	123138056	136914	2	111	uc003egg.2	-4722	ENSG00000173175	ADCY5	adenylate cyclase 5
chr16	74431078	74431782	705	*	0.815015	7.13199e-07	2.66026e-05	Distal Intergenic	16	74445532	74446778	1247	2	497190	uc010vmv.1	14996	ENSG00000140839	CLEC18B	C-type lectin domain family 18 member B
chr1	111812690	111813447	758	*	0.814756	1.23509e-08	1.58514e-06	Distal Intergenic	1	111823146	111828730	5585	1	149620	uc009wgb.3	-9699	ENSG00000203878	CHIAP2	chitinase, acidic pseudogene 2
chr2	164565371	164565726	356	*	0.813866	0.000141536	0.00126102	Intron (uc002uck.1/55137, intron 2 of 2)	2	164464118	164592513	128396	2	55137	uc002uck.1	26787	ENSG00000182263	FIGN	fidgetin, microtubule severing factor
chr10	103966606	103967010	405	*	0.813112	4.58321e-10	1.57731e-07	Distal Intergenic	10	103986143	103989344	3202	1	83401	uc001kut.3	-19133	ENSG00000119915	ELOVL3	ELOVL fatty acid elongase 3
chr4	90143882	90144813	932	*	0.812237	6.09074e-08	4.71501e-06	Distal Intergenic	4	90165429	90229161	63733	2	285513	uc003hsm.1	84348	ENSG00000185477	GPRIN3	GPRIN family member 3
chr11	130545316	130546011	696	*	0.811281	1.51179e-08	1.81795e-06	Promoter (2-3kb)	11	130542851	130587247	44397	1	283171	uc031qfg.1	2465	ENSG00000175728	LINC02873	long intergenic non-protein coding RNA 2873
chr1	203869036	203869776	741	*	0.811018	2.3067e-07	1.20929e-05	Distal Intergenic	1	203830740	203840280	9541	1	6635	uc001hai.3	38296	ENSG00000182004	SNRPE	small nuclear ribonucleoprotein polypeptide E
chr7	45127664	45128296	633	*	0.810432	6.63707e-09	1.0517e-06	Promoter (<=1kb)	7	45120036	45128493	8458	2	23148	uc003tmt.3	197	ENSG00000136274	NACAD	NAC alpha domain containing
chr2	178936547	178937122	576	*	0.809745	3.35892e-08	3.10386e-06	Promoter (<=1kb)	2	178487977	178937482	449506	2	50940	uc002ulq.3	360	ENSG00000128655	PDE11A	phosphodiesterase 11A
chr3	14258841	14259300	460	*	0.809312	2.27235e-06	6.21433e-05	Distal Intergenic	3	14220228	14239869	19642	1	27258	uc003byn.3	38613	ENSG00000170860	LSM3	LSM3 homolog, U6 small nuclear RNA and mRNA degradation associated
chr2	41029905	41030340	436	*	0.809209	1.34313e-07	8.4826e-06	Distal Intergenic	2	40655613	40739575	83963	2	6546	uc002rsc.1	-290330	ENSG00000183023	SLC8A1	solute carrier family 8 member A1
chr2	174290666	174290915	250	*	0.808584	2.11455e-07	1.14022e-05	Distal Intergenic	2	174219561	174233718	14158	1	83879	uc010zek.1	71105	ENSG00000144354	CDCA7	cell division cycle associated 7
chr3	159428917	159429319	403	*	0.806408	7.63986e-07	2.7968e-05	Intron (uc003fcq.2/100505385, intron 4 of 10)	3	159481930	159612500	130571	1	100505385	uc010hvz.1	-52611	ENSG00000283154	IQCJ-SCHIP1	IQCJ-SCHIP1 readthrough
chr3	142840117	142840808	692	*	0.805872	2.96632e-12	3.94548e-09	Promoter (1-2kb)	3	142838618	142842856	4239	1	9435	uc003evm.3	1499	ENSG00000175040	CHST2	carbohydrate sulfotransferase 2
chr2	237325796	237326127	332	*	0.805748	5.8502e-08	4.61011e-06	Intron (uc002vwb.3/79781, intron 8 of 18)	2	237232790	237412340	179551	2	79781	uc002vwb.3	86213	ENSG00000132321	IQCA1	IQ motif containing with AAA domain 1
chr16	71558253	71559024	772	*	0.805542	5.4079e-10	1.78289e-07	Promoter (<=1kb)	16	71560023	71572493	12471	1	10164	uc002fan.3	-999	ENSG00000140835	CHST4	carbohydrate sulfotransferase 4
chr3	105173921	105174610	690	*	0.805333	1.0093e-07	6.83659e-06	Intron (uc003dvv.3/214, intron 1 of 2)	3	105158182	105264154	105973	1	214	uc011bhh.1	15739	ENSG00000170017	ALCAM	activated leukocyte cell adhesion molecule
chr9	138496130	138496652	523	*	0.804157	3.39322e-08	3.12319e-06	Distal Intergenic	9	138466771	138478958	12188	1	100130954	uc004cgi.1	29359	ENSG00000237339	LINC01502	long intergenic non-protein coding RNA 1502
chr11	6650787	6651519	733	*	0.804059	3.03381e-11	2.42115e-08	Exon (uc001mem.1/8642, exon 10 of 21)	11	6638221	6640692	2472	2	1200	uc010rar.1	-10095	ENSG00000166340	TPP1	tripeptidyl peptidase 1
chr11	41398786	41399251	466	*	0.803909	2.69142e-05	0.000370212	Intron (uc031pzt.1/57689, intron 1 of 6)	11	40135751	41481186	1345436	2	57689	uc031pzt.1	81935	ENSG00000148948	LRRC4C	leucine rich repeat containing 4C
chr7	155920074	155920608	535	*	0.803725	2.75637e-08	2.67666e-06	Distal Intergenic	7	155595558	155604967	9410	2	6469	uc003wmk.1	-315107	ENSG00000164690	SHH	sonic hedgehog signaling molecule
chr1	206255934	206256368	435	*	0.803665	1.76155e-07	1.01603e-05	Intron (uc001hdt.2/440712, intron 1 of 5)	1	206224283	206231482	7200	1	553	uc001hds.2	31651	ENSG00000198049	AVPR1B	arginine vasopressin receptor 1B
chr1	216205885	216206118	234	*	0.803377	4.37934e-05	0.000530415	Intron (uc001hku.1/7399, intron 32 of 71)	1	215796236	216596738	800503	2	7399	uc001hku.1	390620	ENSG00000042781	USH2A	usherin
chr1	100678783	100679168	386	*	0.801501	1.93268e-07	1.0711e-05	Intron (uc001dta.3/1629, intron 7 of 10)	1	100614004	100643829	29826	2	127495	uc001dsz.2	-34954	ENSG00000122477	LRRC39	leucine rich repeat containing 39
chr1	33921996	33922156	161	*	0.801193	2.57182e-07	1.28771e-05	Distal Intergenic	1	33938232	33961995	23764	1	7579	uc001bxj.4	-16076	ENSG00000121903	ZSCAN20	zinc finger and SCAN domain containing 20
chr10	112219231	112219643	413	*	0.800946	1.42225e-08	1.74865e-06	Distal Intergenic	10	112257625	112271302	13678	1	1847	uc001kzd.3	-37982	ENSG00000138166	DUSP5	dual specificity phosphatase 5
chr5	86308499	86308968	470	*	0.799329	2.44083e-07	1.24626e-05	Distal Intergenic	5	86410696	86410771	76	2	100422887	uc021ybb.1	101803	ENSG00000265919	MIR4280	microRNA 4280
chr10	108173915	108174634	720	*	0.799022	1.29438e-07	8.23393e-06	Distal Intergenic	10	108333421	108924466	591046	2	114815	uc001kyl.3	749832	ENSG00000108018	SORCS1	sortilin related VPS10 domain containing receptor 1
chr18	7852368	7852809	442	*	0.798892	8.66574e-06	0.000163528	Intron (uc002knn.4/5797, intron 2 of 30)	18	7946929	8406859	459931	1	5797	uc010wzl.2	-94120	ENSG00000173482	PTPRM	protein tyrosine phosphatase receptor type M
chr8	93244083	93244571	489	*	0.79843	1.56253e-06	4.69265e-05	Distal Intergenic	8	92967195	93115454	148260	2	862	uc022axv.1	-128629	ENSG00000079102	RUNX1T1	RUNX1 partner transcriptional co-repressor 1
chr3	190087427	190087989	563	*	0.797417	9.53184e-06	0.000174616	Distal Intergenic	3	190105661	190129932	24272	1	10686	uc003fsi.3	-17672	ENSG00000113946	CLDN16	claudin 16
chr5	92528608	92528996	389	*	0.79573	1.40825e-05	0.000230547	Distal Intergenic	5	92745065	92899169	154105	2	441094	uc003kkc.2	370173	ENSG00000237187	NR2F1-AS1	NR2F1 antisense RNA 1
chr3	170890697	170891370	674	*	0.794789	4.51491e-09	7.83293e-07	Intron (uc003fhh.2/23043, intron 9 of 32)	3	170824453	170824548	96	2	693154	uc021xhh.1	-66149	ENSG00000207963	MIR569	microRNA 569
chr10	65534247	65534960	714	*	0.794444	2.61699e-06	6.84142e-05	Distal Intergenic	10	65281123	65384883	103761	1	221035	uc001jmt.3	253124	ENSG00000165476	REEP3	receptor accessory protein 3
chr14	65449482	65450299	818	*	0.794279	8.89976e-08	6.20059e-06	Intron (uc010tsl.2/100529261, intron 3 of 13)	14	65453507	65529373	75867	1	2342	uc001xia.3	-3208	ENSG00000257365	FNTB	farnesyltransferase, CAAX box, beta
chr11	69451761	69452706	946	*	0.793602	4.1402e-08	3.61402e-06	Distal Intergenic	11	69455873	69469242	13370	1	595	uc001opa.3	-3167	ENSG00000110092	CCND1	cyclin D1
chr12	57628661	57629359	699	*	0.793021	1.7464e-14	1.60585e-10	Promoter (1-2kb)	12	57628686	57630935	2250	2	56901	uc010srk.3	1576	ENSG00000185633	NDUFA4L2	NDUFA4 mitochondrial complex associated like 2
chr15	43342655	43343019	365	*	0.791943	7.21271e-07	2.68067e-05	Intron (uc001zqq.3/197131, intron 12 of 46)	15	43235098	43398286	163189	2	197131	uc001zqq.3	55267	ENSG00000159459	UBR1	ubiquitin protein ligase E3 component n-recognin 1
chr5	141853268	141853896	629	*	0.790407	3.10014e-07	1.46632e-05	Distal Intergenic	5	141971743	141993726	21984	2	2246	uc011dbi.2	139830	ENSG00000113578	FGF1	fibroblast growth factor 1
chr9	89762515	89763192	678	*	0.790344	1.24115e-07	7.97464e-06	Promoter (<=1kb)	9	89763559	89774641	11083	1	401535	uc004apa.1	-367	ENSG00000204446	LINC02872	long intergenic non-protein coding RNA 2872
chr16	13675325	13675728	404	*	0.789913	1.24323e-06	4.00949e-05	Distal Intergenic	16	14014014	14027104	13091	1	2072	uc010bva.3	-338286	ENSG00000175595	ERCC4	ERCC excision repair 4, endonuclease catalytic subunit
chr4	90230002	90230350	349	*	0.789204	2.83393e-07	1.37447e-05	Promoter (<=1kb)	4	90165429	90229161	63733	2	285513	uc003hsm.1	-841	ENSG00000185477	GPRIN3	GPRIN family member 3
chr2	132723497	132724038	542	*	0.789068	1.83856e-06	5.31969e-05	Distal Intergenic	2	132552534	132559234	6701	2	408029	uc002ttg.1	-164263	ENSG00000186825	CDRT15P3	CDRT15 pseudogene 3
chr14	40231718	40232554	837	*	0.789008	4.63599e-09	7.85666e-07	Distal Intergenic	14	39865577	39901704	36128	2	254170	uc001wvk.3	-330014	ENSG00000165355	FBXO33	F-box protein 33
chr22	23800978	23801671	694	*	0.788289	1.42676e-08	1.74929e-06	Distal Intergenic	22	23732792	23744799	12008	2	150244	uc002zxb.5	-56179	ENSG00000133519	ZDHHC8BP	ZDHHC8B, pseudogene
chr3	12917180	12917617	438	*	0.788154	3.40398e-08	3.12575e-06	Distal Intergenic	3	12876444	12883081	6638	2	6161	uc003bxn.3	-34099	ENSG00000144713	RPL32	ribosomal protein L32
chr11	130498792	130499454	663	*	0.788082	2.48638e-06	6.62225e-05	Distal Intergenic	11	130542851	130587247	44397	1	283171	uc031qfg.1	-43397	ENSG00000175728	LINC02873	long intergenic non-protein coding RNA 2873
chr14	58024782	58025177	396	*	0.787541	2.35291e-05	0.00033553	Distal Intergenic	14	58030640	58063615	32976	2	341880	uc010aoz.1	38438	ENSG00000151812	SLC35F4	solute carrier family 35 member F4
chr16	87670294	87670714	421	*	0.787537	9.52662e-09	1.31909e-06	Intron (uc010vou.2/57338, intron 1 of 5)	16	87636493	87731761	95269	1	57338	uc002fkd.4	33801	ENSG00000154118	JPH3	junctophilin 3
chr2	89159047	89159348	302	*	0.786281	4.62122e-07	1.95626e-05	Exon (uc002sti.2/uc002sti.2, exon 1 of 1)	2	89111884	89111968	85	1	100616399	uc021vks.1	47163	ENSG00000265510	MIR4436A	microRNA 4436a
chr7	155989270	155989570	301	*	0.785893	6.87775e-08	5.15162e-06	Distal Intergenic	7	156230483	156238282	7800	2	285889	uc003wml.1	248712	NA	LOC285889	uncharacterized LOC285889
chr2	116392416	116393097	682	*	0.785867	6.20236e-05	0.000687822	Intron (uc002tla.2/57628, intron 5 of 25)	2	115919684	116602326	682643	1	57628	uc002tlf.2	472732	ENSG00000175497	DPP10	dipeptidyl peptidase like 10
chr16	64452428	64452680	253	*	0.784595	2.57517e-06	6.77243e-05	Distal Intergenic	16	64980683	65038944	58262	2	1009	uc010cdn.3	586264	ENSG00000140937	CDH11	cadherin 11
chr14	105632268	105632932	665	*	0.783306	6.24195e-07	2.4001e-05	Promoter (2-3kb)	14	105607318	105635161	27844	2	3714	uc001yqg.4	2229	ENSG00000184916	JAG2	jagged canonical Notch ligand 2
chr2	239147484	239148003	520	*	0.782929	8.27397e-13	1.45268e-09	Promoter (<=1kb)	2	239146908	239148681	1774	2	55502	uc002vxz.3	678	ENSG00000144485	HES6	hes family bHLH transcription factor 6
chr4	22744600	22744934	335	*	0.781811	2.60754e-05	0.000361735	Intron (uc031sdv.1/57733, intron 2 of 4)	4	22715712	22821195	105484	1	57733	uc011bxo.3	28888	ENSG00000249948	GBA3	glucosylceramidase beta 3 (gene/pseudogene)
chr1	165116608	165117035	428	*	0.781576	2.4447e-07	1.24629e-05	Distal Intergenic	1	165171104	165182292	11189	2	4009	uc021pdy.1	65257	ENSG00000162761	LMX1A	LIM homeobox transcription factor 1 alpha
chr9	8329600	8330292	693	*	0.781086	1.0282e-11	1.00291e-08	Intron (uc003zkp.3/5789, intron 29 of 30)	9	8314246	8733946	419701	2	5789	uc003zkp.3	403654	ENSG00000153707	PTPRD	protein tyrosine phosphatase receptor type D
chr10	30071047	30071453	407	*	0.780951	1.69324e-07	9.89632e-06	Distal Intergenic	10	29821458	30025864	204407	2	6840	uc009xld.1	-45183	ENSG00000197321	SVIL	supervillin
chr5	100700813	100701195	383	*	0.780814	4.37496e-06	9.96007e-05	Distal Intergenic	5	100221015	100238987	17973	2	7903	uc003knl.3	-461826	ENSG00000113532	ST8SIA4	ST8 alpha-N-acetyl-neuraminide alpha-2,8-sialyltransferase 4
chr8	129788372	129788872	501	*	0.780587	8.52372e-06	0.000161542	Distal Intergenic	8	130228713	130253486	24774	2	728724	uc003ysp.2	464614	ENSG00000229140	LINC00977	long intergenic non-protein coding RNA 977
chr9	74896245	74896738	494	*	0.778971	1.97701e-06	5.59131e-05	Distal Intergenic	9	74966341	74975270	8930	2	7763	uc010mox.1	78532	ENSG00000107372	ZFAND5	zinc finger AN1-type containing 5
chr4	137842403	137842927	525	*	0.778961	1.04995e-05	0.000187339	Distal Intergenic	4	138440074	138453629	13556	2	54510	uc003ihe.4	610702	ENSG00000189184	PCDH18	protocadherin 18
chr7	54900948	54901898	951	*	0.778793	1.67648e-09	3.97022e-07	Distal Intergenic	7	54819940	54826939	7000	2	23480	uc003tqg.3	-74009	ENSG00000132432	SEC61G	SEC61 translocon subunit gamma
chr11	36767721	36768043	323	*	0.778514	1.11028e-05	0.000195183	Distal Intergenic	11	36613493	36619829	6337	2	5897	uc021qgd.1	-147892	ENSG00000175097	RAG2	recombination activating 2
chr5	118243144	118243420	277	*	0.778235	2.44736e-06	6.55012e-05	Intron (uc003ksa.3/285605, intron 4 of 5)	5	118310281	118310362	82	1	100422885	uc021ycv.1	-66861	ENSG00000283498	MIR1244-2	microRNA 1244-2
chr9	82678480	82678960	481	*	0.778118	6.70247e-07	2.52742e-05	Distal Intergenic	9	82189788	82341656	151869	1	7091	uc004alf.3	488692	ENSG00000106829	TLE4	TLE family member 4, transcriptional corepressor
chr2	155342469	155342940	472	*	0.778035	2.12787e-06	5.91506e-05	Distal Intergenic	2	155292365	155313950	21586	2	100144595	uc002tyu.2	-28519	ENSG00000224675	LOC100144595	uncharacterized LOC100144595
chr2	132558747	132559389	643	*	0.777857	5.41853e-08	4.37115e-06	Promoter (<=1kb)	2	132552534	132559234	6701	2	408029	uc002ttg.1	0	ENSG00000186825	CDRT15P3	CDRT15 pseudogene 3
chr5	138582573	138582872	300	*	0.777393	1.19631e-08	1.55161e-06	Distal Intergenic	5	138609441	138614818	5378	1	724102	uc010jfa.3	-26569	NA	SNHG4	small nucleolar RNA host gene 4
chr4	58001379	58001657	279	*	0.777216	2.54019e-05	0.000354295	Intron (uc003hco.3/255130, intron 1 of 4)	4	57898404	57976551	78148	2	3490	uc011cag.2	-24828	ENSG00000163453	IGFBP7	insulin like growth factor binding protein 7
chr2	99373751	99374516	766	*	0.776543	4.02055e-10	1.44651e-07	Distal Intergenic	2	99235569	99347589	112021	2	11320	uc010fil.3	-26162	ENSG00000071073	MGAT4A	alpha-1,3-mannosyl-glycoprotein 4-beta-N-acetylglucosaminyltransferase A
chr1	81622091	81622589	499	*	0.776253	8.35596e-06	0.000159118	Distal Intergenic	1	81771845	82458107	686263	1	23266	uc001dis.3	-149256	ENSG00000117114	ADGRL2	adhesion G protein-coupled receptor L2
chr15	46733429	46734400	972	*	0.775096	1.44111e-06	4.43582e-05	Distal Intergenic	15	47476403	48066420	590018	1	80031	uc001zvw.3	-742003	ENSG00000137872	SEMA6D	semaphorin 6D
chr8	139681164	139681792	629	*	0.774822	2.70613e-10	1.13124e-07	Intron (uc011ljo.2/169044, intron 23 of 46)	8	139600478	139772530	172053	2	169044	uc011ljo.2	90738	ENSG00000169436	COL22A1	collagen type XXII alpha 1 chain
chr3	187794023	187794861	839	*	0.774759	2.96487e-08	2.82907e-06	Distal Intergenic	3	187871663	188608460	736798	1	4026	uc011bsg.2	-76802	ENSG00000145012	LPP	LIM domain containing preferred translocation partner in lipoma
chr5	1087715	1088080	366	*	0.774359	6.57089e-07	2.49279e-05	Intron (uc003jbu.3/10723, intron 5 of 23)	5	1050489	1112172	61684	2	10723	uc003jbu.3	24092	ENSG00000113504	SLC12A7	solute carrier family 12 member 7
chr1	165721531	165721850	320	*	0.774359	6.32652e-09	1.01138e-06	Intron (uc001gdj.5/54499, intron 4 of 6)	1	165693528	165738159	44632	2	54499	uc001gdj.5	16309	ENSG00000143183	TMCO1	transmembrane and coiled-coil domains 1
chr12	98782354	98783181	828	*	0.774217	2.14023e-07	1.14733e-05	Distal Intergenic	12	98847619	98850923	3305	2	121456	uc009ztm.2	67742	ENSG00000227825	SLC9A7P1	solute carrier family 9 member 7 pseudogene 1
chr13	51888769	51889082	314	*	0.774131	4.208e-05	0.000515728	Distal Intergenic	13	51915168	51936239	21072	1	647174	uc001vfh.2	-26086	ENSG00000253309	SERPINE3	serpin family E member 3
chr2	155669038	155669490	453	*	0.773959	0.00013614	0.00121976	Intron (uc002tyv.2/3760, intron 2 of 2)	2	155555093	155714864	159772	1	3760	uc010zce.2	113945	ENSG00000162989	KCNJ3	potassium inwardly rectifying channel subfamily J member 3
chr8	16432419	16432653	235	*	0.773801	4.13341e-05	0.000509772	Distal Intergenic	8	15996826	16050300	53475	2	4481	uc011kxz.2	-382119	ENSG00000038945	MSR1	macrophage scavenger receptor 1
chr1	118228603	118228999	397	*	0.7737	1.28697e-06	4.09935e-05	Distal Intergenic	1	118148604	118171011	22408	1	54855	uc001ehe.3	79999	ENSG00000183508	TENT5C	terminal nucleotidyltransferase 5C
chr7	90895483	90896004	522	*	0.773598	2.35942e-08	2.45991e-06	Promoter (1-2kb)	7	90893783	90898132	4350	1	8321	uc003ula.3	1700	ENSG00000157240	FZD1	frizzled class receptor 1
chr1	57804605	57805217	613	*	0.77167	4.59662e-07	1.95314e-05	Intron (uc001cys.1/1600, intron 3 of 16)	1	57463579	57773037	309459	2	1600	uc009vzw.1	-31568	ENSG00000173406	DAB1	DAB adaptor protein 1
chr1	96983994	96984670	677	*	0.771232	5.29973e-09	8.87867e-07	Distal Intergenic	1	97187175	97239518	52344	1	58155	uc001drm.2	-202505	ENSG00000117569	PTBP2	polypyrimidine tract binding protein 2
chr1	213451234	213451541	308	*	0.771137	2.08748e-07	1.1284e-05	Distal Intergenic	1	213246212	213446808	200597	1	26750	uc001hke.3	205022	ENSG00000136643	RPS6KC1	ribosomal protein S6 kinase C1
chr11	124667759	124668157	399	*	0.770841	6.18252e-08	4.77559e-06	Promoter (2-3kb)	11	124636394	124670299	33906	2	79684	uc001qaz.1	2142	ENSG00000120458	MSANTD2	Myb/SANT DNA binding domain containing 2
chr10	29633079	29633977	899	*	0.770483	1.00491e-10	5.96061e-08	Distal Intergenic	10	29577990	29600158	22169	1	84569	uc001iul.3	55089	ENSG00000120563	LYZL1	lysozyme like 1
chr5	76257544	76257868	325	*	0.768836	1.85108e-06	5.33484e-05	Intron (uc003ker.3/1393, intron 5 of 6)	5	76248680	76265299	16620	1	1393	uc003ker.3	8864	ENSG00000145708	CRHBP	corticotropin releasing hormone binding protein
chr10	119313374	119313841	468	*	0.768552	3.87225e-07	1.71508e-05	Distal Intergenic	10	119243804	119304579	60776	2	196047	uc001ldg.3	-8795	ENSG00000229847	EMX2OS	EMX2 opposite strand/antisense RNA
chr1	118135710	118136573	864	*	0.767846	1.69605e-08	1.94372e-06	Distal Intergenic	1	118148604	118171011	22408	1	54855	uc001ehe.3	-12031	ENSG00000183508	TENT5C	terminal nucleotidyltransferase 5C
chr2	15999506	15999834	329	*	0.767652	1.09977e-05	0.000194099	Distal Intergenic	2	16080683	16087129	6447	1	4613	uc002rci.3	-80849	ENSG00000134323	MYCN	MYCN proto-oncogene, bHLH transcription factor
chr8	138128041	138128375	335	*	0.76763	5.65949e-05	0.000642556	Distal Intergenic	8	139155103	139165459	10357	2	51059	uc003yva.3	1037084	ENSG00000147724	FAM135B	family with sequence similarity 135 member B
chr10	93459838	93460455	618	*	0.767481	1.84592e-06	5.33046e-05	Distal Intergenic	10	93388197	93392858	4662	2	5507	uc001kho.3	-66980	ENSG00000119938	PPP1R3C	protein phosphatase 1 regulatory subunit 3C
chr15	45292036	45292507	472	*	0.767466	1.69057e-08	1.94252e-06	Distal Intergenic	15	45315302	45362880	47579	1	6652	uc010uel.2	-22795	ENSG00000140263	SORD	sorbitol dehydrogenase
chr9	90831701	90832270	570	*	0.76683	2.14604e-07	1.14733e-05	Distal Intergenic	9	90744220	90749900	5681	2	645961	uc011lti.2	-81801	ENSG00000177910	SPATA31C2	SPATA31 subfamily C member 2
chr15	66334504	66334869	366	*	0.766799	4.19425e-06	9.65309e-05	Promoter (1-2kb)	15	66332571	66332670	100	1	100422905	uc021spd.1	1933	ENSG00000263512	MIR4311	microRNA 4311
chr13	110434440	110435338	899	*	0.766622	5.95194e-10	1.87949e-07	Exon (uc001vqv.3/8660, exon 1 of 2)	13	110406184	110438914	32731	2	8660	uc001vqv.3	3576	ENSG00000185950	IRS2	insulin receptor substrate 2
chr1	217708806	217709259	454	*	0.766469	3.59529e-07	1.63124e-05	Intron (uc001hlf.1/55105, intron 5 of 9)	1	217622591	217680550	57960	2	55105	uc009xdq.1	-28256	ENSG00000092978	GPATCH2	G-patch domain containing 2
chr9	140373283	140373643	361	*	0.766283	8.26248e-09	1.20637e-06	Exon (uc004cnd.1/375775, exon 4 of 15)	9	140354405	140382080	27676	2	375775	uc004cnd.1	8437	ENSG00000130653	PNPLA7	patatin like phospholipase domain containing 7
chr18	64812398	64813141	744	*	0.76569	3.02457e-06	7.6166e-05	Distal Intergenic	18	64748821	64748923	103	1	100847002	uc031riq.1	63577	ENSG00000263354	MIR5011	microRNA 5011
chr18	32416281	32416682	402	*	0.76461	3.80508e-05	0.000477857	Intron (uc002kxv.4/1837, intron 12 of 16)	18	32398247	32471808	73562	1	1837	uc010xca.2	18034	ENSG00000134769	DTNA	dystrobrevin alpha
chr1	106925816	106926509	694	*	0.763837	1.61403e-07	9.55438e-06	Distal Intergenic	1	107599267	107601916	2650	1	55170	uc010ous.2	-672758	ENSG00000198890	PRMT6	protein arginine methyltransferase 6
chr2	28599902	28600291	390	*	0.763801	8.01152e-08	5.79324e-06	Distal Intergenic	2	28615669	28639445	23777	1	2355	uc021vfg.1	-15378	ENSG00000075426	FOSL2	FOS like 2, AP-1 transcription factor subunit
chr3	123989515	123990003	489	*	0.762714	2.18755e-07	1.16104e-05	Intron (uc010hrv.1/8997, intron 5 of 33)	3	124103672	124207712	104041	1	8997	uc003ehh.1	-113669	ENSG00000160145	KALRN	kalirin RhoGEF kinase
chr22	31032440	31032860	421	*	0.762418	1.45339e-07	8.99359e-06	Promoter (<=1kb)	22	31031793	31065003	33211	1	339665	uc003ait.3	647	ENSG00000100036	SLC35E4	solute carrier family 35 member E4
chr4	73443362	73443705	344	*	0.762396	2.56807e-06	6.76591e-05	Distal Intergenic	4	73146686	73434516	287831	2	9508	uc003hgk.2	-8846	ENSG00000156140	ADAMTS3	ADAM metallopeptidase with thrombospondin type 1 motif 3
chr11	132301119	132301571	453	*	0.761797	5.71297e-06	0.000121198	Intron (uc001qgs.3/4978, intron 6 of 6)	11	132284875	132813037	528163	2	4978	uc001qgs.3	511466	ENSG00000183715	OPCML	opioid binding protein/cell adhesion molecule like
chr1	72249238	72249520	283	*	0.761396	1.91209e-05	0.000289205	Intron (uc001dfv.3/257194, intron 2 of 6)	1	72259915	72302695	42781	2	100852409	uc031pmw.1	53175	ENSG00000228853	NEGR1-IT1	NEGR1 intronic transcript 1
chr1	121261646	121262289	644	*	0.761303	1.09527e-07	7.27299e-06	Promoter (<=1kb)	1	121260910	121313686	52777	1	647121	uc001eiu.1	736	ENSG00000231752	EMBP1	embigin pseudogene 1
chr19	45322507	45322881	375	*	0.760805	1.1028e-05	0.000194476	Exon (uc002ozt.2/4059, exon 12 of 14)	19	45312316	45324678	12363	1	4059	uc002ozu.4	10191	ENSG00000187244	BCAM	basal cell adhesion molecule (Lutheran blood group)
chr17	25676602	25677064	463	*	0.760789	6.92254e-11	4.40364e-08	Distal Intergenic	17	25621106	25640645	19540	1	26118	uc002gzf.1	55496	ENSG00000109046	WSB1	WD repeat and SOCS box containing 1
chr11	105928788	105929446	659	*	0.760757	3.77892e-08	3.37389e-06	Intron (uc001pja.3/143879, intron 3 of 3)	11	105948292	105969419	21128	1	60496	uc001pjc.1	-18846	ENSG00000149313	AASDHPPT	aminoadipate-semialdehyde dehydrogenase-phosphopantetheinyl transferase
chr12	92601703	92602649	947	*	0.760289	8.32778e-09	1.20637e-06	Distal Intergenic	12	92534054	92539673	5620	2	694	uc001tby.3	-62030	ENSG00000133639	BTG1	BTG anti-proliferation factor 1
chr8	351640	351937	298	*	0.759298	5.6184e-06	0.000119655	Distal Intergenic	8	356808	419875	63068	1	26260	uc003wox.3	-4871	ENSG00000147364	FBXO25	F-box protein 25
chr19	35486218	35486647	430	*	0.759153	3.00236e-10	1.19802e-07	Promoter (<=1kb)	19	35485688	35505291	19604	1	57655	uc002nxi.1	530	ENSG00000089351	GRAMD1A	GRAM domain containing 1A
chr10	88988760	88989461	702	*	0.759049	9.86045e-10	2.72204e-07	Intron (uc001kek.3/728118, intron 2 of 6)	10	88985205	88994733	9529	1	728118	uc001kek.3	3555	ENSG00000184923	NUTM2A	NUT family member 2A
chr1	71354302	71355150	849	*	0.759023	1.04351e-06	3.50442e-05	Intron (uc001dfg.1/5733, intron 4 of 4)	1	71512189	71532865	20677	1	100132618	uc001dfr.3	-157039	NA	ZRANB2-AS1	ZRANB2 antisense RNA 1
chr16	48338349	48338646	298	*	0.759002	1.76145e-05	0.000271473	Intron (uc021thr.1/100616339, intron 1 of 1)	16	48389596	48396910	7315	1	100507577	uc002efk.2	-50950	NA	NA	NA
chr1	168253793	168254313	521	*	0.757733	5.91969e-07	2.30551e-05	Intron (uc001gfj.4/9095, intron 1 of 6)	1	168250278	168283664	33387	1	9095	uc001gfl.3	3515	ENSG00000143178	TBX19	T-box transcription factor 19
chr10	102586481	102587190	710	*	0.75691	6.72911e-06	0.000136237	Exon (uc001krk.4/5076, exon 10 of 11)	10	102508609	102584506	75898	1	5076	uc001krp.1	77872	ENSG00000075891	PAX2	paired box 2
chr10	65801360	65802109	750	*	0.75664	4.61888e-08	3.89878e-06	Distal Intergenic	10	65281123	65384883	103761	1	221035	uc001jmt.3	520237	ENSG00000165476	REEP3	receptor accessory protein 3
chr15	72581402	72581930	529	*	0.756627	1.96872e-09	4.43143e-07	Exon (uc010biv.1/60677, exon 7 of 15)	15	72577068	72598656	21589	2	60677	uc010biw.2	16726	ENSG00000140488	CELF6	CUGBP Elav-like family member 6
chr1	229365951	229366572	622	*	0.756432	1.35273e-06	4.25939e-05	Distal Intergenic	1	229406809	229441640	34832	1	5867	uc001hth.4	-40237	ENSG00000168118	RAB4A	RAB4A, member RAS oncogene family
chr10	122183157	122183947	791	*	0.756156	6.37277e-07	2.43871e-05	Distal Intergenic	10	122216466	122341296	124831	1	196051	uc010qtd.2	-32519	ENSG00000203805	PLPP4	phospholipid phosphatase 4
chr11	124629222	124629813	592	*	0.75601	2.51421e-10	1.08193e-07	Promoter (1-2kb)	11	124623019	124627433	4415	2	90952	uc001qau.4	-1789	ENSG00000149564	ESAM	endothelial cell adhesion molecule
chr3	159385757	159386405	649	*	0.755258	5.608e-06	0.000119491	Intron (uc003fcq.2/100505385, intron 4 of 10)	3	159481930	159612500	130571	1	100505385	uc010hvz.1	-95525	ENSG00000283154	IQCJ-SCHIP1	IQCJ-SCHIP1 readthrough
chr11	17566180	17566779	600	*	0.754948	1.67171e-09	3.97022e-07	Promoter (<=1kb)	11	17515442	17565963	50522	2	10083	uc009yhb.3	-217	ENSG00000006611	USH1C	USH1 protein network component harmonin
chr6	44244143	44245134	992	*	0.754524	1.23254e-10	6.93591e-08	3' UTR	6	44240803	44344904	104102	1	221409	uc003oxg.3	3340	ENSG00000249481	SPATS1	spermatogenesis associated serine rich 1
chr4	98377767	98378025	259	*	0.754145	2.68531e-05	0.000369697	Intron (uc031sgo.1/101410545, intron 3 of 5)	4	98288077	98411315	123239	1	101410545	uc031sgo.1	89690	ENSG00000251620	STPG2-AS1	STPG2 antisense RNA 1
chr11	21060673	21060980	308	*	0.753416	2.22142e-05	0.000322117	Intron (uc001mqe.3/4745, intron 12 of 19)	11	21305207	21525745	220539	1	4745	uc001mqg.3	-244227	ENSG00000165973	NELL1	neural EGFL like 1
chr5	37160188	37160594	407	*	0.753208	3.49768e-07	1.60422e-05	Promoter (1-2kb)	5	37106330	37158447	52118	2	65250	uc003jkp.1	-1741	ENSG00000197603	CPLANE1	ciliogenesis and planar polarity effector complex subunit 1
chr6	50254312	50255160	849	*	0.753072	9.44626e-07	3.27767e-05	Distal Intergenic	6	50011288	50016364	5077	2	245915	uc011dws.2	-237948	ENSG00000180872	DEFB112	defensin beta 112
chr5	144425456	144425849	394	*	0.752703	0.000125538	0.00115094	Distal Intergenic	5	145138582	145214899	76318	2	153768	uc003lno.1	789050	ENSG00000186314	PRELID2	PRELI domain containing 2
chr2	27184906	27185310	405	*	0.752638	7.19684e-09	1.11505e-06	Distal Intergenic	2	27193525	27250087	56563	1	22924	uc002rhw.3	-8215	ENSG00000084764	MAPRE3	microtubule associated protein RP/EB family member 3
chr5	31291751	31292564	814	*	0.75255	1.45396e-06	4.45661e-05	Intron (uc003jhd.2/1004, intron 2 of 10)	5	31193762	31329253	135492	1	1004	uc003jhe.2	97989	ENSG00000113361	CDH6	cadherin 6
chr5	6221061	6221674	614	*	0.752451	1.24e-07	7.97464e-06	Distal Intergenic	5	6310554	6337405	26852	2	401172	uc003jdn.1	115731	ENSG00000250490	LINC02145	long intergenic non-protein coding RNA 2145
chr9	8392388	8392729	342	*	0.752359	1.6198e-05	0.000254922	Intron (uc003zkp.3/5789, intron 21 of 30)	9	8314246	8733946	419701	2	5789	uc003zkp.3	341217	ENSG00000153707	PTPRD	protein tyrosine phosphatase receptor type D
chr2	1817756	1818188	433	*	0.752271	1.95866e-06	5.5679e-05	Intron (uc010ewk.3/23040, intron 3 of 6)	2	1792885	1846658	53774	2	23040	uc010ewk.3	28470	ENSG00000186487	MYT1L	myelin transcription factor 1 like
chr6	70821278	70821626	349	*	0.752124	0.00016421	0.001409	Intron (uc003pfc.1/1310, intron 16 of 50)	6	70925743	70990180	64438	2	1297	uc003pfe.4	168554	ENSG00000112280	COL9A1	collagen type IX alpha 1 chain
chr4	57972136	57972424	289	*	0.751894	5.08132e-06	0.000111018	Intron (uc003hcn.3/3490, intron 1 of 4)	4	57975928	58071465	95538	1	255130	uc003hco.3	-3504	ENSG00000245067	IGFBP7-AS1	IGFBP7 antisense RNA 1
chr11	84356440	84356891	452	*	0.751652	4.26158e-06	9.78314e-05	Intron (uc001paj.2/1740, intron 1 of 22)	11	83166056	84634465	1468410	2	1740	uc001paj.2	277574	ENSG00000150672	DLG2	discs large MAGUK scaffold protein 2
chr4	74177925	74178646	722	*	0.750617	1.64615e-09	3.94832e-07	Distal Intergenic	4	73940502	74124502	184001	2	26057	uc003hgr.3	-53423	ENSG00000132466	ANKRD17	ankyrin repeat domain 17
chr14	67404238	67404623	386	*	0.750584	7.96797e-06	0.000153731	Intron (uc001xiw.3/10243, intron 8 of 10)	14	67289963	67648525	358563	1	10243	uc010tsu.2	114275	ENSG00000171723	GPHN	gephyrin
chr4	72004357	72004908	552	*	0.750138	7.89207e-09	1.17029e-06	Distal Intergenic	4	72053003	72437804	384802	1	8671	uc003hfy.3	-48095	ENSG00000080493	SLC4A4	solute carrier family 4 member 4
chr2	163543463	163543776	314	*	0.749644	8.80438e-06	0.000165009	Intron (uc002uch.2/90134, intron 2 of 15)	2	163227917	163695257	467341	2	90134	uc002uch.2	151481	ENSG00000184611	KCNH7	potassium voltage-gated channel subfamily H member 7
chr17	48497295	48497668	374	*	0.749435	3.59617e-08	3.24924e-06	Distal Intergenic	17	48503519	48552200	48682	1	80221	uc002iqu.2	-5851	ENSG00000167107	ACSF2	acyl-CoA synthetase family member 2
chr5	31280123	31280552	430	*	0.748945	3.96914e-05	0.000493254	Intron (uc003jhd.2/1004, intron 2 of 10)	5	31193762	31329253	135492	1	1004	uc003jhe.2	86361	ENSG00000113361	CDH6	cadherin 6
chr6	35211277	35211630	354	*	0.748807	8.07979e-08	5.83299e-06	Exon (uc003okf.1/222663, exon 16 of 22)	6	35226686	35256092	29407	1	7629	uc011dsx.2	-15056	ENSG00000065029	ZNF76	zinc finger protein 76
chr7	151144566	151145497	932	*	0.748054	1.82927e-14	1.60585e-10	Distal Intergenic	7	151127056	151137899	10844	2	155051	uc003wkg.3	-6667	ENSG00000127377	CRYGN	crystallin gamma N
chr13	93921839	93922397	559	*	0.74791	6.62682e-07	2.50542e-05	Intron (uc010tig.1/10082, intron 1 of 5)	13	93879078	95060273	1181196	1	10082	uc001vlt.3	42761	ENSG00000183098	GPC6	glypican 6
chr10	124291818	124292515	698	*	0.747683	1.84542e-06	5.33046e-05	Distal Intergenic	10	124320181	124403252	83072	1	1755	uc001lgk.1	-27666	ENSG00000187908	DMBT1	deleted in malignant brain tumors 1
chr10	103651221	103651605	385	*	0.747655	9.67913e-07	3.33213e-05	Intron (uc009xwx.1/79591, intron 5 of 7)	10	103587398	103603677	16280	2	30819	uc010qqi.2	-47544	ENSG00000120049	KCNIP2	potassium voltage-gated channel interacting protein 2
chr11	119360697	119361138	442	*	0.747614	2.14962e-09	4.69418e-07	Intron (uc001pwo.3/100499227, intron 3 of 3)	11	119288655	119294246	5592	2	7070	uc001pwr.3	-66451	ENSG00000154096	THY1	Thy-1 cell surface antigen
chr1	147326862	147327686	825	*	0.747232	1.71549e-07	9.98647e-06	Distal Intergenic	1	147374946	147381395	6450	1	2703	uc001epu.2	-47260	ENSG00000121634	GJA8	gap junction protein alpha 8
chr15	43296527	43297460	934	*	0.747159	1.43069e-10	7.66069e-08	Intron (uc001zqq.3/197131, intron 30 of 46)	15	43069116	43213007	143892	2	146057	uc001zqp.3	-83520	ENSG00000128881	TTBK2	tau tubulin kinase 2
chr8	58061090	58061673	584	*	0.746853	6.0252e-05	0.000673622	Distal Intergenic	8	58131648	58145388	13741	1	100507651	uc003xtf.3	-69975	ENSG00000253301	LINC01606	long intergenic non-protein coding RNA 1606
chr8	125154013	125154455	443	*	0.746585	4.85536e-06	0.000107531	Intron (uc003yqy.1/uc003yqy.1, intron 1 of 4)	8	124996378	125053023	56646	2	439941	uc003yqx.1	-100990	ENSG00000181171	FER1L6-AS1	FER1L6 antisense RNA 1
chr22	39262819	39263133	315	*	0.745584	1.18142e-08	1.54794e-06	Exon (uc003awl.3/23466, exon 5 of 5)	22	39260248	39268258	8011	2	23466	uc003awl.3	5125	ENSG00000183741	CBX6	chromobox 6
chr4	114919225	114919626	402	*	0.745284	5.52522e-07	2.19275e-05	Distal Intergenic	4	114821440	114900878	79439	2	79642	uc003ibq.1	-18347	ENSG00000180801	ARSJ	arylsulfatase family member J
chr4	58025567	58025817	251	*	0.745006	1.32521e-05	0.000220498	Intron (uc003hco.3/255130, intron 1 of 4)	4	57898404	57976551	78148	2	3490	uc011cag.2	-49016	ENSG00000163453	IGFBP7	insulin like growth factor binding protein 7
chr1	166916117	166916583	467	*	0.744726	1.7088e-07	9.974e-06	Intron (uc001gdx.2/387597, intron 3 of 9)	1	166882441	166944561	62121	2	387597	uc001gdx.2	27978	ENSG00000143195	ILDR2	immunoglobulin like domain containing receptor 2
chr2	240638924	240639739	816	*	0.744642	1.57114e-07	9.42106e-06	Distal Intergenic	2	240684554	240722356	37803	1	150935	uc021vzc.2	-44815	NA	LOC150935	uncharacterized LOC150935
chr10	68833729	68834451	723	*	0.744392	3.94556e-06	9.22655e-05	Intron (uc001jmz.1/347731, intron 2 of 2)	10	68685792	68860867	175076	1	347731	uc001jmz.1	147937	ENSG00000198739	LRRTM3	leucine rich repeat transmembrane neuronal 3
chr3	110605418	110605878	461	*	0.743914	8.75854e-06	0.000164501	Distal Intergenic	3	110764163	110788806	24644	2	100506555	uc021xcg.1	182928	NA	NECTIN3-AS1	NECTIN3 antisense RNA 1
chr8	6657112	6657643	532	*	0.743796	2.51899e-06	6.6888e-05	Distal Intergenic	8	6693076	6699975	6900	1	100652791	uc022aqw.2	-35433	ENSG00000245857	GS1-24F4.2	uncharacterized LOC100652791
chr4	18814067	18814433	367	*	0.743164	1.79847e-05	0.000275726	Distal Intergenic	4	17882218	18023483	141266	2	254251	uc021xmr.1	-790584	ENSG00000178177	LCORL	ligand dependent nuclear receptor corepressor like
chr4	173608308	173608995	688	*	0.743089	6.10057e-07	2.35715e-05	Intron (uc003isv.3/442117, intron 5 of 12)	4	174089904	174245118	155215	1	51809	uc003isz.4	-480909	ENSG00000109586	GALNT7	polypeptide N-acetylgalactosaminyltransferase 7
chr9	14287279	14287693	415	*	0.742759	3.39408e-08	3.12319e-06	Intron (uc003zle.3/4781, intron 2 of 8)	9	14081842	14314045	232204	2	4781	uc003zle.3	26352	ENSG00000147862	NFIB	nuclear factor I B
chr13	94393012	94393528	517	*	0.742689	1.50916e-05	0.000242199	Intron (uc010tig.1/10082, intron 2 of 5)	13	94470677	94510726	40050	2	100873973	uc031qmw.1	117198	NA	GPC6-AS2	GPC6 antisense RNA 2
chr9	98388567	98389134	568	*	0.742587	1.92876e-07	1.0711e-05	Distal Intergenic	9	98247967	98279247	31281	2	5727	uc010mrw.1	-109320	ENSG00000185920	PTCH1	patched 1
chr4	26666272	26666769	498	*	0.742574	4.07178e-08	3.57446e-06	Intron (uc010iew.3/55296, intron 8 of 19)	4	26585546	26756918	171373	1	55296	uc011bxu.2	80726	ENSG00000109680	TBC1D19	TBC1 domain family member 19
chr12	22271765	22272045	281	*	0.742044	6.82654e-05	0.000739115	Distal Intergenic	12	22199110	22218606	19497	1	55907	uc001rfn.4	72655	ENSG00000111726	CMAS	cytidine monophosphate N-acetylneuraminic acid synthetase
chr9	118994100	118994439	340	*	0.741045	2.43028e-06	6.51633e-05	Intron (uc004bjn.3/5069, intron 6 of 21)	9	118949433	119164600	215168	1	5069	uc011lxq.2	44667	ENSG00000182752	PAPPA	pappalysin 1
chr13	113784300	113784999	700	*	0.740725	1.18022e-09	3.11538e-07	Intron (uc010agq.1/2159, intron 2 of 6)	13	113777113	113803843	26731	1	2159	uc001vsy.3	7187	ENSG00000126218	F10	coagulation factor X
chr19	44039096	44039662	567	*	0.740164	1.80653e-10	8.52775e-08	Promoter (1-2kb)	19	44037340	44040284	2945	1	284346	uc002ows.3	1756	ENSG00000176472	ZNF575	zinc finger protein 575
chr18	8099423	8099950	528	*	0.74001	1.89451e-05	0.000287338	Intron (uc002knn.4/5797, intron 11 of 30)	18	7946929	8406859	459931	1	5797	uc010wzl.2	152494	ENSG00000173482	PTPRM	protein tyrosine phosphatase receptor type M
chr11	111190713	111191010	298	*	0.73998	1.08567e-05	0.00019215	Distal Intergenic	11	111164114	111175770	11657	2	399948	uc001ple.3	-14943	ENSG00000196167	COLCA1	colorectal cancer associated 1
chr17	38506245	38506534	290	*	0.739841	7.55951e-10	2.2262e-07	Intron (uc002huk.2/5914, intron 4 of 8)	17	38498271	38513895	15625	1	5914	uc002hun.2	7974	ENSG00000131759	RARA	retinoic acid receptor alpha
chr10	115505524	115506027	504	*	0.738144	3.56449e-08	3.2425e-06	Distal Intergenic	10	115511213	115542192	30980	1	79949	uc001lar.2	-5186	ENSG00000148735	PLEKHS1	pleckstrin homology domain containing S1
chr14	30353853	30354712	860	*	0.738046	2.53462e-06	6.70649e-05	Intron (uc001wqh.3/5587, intron 1 of 17)	14	30045687	30396899	351213	2	5587	uc001wqh.3	42187	ENSG00000184304	PRKD1	protein kinase D1
chr14	96121155	96121748	594	*	0.737933	6.42764e-06	0.000131651	Intron (uc001yep.1/27004, intron 4 of 8)	14	96117515	96139789	22275	1	27004	uc021sbg.1	3640	NA	TCL6	T cell leukemia/lymphoma 6
chr15	39247910	39248750	841	*	0.737645	5.23962e-05	0.000605376	Distal Intergenic	15	38988799	38992239	3441	1	400359	uc001zkf.1	259111	ENSG00000175779	LINC02694	long intergenic non-protein coding RNA 2694
chr2	227918316	227918739	424	*	0.737524	1.19508e-05	0.000205466	Intron (uc021vxr.1/1286, intron 30 of 46)	2	227867427	228012300	144874	2	1286	uc021vxr.1	93561	ENSG00000081052	COL4A4	collagen type IV alpha 4 chain
chr9	4195211	4195769	559	*	0.737395	1.19057e-05	0.000205093	Intron (uc003zhx.1/169792, intron 2 of 10)	9	3824128	4152183	328056	2	169792	uc003zhw.1	-43028	ENSG00000107249	GLIS3	GLIS family zinc finger 3
chr5	146022308	146022772	465	*	0.73689	6.27644e-07	2.40814e-05	Intron (uc003loe.4/5521, intron 5 of 8)	5	145894417	145895676	1260	2	134391	uc003lod.1	-126632	ENSG00000173250	GPR151	G protein-coupled receptor 151
chr2	105536311	105537053	743	*	0.736853	2.33696e-06	6.34754e-05	Distal Intergenic	2	105471969	105473471	1503	1	5455	uc010ywg.2	64342	ENSG00000198914	POU3F3	POU class 3 homeobox 3
chr3	162449708	162450218	511	*	0.736285	1.95618e-07	1.08032e-05	Intron (uc003feg.3/uc003feg.3, intron 2 of 7)	3	162895031	163021089	126059	2	647107	uc003feh.3	570871	ENSG00000241369	LINC01192	long intergenic non-protein coding RNA 1192
chr6	136117745	136118554	810	*	0.736182	3.23872e-05	0.000424604	Distal Intergenic	6	136172834	136516709	343876	1	27115	uc003qgp.3	-54280	ENSG00000171408	PDE7B	phosphodiesterase 7B
chr5	167956777	167957241	465	*	0.73592	2.61225e-07	1.29865e-05	Promoter (<=1kb)	5	167956582	167957639	1058	1	345630	uc011dep.2	195	ENSG00000188573	FBLL1	fibrillarin like 1
chr13	51659939	51660546	608	*	0.735529	8.19666e-07	2.95625e-05	Intron (uc031qlq.1/647166, intron 2 of 3)	13	51590244	51654998	64755	2	2974	uc010tgo.2	-4941	ENSG00000123201	GUCY1B2	guanylate cyclase 1 soluble subunit beta 2 (pseudogene)
chr16	83738877	83739203	327	*	0.735476	3.36391e-05	0.000435423	Intron (uc002fgx.3/1012, intron 10 of 13)	16	83841508	83846607	5100	1	3281	uc002fgy.2	-102305	ENSG00000230989	HSBP1	heat shock factor binding protein 1
chr2	133811910	133812506	597	*	0.735361	1.08238e-06	3.59917e-05	Intron (uc002ttp.3/344148, intron 6 of 19)	2	133682490	134179361	496872	2	344148	uc002tts.1	366855	ENSG00000176771	NCKAP5	NCK associated protein 5
chr4	13659799	13660269	471	*	0.735172	3.08621e-07	1.46288e-05	Intron (uc003gna.1/uc003gna.1, intron 2 of 3)	4	13629489	13629581	93	1	100847023	uc031sdt.1	30310	ENSG00000266240	MIR5091	microRNA 5091
chr15	92459200	92459478	279	*	0.734997	1.44733e-07	8.97284e-06	Exon (uc002bqx.2/28232, exon 2 of 10)	15	92397565	92706228	308664	1	28232	uc002bqz.1	61635	ENSG00000176463	SLCO3A1	solute carrier organic anion transporter family member 3A1
chr12	20715139	20715434	296	*	0.734783	2.41443e-05	0.00034197	Intron (uc001reh.2/5139, intron 2 of 15)	12	20724798	20837041	112244	1	5139	uc021qwa.1	-9364	ENSG00000172572	PDE3A	phosphodiesterase 3A
chr10	15309153	15309748	596	*	0.734523	2.05647e-06	5.75666e-05	Intron (uc001iob.3/221061, intron 3 of 7)	10	15147771	15210695	62925	2	9397	uc001ioa.1	-98458	ENSG00000152465	NMT2	N-myristoyltransferase 2
chr10	16895166	16896061	896	*	0.734392	6.37492e-08	4.86282e-06	Intron (uc001ioo.3/8029, intron 59 of 66)	10	16792876	16859453	66578	2	6251	uc001ion.3	-35713	ENSG00000148484	RSU1	Ras suppressor protein 1
chr7	26632726	26633350	625	*	0.734031	3.73822e-07	1.6675e-05	Distal Intergenic	7	26677490	26686924	9435	1	285941	uc003syb.3	-44140	ENSG00000222004	LINC02860	long intergenic non-protein coding RNA 2860
chr13	44034621	44035105	485	*	0.733985	4.28655e-06	9.82504e-05	Intron (uc001uza.4/55068, intron 3 of 16)	13	43894987	43935213	40227	2	55068	uc010tfm.1	-99408	ENSG00000120658	ENOX1	ecto-NOX disulfide-thiol exchanger 1
chr6	94292862	94293256	395	*	0.733699	3.08101e-05	0.000408688	Distal Intergenic	6	94416801	94456473	39673	1	643432	uc003poh.3	-123545	NA	TSG1	tumor suppressor TSG1
chr14	58028634	58029200	567	*	0.733662	1.08331e-05	0.000191824	Distal Intergenic	14	58030640	58063615	32976	2	341880	uc010aoz.1	34415	ENSG00000151812	SLC35F4	solute carrier family 35 member F4
chr1	24437389	24438255	867	*	0.73323	1.19714e-10	6.82417e-08	Promoter (<=1kb)	1	24382531	24438665	56135	2	127294	uc001bin.4	410	ENSG00000142661	MYOM3	myomesin 3
chr21	38210770	38211180	411	*	0.733049	1.8724e-07	1.0585e-05	Intron (uc010gnb.3/3141, intron 7 of 11)	21	38123189	38338956	215768	2	3141	uc010gnb.3	127776	ENSG00000159267	HLCS	holocarboxylase synthetase
chr22	41634243	41634976	734	*	0.732787	3.05259e-09	5.92863e-07	Promoter (1-2kb)	22	41625514	41636935	11422	2	150356	uc003azq.4	1959	ENSG00000100399	CHADL	chondroadherin like
chr4	65648076	65649012	937	*	0.732745	1.34738e-07	8.49723e-06	Distal Intergenic	4	65779999	65870218	90220	2	401134	uc021xos.1	221206	ENSG00000250125	LINC02232	long intergenic non-protein coding RNA 2232
chr11	132869839	132870329	491	*	0.732358	4.79572e-06	0.00010669	Intron (uc001qgu.3/4978, intron 1 of 7)	11	132284875	132813663	528789	2	4978	uc010scl.2	-56176	ENSG00000183715	OPCML	opioid binding protein/cell adhesion molecule like
chr1	217943505	217944483	979	*	0.732312	1.61748e-05	0.00025474	Exon (uc009xdr.1/128153, exon 8 of 11)	1	218066242	218094146	27905	1	100885798	uc031psc.1	-121759	ENSG00000231814	LINC00210	long intergenic non-protein coding RNA 210
chr2	209092706	209093007	302	*	0.732097	1.40921e-06	4.37135e-05	Distal Intergenic	2	209100953	209118910	17958	2	3417	uc002vcs.3	25903	ENSG00000138413	IDH1	isocitrate dehydrogenase (NADP(+)) 1
chr4	17689270	17689712	443	*	0.731583	6.52927e-07	2.48775e-05	Intron (uc003gpm.4/27146, intron 7 of 17)	4	17616273	17629793	13521	1	80306	uc003gpj.3	72997	ENSG00000118579	MED28	mediator complex subunit 28
chr14	54016356	54016952	597	*	0.73157	1.76903e-07	1.019e-05	Distal Intergenic	14	53503458	53620046	116589	2	80821	uc001xaj.3	-396310	ENSG00000100523	DDHD1	DDHD domain containing 1
chr2	177691429	177691895	467	*	0.731059	6.88151e-05	0.000743423	Distal Intergenic	2	177494309	177502302	7994	2	375295	uc002ukz.3	-189127	ENSG00000163364	LINC01116	long intergenic non-protein coding RNA 1116
chr14	25166778	25167233	456	*	0.730895	1.83807e-10	8.58281e-08	Distal Intergenic	14	25100161	25103432	3272	2	3002	uc010amb.2	-63346	ENSG00000100453	GZMB	granzyme B
chr12	13518927	13519488	562	*	0.730852	1.1974e-07	7.76331e-06	Distal Intergenic	12	13523605	13529679	6075	2	283422	uc001rbs.2	10191	ENSG00000180861	LINC01559	long intergenic non-protein coding RNA 1559
chr3	40429038	40429914	877	*	0.729845	5.28187e-06	0.000114375	Promoter (<=1kb)	3	40428751	40470110	41360	1	956	uc010hhy.3	287	ENSG00000168032	ENTPD3	ectonucleoside triphosphate diphosphohydrolase 3
chr1	191257807	191258339	533	*	0.729166	2.56578e-05	0.00035741	Distal Intergenic	1	190594020	190770788	176769	1	440704	uc021pgm.2	663787	ENSG00000231175	LINC01720	long intergenic non-protein coding RNA 1720
chr7	85348562	85349088	527	*	0.727947	1.69321e-06	4.97791e-05	Distal Intergenic	7	84679673	84816171	136499	2	223117	uc010lee.1	-532391	ENSG00000153993	SEMA3D	semaphorin 3D
chr14	93996692	93997289	598	*	0.727631	2.8058e-07	1.36233e-05	Intron (uc001ybs.1/57578, intron 10 of 49)	14	93943904	94173689	229786	1	57578	uc001ybv.1	52788	ENSG00000133958	UNC79	unc-79 homolog, NALCN channel complex subunit
chr3	114108398	114108940	543	*	0.727555	1.88932e-07	1.06182e-05	Intron (uc003ebj.3/26137, intron 2 of 5)	3	114056947	114102489	45543	2	26137	uc003ebi.3	-5909	ENSG00000181722	ZBTB20	zinc finger and BTB domain containing 20
chr12	26265734	26266184	451	*	0.72743	2.65449e-07	1.31357e-05	Distal Intergenic	12	26272959	26278003	5045	2	79365	uc001rhb.3	11819	ENSG00000123095	BHLHE41	basic helix-loop-helix family member e41
chr16	87249968	87250598	631	*	0.727332	8.51988e-08	6.03166e-06	Intron (uc031qxc.1/uc031qxc.1, intron 2 of 2)	16	87336404	87351026	14623	2	100506581	uc002fju.3	100428	ENSG00000260456	C16orf95	chromosome 16 open reading frame 95
chr11	118480274	118480781	508	*	0.727188	4.03078e-08	3.54555e-06	Promoter (1-2kb)	11	118478451	118528748	50298	1	23187	uc001ptu.2	1823	ENSG00000019144	PHLDB1	pleckstrin homology like domain family B member 1
chr2	49227034	49227723	690	*	0.727069	1.57969e-05	0.000250225	Intron (uc002rww.3/2492, intron 4 of 9)	2	49189296	49381666	192371	2	2492	uc002rww.3	153943	ENSG00000170820	FSHR	follicle stimulating hormone receptor
chr2	43580991	43581196	206	*	0.727042	2.78268e-06	7.17207e-05	Intron (uc010far.3/63892, intron 14 of 22)	2	43454350	43455994	1645	1	100129726	uc010ynx.1	126641	ENSG00000279873	LINC01126	long intergenic non-protein coding RNA 1126
chr9	108160017	108160886	870	*	0.726986	1.73078e-08	1.96302e-06	Intron (uc004bco.1/23446, intron 10 of 10)	9	108117757	108200782	83026	1	23446	uc004bco.1	42260	ENSG00000070214	SLC44A1	solute carrier family 44 member 1
chr15	25225547	25225744	198	*	0.726725	4.26296e-05	0.000520431	Promoter (1-2kb)	15	25227141	25228937	1797	1	347746	uc001yxb.4	-1397	NA	PWARSN	Prader Willi/Angelman region RNA, SNRPN neighbor
chr11	56263951	56264380	430	*	0.726387	9.29657e-06	0.000172093	Intron (uc001nit.2/504189, intron 1 of 1)	11	56257911	56258846	936	2	219484	uc001nix.1	-5105	ENSG00000181371	OR5M8	olfactory receptor family 5 subfamily M member 8
chr11	23033165	23033634	470	*	0.725921	2.75216e-05	0.000375857	Distal Intergenic	11	22868468	22881972	13505	2	100500938	uc021qfb.1	-151193	ENSG00000255359	CCDC179	coiled-coil domain containing 179
chr2	34508545	34509025	481	*	0.725439	2.45073e-05	0.000345329	Distal Intergenic	2	33951128	33953284	2157	2	151325	uc002rpb.3	-555261	ENSG00000239649	MYADML	myeloid associated differentiation marker like (pseudogene)
chr14	54416973	54417579	607	*	0.725245	9.28248e-07	3.23619e-05	Promoter (1-2kb)	14	54415145	54415202	58	2	100847076	uc031qop.1	-1771	ENSG00000266431	MIR5580	microRNA 5580
chr5	136412514	136413105	592	*	0.725059	4.41957e-07	1.89072e-05	Intron (uc003lbo.3/6695, intron 4 of 9)	5	136310987	136834438	523452	2	6695	uc003lbo.3	421333	ENSG00000152377	SPOCK1	SPARC (osteonectin), cwcv and kazal like domains proteoglycan 1
chr3	102801716	102802310	595	*	0.724989	1.02186e-05	0.000183503	Distal Intergenic	3	102153859	102198685	44827	1	131368	uc011bhg.1	647857	ENSG00000170044	ZPLD1	zona pellucida like domain containing 1
chr10	108689410	108690062	653	*	0.724783	1.32592e-06	4.19298e-05	Intron (uc001kyl.3/114815, intron 2 of 26)	10	108333421	108924466	591046	2	114815	uc001kyl.3	234404	ENSG00000108018	SORCS1	sortilin related VPS10 domain containing receptor 1
chr11	44783030	44783521	492	*	0.724605	5.22845e-07	2.10543e-05	Promoter (2-3kb)	11	44785976	44953977	168002	1	90139	uc001mye.4	-2455	ENSG00000157570	TSPAN18	tetraspanin 18
chr7	147169255	147169740	486	*	0.724511	3.60336e-05	0.00045884	Intron (uc003weu.2/26047, intron 10 of 23)	7	146991342	147254962	263621	2	100302191	uc022aoo.1	85222	ENSG00000221494	MIR548I4	microRNA 548i-4
chr21	34368634	34369478	845	*	0.723912	9.12921e-10	2.55157e-07	Distal Intergenic	21	34398216	34401503	3288	1	10215	uc002yqx.2	-28738	ENSG00000205927	OLIG2	oligodendrocyte transcription factor 2
chr6	166116215	166116707	493	*	0.723011	4.42216e-06	0.000100623	Distal Intergenic	6	165740776	166075588	334813	2	10846	uc003quo.3	-40627	ENSG00000112541	PDE10A	phosphodiesterase 10A
chr6	38092075	38092691	617	*	0.722838	1.83619e-08	2.03379e-06	Intron (uc003onx.3/60685, intron 5 of 5)	6	37787307	38122399	335093	1	60685	uc003onx.3	304768	ENSG00000156639	ZFAND3	zinc finger AN1-type containing 3
chr9	100797931	100798514	584	*	0.722813	5.76126e-09	9.47112e-07	Distal Intergenic	9	100818959	100845365	26407	1	54187	uc004ayc.3	-20445	ENSG00000095380	NANS	N-acetylneuraminate synthase
chr19	56087030	56087307	278	*	0.722508	6.70931e-07	2.52783e-05	Distal Intergenic	19	56088891	56092211	3321	2	163033	uc002qlh.3	4904	ENSG00000218891	ZNF579	zinc finger protein 579
chr6	100850318	100850816	499	*	0.722374	2.09253e-06	5.84189e-05	Intron (uc003pqj.4/6492, intron 9 of 10)	6	100836750	100911811	75062	2	6492	uc003pqj.4	60995	ENSG00000112246	SIM1	SIM bHLH transcription factor 1
chr10	36005010	36005420	411	*	0.722064	2.47556e-05	0.000348604	Distal Intergenic	10	35927177	35930362	3186	2	8325	uc001iyz.1	-74648	ENSG00000177283	FZD8	frizzled class receptor 8
chr10	21605790	21606106	317	*	0.721933	5.62829e-06	0.000119807	Distal Intergenic	10	21463231	21463852	622	1	100128511	uc031ptl.1	142559	ENSG00000231920	NEBL-AS1	NEBL antisense RNA 1
chr12	15275587	15276077	491	*	0.721791	2.6896e-05	0.000370077	Intron (uc001rcs.3/85004, intron 1 of 3)	12	15260716	15370563	109848	2	85004	uc001rcs.3	94486	ENSG00000134533	RERG	RAS like estrogen regulated growth inhibitor
chr16	63222646	63222934	289	*	0.72178	1.07003e-05	0.000190072	Distal Intergenic	16	61685915	62070739	384825	2	1006	uc002eog.2	-1151907	ENSG00000150394	CDH8	cadherin 8
chr6	156259688	156260051	364	*	0.721509	2.93677e-05	0.000393959	Distal Intergenic	6	155716502	155777037	60536	2	50508	uc003qqm.3	-482651	ENSG00000074771	NOX3	NADPH oxidase 3
chr7	39169285	39169955	671	*	0.72077	1.07828e-05	0.000191306	Intron (uc003thb.2/11281, intron 3 of 10)	7	39052681	39413307	360627	1	11281	uc010kxo.3	116604	ENSG00000106536	POU6F2	POU class 6 homeobox 2
chr18	34739382	34739998	617	*	0.720704	4.53221e-05	0.000544125	Intron (uc002kzz.3/57536, intron 7 of 9)	18	34646829	34655613	8785	1	57536	uc002lad.3	92553	ENSG00000150477	KIAA1328	KIAA1328
chr10	77784278	77785031	754	*	0.720235	1.06497e-06	3.56015e-05	Intron (uc001jxi.3/83938, intron 1 of 5)	10	77542519	78317126	774608	1	83938	uc001jxi.3	241759	ENSG00000148655	LRMDA	leucine rich melanocyte differentiation associated
chr2	36402339	36403079	741	*	0.719375	1.26419e-05	0.000213174	Distal Intergenic	2	36581892	36582713	822	2	100288911	uc021vfw.1	179634	NA	CRIM1-DT	CRIM1 divergent transcript
chr9	121999703	122000068	366	*	0.719329	2.97367e-06	7.5143e-05	Intron (uc004bkc.2/1620, intron 5 of 7)	9	121928908	122131739	202832	2	1620	uc004bkc.2	131671	ENSG00000078725	BRINP1	BMP/retinoic acid inducible neural specific 1
chr8	33539399	33540004	606	*	0.71925	2.58769e-05	0.000359662	Distal Intergenic	8	33448854	33457439	8586	2	78986	uc003xjq.3	-81960	ENSG00000133878	DUSP26	dual specificity phosphatase 26
chr3	149040642	149041024	383	*	0.719114	1.66576e-06	4.93022e-05	Intron (uc021xfl.1/116441, intron 3 of 4)	3	149036285	149051259	14975	2	116441	uc021xfl.1	10235	ENSG00000163762	TM4SF18	transmembrane 4 L six family member 18
chr4	24425784	24426258	475	*	0.719039	1.12014e-05	0.000196038	Intron (uc031sdx.1/10891, intron 1 of 14)	4	23793644	24474394	680751	2	10891	uc031sdx.1	48136	ENSG00000109819	PPARGC1A	PPARG coactivator 1 alpha
chr1	71376353	71376767	415	*	0.718844	5.51688e-06	0.000118053	Intron (uc001dfg.1/5733, intron 4 of 4)	1	71512189	71532865	20677	1	100132618	uc001dfr.3	-135422	NA	ZRANB2-AS1	ZRANB2 antisense RNA 1
chr6	51832513	51832789	277	*	0.718748	5.17134e-05	0.000600015	Intron (uc003pah.1/5314, intron 35 of 66)	6	51546836	51814279	267444	2	5314	uc010jzn.1	-18234	ENSG00000170927	PKHD1	PKHD1 ciliary IPT domain containing fibrocystin/polyductin
chr17	48276678	48277011	334	*	0.718732	2.39085e-07	1.23171e-05	Promoter (1-2kb)	17	48261457	48279000	17544	2	1277	uc002iqm.3	1989	ENSG00000108821	COL1A1	collagen type I alpha 1 chain
chr8	2370184	2370669	486	*	0.71871	3.839e-05	0.000480816	Distal Intergenic	8	1993158	2093380	100223	1	9172	uc011kwi.2	377026	ENSG00000036448	MYOM2	myomesin 2
chr17	56564779	56565261	483	*	0.71848	2.26742e-09	4.85092e-07	Promoter (<=1kb)	17	56497529	56565759	68231	2	124535	uc002iwi.1	498	ENSG00000176160	HSF5	heat shock transcription factor 5
chr2	198946992	198947529	538	*	0.718429	2.8883e-06	7.35723e-05	Intron (uc002uuv.4/5334, intron 2 of 6)	2	198669426	199014608	345183	1	5334	uc010fsp.3	277566	ENSG00000115896	PLCL1	phospholipase C like 1 (inactive)
chr7	103301454	103301941	488	*	0.718298	1.68581e-06	4.9699e-05	Exon (uc010liz.3/5649, exon 12 of 64)	7	103014655	103086624	71970	2	375611	uc003vbz.3	-214830	ENSG00000170615	SLC26A5	solute carrier family 26 member 5
chr2	34917694	34918062	369	*	0.717955	7.89096e-05	0.000823181	Distal Intergenic	2	33951128	33953284	2157	2	151325	uc002rpb.3	-964410	ENSG00000239649	MYADML	myeloid associated differentiation marker like (pseudogene)
chr8	22723410	22724025	616	*	0.717874	2.38507e-06	6.43045e-05	Intron (uc003xcn.1/157310, intron 3 of 6)	8	22570765	22785421	214657	2	157310	uc003xcn.1	61396	ENSG00000134020	PEBP4	phosphatidylethanolamine binding protein 4
chr14	55239329	55239804	476	*	0.717707	2.82021e-08	2.7206e-06	Intron (uc001xbb.4/23034, intron 8 of 11)	14	55221506	55260033	38528	1	23034	uc001xbg.2	17823	ENSG00000020577	SAMD4A	sterile alpha motif domain containing 4A
chr9	4139543	4140007	465	*	0.717664	1.4801e-05	0.000239021	Intron (uc003zhw.1/169792, intron 1 of 9)	9	4117768	4145193	27426	2	169792	uc003zib.1	5186	ENSG00000107249	GLIS3	GLIS family zinc finger 3
chr5	144437930	144438612	683	*	0.717656	1.93146e-06	5.51219e-05	Distal Intergenic	5	145138582	145214899	76318	2	153768	uc003lno.1	776287	ENSG00000186314	PRELID2	PRELI domain containing 2
chr10	93682646	93682924	279	*	0.717603	3.143e-07	1.47862e-05	Promoter (<=1kb)	10	93683736	93719637	35902	1	9044	uc009xua.1	-812	ENSG00000095564	BTAF1	B-TFIID TATA-box binding protein associated factor 1
chr1	181382661	181383475	815	*	0.716909	4.34338e-08	3.70183e-06	Exon (uc001gov.3/uc001gov.3, exon 1 of 1)	1	181452686	181775921	323236	1	777	uc001gow.3	-69211	ENSG00000198216	CACNA1E	calcium voltage-gated channel subunit alpha1 E
chr6	37648450	37648710	261	*	0.71686	4.83822e-05	0.000571179	Intron (uc003onu.1/266727, intron 1 of 16)	6	37600284	37665766	65483	2	266727	uc003onu.1	17056	ENSG00000112139	MDGA1	MAM domain containing glycosylphosphatidylinositol anchor 1
chr2	54556858	54557301	444	*	0.716092	4.32986e-06	9.89847e-05	Promoter (<=1kb)	2	54558071	54588714	30644	1	129852	uc002rxs.1	-770	ENSG00000177994	C2orf73	chromosome 2 open reading frame 73
chr11	75140467	75141050	584	*	0.716088	2.89694e-09	5.72772e-07	Promoter (<=1kb)	11	75133438	75141674	8237	2	283212	uc001owm.2	624	ENSG00000149243	KLHL35	kelch like family member 35
chr7	150528513	150528941	429	*	0.715748	1.16735e-06	3.80673e-05	Promoter (2-3kb)	7	150526069	150558379	32311	1	26	uc003why.1	2444	ENSG00000002726	AOC1	amine oxidase copper containing 1
chr4	13482545	13483511	967	*	0.71553	1.509e-05	0.000242199	Promoter (2-3kb)	4	13369347	13485989	116643	2	9364	uc003gmt.2	2478	ENSG00000157869	RAB28	RAB28, member RAS oncogene family
chr10	32401347	32401768	422	*	0.714788	8.32701e-08	5.98196e-06	Distal Intergenic	10	32297938	32345371	47434	2	3799	uc001iwe.4	-55976	ENSG00000170759	KIF5B	kinesin family member 5B
chr2	209671931	209672768	838	*	0.714306	1.45824e-06	4.46661e-05	Intron (uc010fuo.1/5746, intron 4 of 6)	2	209353737	209704818	351082	1	5746	uc010fuo.1	318194	ENSG00000144407	PTH2R	parathyroid hormone 2 receptor
chr16	80733699	80734112	414	*	0.714013	1.39423e-06	4.34196e-05	Intron (uc002ffs.3/124359, intron 1 of 6)	16	80637676	80838175	200500	2	124359	uc002ffs.3	104063	ENSG00000166446	CDYL2	chromodomain Y like 2
chr16	15229552	15230197	646	*	0.713979	1.23639e-07	7.96899e-06	Intron (uc002ddc.3/23042, intron 16 of 16)	16	15248707	15248859	153	2	100500852	uc021tdn.1	18662	ENSG00000264115	MIR3180-4	microRNA 3180-4
chr7	11433961	11434507	547	*	0.713911	3.19142e-05	0.000420538	Intron (uc021zzn.1/221981, intron 22 of 26)	7	11410062	11419382	9321	2	221981	uc003ssd.4	-14579	ENSG00000005108	THSD7A	thrombospondin type 1 domain containing 7A
chr10	60527062	60527753	692	*	0.713897	4.75121e-05	0.000563787	Intron (uc001jki.1/80114, intron 3 of 20)	10	60553244	60574074	20831	1	80114	uc001jkj.1	-25491	ENSG00000122870	BICC1	BicC family RNA binding protein 1
chr17	59528717	59529234	518	*	0.713543	2.70242e-06	6.99396e-05	Promoter (<=1kb)	17	59529779	59562471	32693	1	9496	uc010ddo.3	-545	ENSG00000121075	TBX4	T-box transcription factor 4
chr3	59788984	59789450	467	*	0.713347	3.25589e-06	7.99277e-05	Intron (uc003dkx.4/2272, intron 8 of 9)	3	58873072	59035758	162687	2	200844	uc011bfg.1	-753226	ENSG00000163689	CFAP20DC	CFAP20 domain containing
chr4	137847319	137847729	411	*	0.71306	6.94368e-05	0.000748659	Distal Intergenic	4	138440074	138453629	13556	2	54510	uc003ihe.4	605900	ENSG00000189184	PCDH18	protocadherin 18
chr6	167730426	167731256	831	*	0.713048	1.41867e-07	8.84512e-06	Distal Intergenic	6	167738574	167756177	17604	1	83887	uc003qvs.1	-7318	ENSG00000120440	TTLL2	tubulin tyrosine ligase like 2
chr13	93618223	93618853	631	*	0.712971	8.2278e-06	0.000157155	Distal Intergenic	13	93353642	93373867	20226	2	100873969	uc031qmv.1	-244356	ENSG00000235984	GPC5-AS1	GPC5 antisense RNA 1
chr1	86197750	86198338	589	*	0.712821	1.9997e-06	5.63729e-05	Intron (uc001dli.3/255631, intron 34 of 34)	1	86115106	86174116	59011	2	54680	uc010osc.2	-23634	ENSG00000117174	ZNHIT6	zinc finger HIT-type containing 6
chr20	53188307	53189163	857	*	0.712511	1.95603e-09	4.42558e-07	Intron (uc002xwy.3/55816, intron 2 of 7)	20	53092266	53267710	175445	1	55816	uc002xwy.3	96041	ENSG00000101134	DOK5	docking protein 5
chr22	30938879	30939824	946	*	0.712422	7.26915e-07	2.68347e-05	Promoter (2-3kb)	22	30920917	30942669	21753	2	730005	uc021wnu.1	2845	ENSG00000214491	SEC14L6	SEC14 like lipid binding 6
chr2	228067113	228067447	335	*	0.712047	1.27521e-05	0.000214238	Intron (uc002vom.2/1285, intron 1 of 51)	2	228029281	228179508	150228	1	1285	uc002vom.2	37832	ENSG00000169031	COL4A3	collagen type IV alpha 3 chain
chr4	9382501	9382971	471	*	0.711957	2.38511e-07	1.2313e-05	Distal Intergenic	4	9369600	9370796	1197	1	391622	uc011bws.2	12901	ENSG00000205946	USP17L6P	ubiquitin specific peptidase 17 like family member 6, pseudogene
chr6	140333770	140334230	461	*	0.711227	1.78016e-06	5.18314e-05	Intron (uc003qis.3/uc003qis.3, intron 1 of 3)	6	140526389	140526463	75	1	100500879	uc021zgd.1	-192159	ENSG00000263514	MIR3668	microRNA 3668
chr2	32402732	32403428	697	*	0.711088	1.65928e-07	9.73618e-06	Intron (uc002roe.2/55676, intron 4 of 13)	2	32390910	32449181	58272	1	55676	uc010ymw.2	11822	ENSG00000152683	SLC30A6	solute carrier family 30 member 6
chr3	7690291	7691183	893	*	0.711085	2.34197e-06	6.35327e-05	Intron (uc010hcf.2/2917, intron 8 of 11)	3	7493468	7678128	184661	1	2917	uc010hch.1	196823	ENSG00000196277	GRM7	glutamate metabotropic receptor 7
chr3	49590404	49591341	938	*	0.711031	3.00824e-17	5.85214e-13	Promoter (<=1kb)	3	49586739	49591799	5061	2	100132677	uc003cxd.1	458	ENSG00000226913	BSN-DT	BSN divergent transcript
chr2	73402181	73402751	571	*	0.710779	1.19199e-06	3.86982e-05	Distal Intergenic	2	73429386	73438340	8955	1	344022	uc010yrd.2	-26635	ENSG00000214513	NOTO	notochord homeobox
chr7	94505038	94505413	376	*	0.710636	5.32896e-05	0.000612956	Distal Intergenic	7	94536949	94925727	388779	1	55607	uc003unp.3	-31536	ENSG00000158528	PPP1R9A	protein phosphatase 1 regulatory subunit 9A
chr6	137365969	137366586	618	*	0.71043	1.05462e-06	3.53363e-05	Promoter (<=1kb)	6	137321108	137366298	45191	2	53832	uc003qhj.3	0	ENSG00000016402	IL20RA	interleukin 20 receptor subunit alpha
chr2	127933013	127933923	911	*	0.710317	4.08932e-06	9.48298e-05	Distal Intergenic	2	127941412	127963343	21932	2	339761	uc002tod.2	29420	ENSG00000186684	CYP27C1	cytochrome P450 family 27 subfamily C member 1
chr1	119847091	119847555	465	*	0.710265	1.80298e-06	5.23402e-05	Distal Intergenic	1	119911402	119936751	25350	1	51179	uc001ehq.1	-63847	ENSG00000116882	HAO2	hydroxyacid oxidase 2
chr1	101107599	101108395	797	*	0.71018	5.8179e-06	0.000122814	Intron (uc021oqr.1/100128787, intron 2 of 4)	1	101092606	101112560	19955	2	100128787	uc021oqr.1	4165	NA	LINC01349	long intergenic non-protein coding RNA 1349
chr12	56135165	56135707	543	*	0.710159	3.22947e-08	3.03536e-06	Promoter (1-2kb)	12	56137064	56146665	9602	1	10220	uc001shq.3	-1357	ENSG00000135414	GDF11	growth differentiation factor 11
chr11	60620375	60621153	779	*	0.709903	5.94619e-10	1.87949e-07	Promoter (2-3kb)	11	60618398	60623444	5047	2	11251	uc001nqc.2	2291	ENSG00000183134	PTGDR2	prostaglandin D2 receptor 2
chr10	73078039	73078775	737	*	0.709282	3.71127e-11	2.71498e-08	Promoter (<=1kb)	10	73079010	73123147	44138	1	55315	uc001jrr.4	-235	ENSG00000198246	SLC29A3	solute carrier family 29 member 3
chr1	160054384	160054717	334	*	0.709236	6.77544e-07	2.54734e-05	Exon (uc001fuy.1/3765, exon 2 of 3)	1	160051360	160059212	7853	1	3765	uc001fuy.1	3024	ENSG00000162728	KCNJ9	potassium inwardly rectifying channel subfamily J member 9
chr12	52514120	52514646	527	*	0.709173	2.32085e-09	4.85092e-07	Distal Intergenic	12	52463758	52471279	7522	1	60673	uc009zmd.3	50362	ENSG00000123395	ATG101	autophagy related 101
chr5	39436538	39436934	397	*	0.709172	1.24624e-05	0.000210876	Distal Intergenic	5	39371776	39425335	53560	2	1601	uc003jlx.3	-11203	ENSG00000153071	DAB2	DAB adaptor protein 2
chr2	192591995	192592489	495	*	0.709081	2.62406e-06	6.85583e-05	Distal Intergenic	2	192548212	192553248	5037	1	64859	uc021vug.1	43783	ENSG00000173559	NABP1	nucleic acid binding protein 1
chr6	72176706	72177240	535	*	0.708681	1.50076e-05	0.000241593	Distal Intergenic	6	72124149	72130448	6300	2	79940	uc003pfz.1	-46258	ENSG00000233237	LINC00472	long intergenic non-protein coding RNA 472
chr16	20407506	20407984	479	*	0.708513	1.65299e-08	1.91437e-06	Intron (uc002dhc.1/204474, intron 2 of 11)	16	20370492	20416033	45542	2	204474	uc002dhc.1	8049	ENSG00000169340	PDILT	protein disulfide isomerase like, testis expressed
chr9	90680180	90680514	335	*	0.707699	1.60955e-05	0.000253765	Distal Intergenic	9	90744220	90749900	5681	2	645961	uc011lti.2	69386	ENSG00000177910	SPATA31C2	SPATA31 subfamily C member 2
chr9	14884767	14885160	394	*	0.707562	4.69829e-05	0.000558716	Intron (uc003zlm.3/158326, intron 2 of 37)	9	14734664	14910993	176330	2	158326	uc003zlm.3	25833	ENSG00000164946	FREM1	FRAS1 related extracellular matrix 1
chr13	100506748	100507637	890	*	0.707394	2.03396e-08	2.19893e-06	Intron (uc010tix.2/171425, intron 2 of 5)	13	100615275	100624178	8904	2	85416	uc001vom.1	116541	ENSG00000139800	ZIC5	Zic family member 5
chr1	203097842	203098561	720	*	0.706886	1.39949e-08	1.74511e-06	Promoter (<=1kb)	1	203097406	203136533	39128	1	134	uc010pqh.1	436	ENSG00000163485	ADORA1	adenosine A1 receptor
chr10	60519453	60519872	420	*	0.706757	5.86437e-06	0.000123337	Intron (uc001jki.1/80114, intron 3 of 20)	10	60553244	60574074	20831	1	80114	uc001jkj.1	-33372	ENSG00000122870	BICC1	BicC family RNA binding protein 1
chr5	123625133	123625415	283	*	0.705723	2.65152e-05	0.000366428	Distal Intergenic	5	123972610	123980354	7745	2	57507	uc003ktp.1	354939	ENSG00000168916	ZNF608	zinc finger protein 608
chr4	13913499	13914164	666	*	0.705499	1.42106e-08	1.74865e-06	Intron (uc003gna.1/uc003gna.1, intron 3 of 3)	4	14113592	14141676	28085	1	152742	uc003gnb.3	-199428	ENSG00000248698	LINC01085	long intergenic non-protein coding RNA 1085
chr4	23729332	23729629	298	*	0.705489	8.20767e-05	0.000845084	Distal Intergenic	4	23815313	23883734	68422	2	10891	uc011bxp.1	154105	ENSG00000109819	PPARGC1A	PPARG coactivator 1 alpha
chr11	69469605	69469988	384	*	0.704765	3.01803e-06	7.60886e-05	Distal Intergenic	11	69455873	69469242	13370	1	595	uc001opa.3	13732	ENSG00000110092	CCND1	cyclin D1
chr4	89747151	89747911	761	*	0.704688	2.54214e-08	2.54173e-06	Promoter (2-3kb)	4	89670103	89744512	74410	2	10144	uc010ikr.2	-2639	ENSG00000138640	FAM13A	family with sequence similarity 13 member A
chr4	3608566	3609449	884	*	0.704132	8.0269e-12	8.00738e-09	Distal Intergenic	4	3578596	3592712	14117	1	285492	uc003ghj.2	29970	NA	LINC00955	long intergenic non-protein coding RNA 955
chr4	183860879	183861798	920	*	0.704079	9.63355e-07	3.31904e-05	Distal Intergenic	4	183811244	183838630	27387	2	1635	uc010irw.3	-22249	ENSG00000129187	DCTD	dCMP deaminase
chr15	71061272	71061738	467	*	0.70407	2.58532e-08	2.56736e-06	Distal Intergenic	15	70946893	71055850	108958	2	55075	uc010uke.2	-5422	ENSG00000137831	UACA	uveal autoantigen with coiled-coil domains and ankyrin repeats
chr8	119958425	119958972	548	*	0.703725	2.84965e-05	0.000385334	Intron (uc003yon.4/4982, intron 1 of 4)	8	119935796	119964383	28588	2	4982	uc003yon.4	5411	ENSG00000164761	TNFRSF11B	TNF receptor superfamily member 11b
chr4	91273163	91273859	697	*	0.703659	2.33781e-13	6.03609e-10	Intron (uc010ikv.2/401145, intron 3 of 9)	4	91156182	91703154	546973	1	401145	uc003hsw.3	116981	ENSG00000184305	CCSER1	coiled-coil serine rich protein 1
chr8	115274666	115275417	752	*	0.703496	2.66189e-05	0.000367416	Distal Intergenic	8	114321447	114449242	127796	2	114788	uc003ynx.4	-825424	ENSG00000164796	CSMD3	CUB and Sushi multiple domains 3
chr9	25027093	25027630	538	*	0.703435	1.20022e-05	0.000205948	Distal Intergenic	9	24543213	24545674	2462	2	100129669	uc031tdg.1	-481419	ENSG00000205442	IZUMO3	IZUMO family member 3
chr10	90076163	90076931	769	*	0.702899	2.55613e-06	6.75068e-05	Intron (uc010qms.1/55328, intron 3 of 5)	10	90043859	90305279	261421	2	55328	uc009xtj.3	228348	ENSG00000184719	RNLS	renalase, FAD dependent amine oxidase
chr4	59601979	59602311	333	*	0.702322	4.6721e-06	0.000104601	Distal Intergenic	4	57898404	57976551	78148	2	3490	uc011cag.2	-1625428	ENSG00000163453	IGFBP7	insulin like growth factor binding protein 7
chr3	116936412	116936802	391	*	0.70215	2.05372e-05	0.000305158	Distal Intergenic	3	116428635	116435887	7253	1	285194	uc011bit.2	507777	ENSG00000243197	TUSC7	tumor suppressor candidate 7
chr2	64272199	64272602	404	*	0.702133	1.14889e-06	3.76611e-05	Distal Intergenic	2	64119667	64246214	126548	2	51542	uc002scq.3	-25985	ENSG00000143952	VPS54	VPS54 subunit of GARP complex
chr4	55161002	55161519	518	*	0.702092	1.88423e-07	1.06151e-05	3' UTR	4	55143343	55148145	4803	1	5156	uc003hao.1	17659	ENSG00000134853	PDGFRA	platelet derived growth factor receptor alpha
chr10	49407601	49408092	492	*	0.701554	1.4193e-06	4.39643e-05	Intron (uc001jgh.3/143162, intron 13 of 26)	10	49367089	49386933	19845	2	143162	uc001jgk.3	-20668	ENSG00000170324	FRMPD2	FERM and PDZ domain containing 2
chr13	75626173	75626648	476	*	0.701433	0.000141121	0.00125796	Distal Intergenic	13	75811889	75814517	2629	2	647288	uc010ths.2	187869	ENSG00000214249	CTAGE11P	CTAGE family member 11, pseudogene
chr5	154026250	154026657	408	*	0.701311	1.19893e-09	3.11538e-07	Distal Intergenic	5	153975572	153975632	61	2	100422950	uc021ygg.1	-50618	ENSG00000264760	MIR3141	microRNA 3141
chr11	107766555	107767145	591	*	0.70114	1.17166e-09	3.11538e-07	Distal Intergenic	11	107799277	107834208	34932	1	54734	uc001pjt.3	-32132	ENSG00000179331	RAB39A	RAB39A, member RAS oncogene family
chr12	98520773	98521771	999	*	0.700218	1.08473e-06	3.60131e-05	Distal Intergenic	12	98389161	98389226	66	2	100422924	uc021rch.1	-131547	ENSG00000263890	MIR4303	microRNA 4303
chr4	15343373	15343940	568	*	0.70011	1.76067e-07	1.01603e-05	Promoter (1-2kb)	4	15341560	15447791	106232	1	114905	uc003gno.3	1813	ENSG00000163145	C1QTNF7	C1q and TNF related 7
chr13	23439281	23439607	327	*	0.699985	3.15794e-06	7.82232e-05	Distal Intergenic	13	23471169	23472320	1152	2	646201	uc021rhf.1	32713	NA	BASP1P1	BASP1 pseudogene 1
chr9	79370632	79370921	290	*	0.699965	1.13111e-07	7.44343e-06	Intron (uc010mpk.3/158471, intron 6 of 18)	9	79379354	79402465	23112	1	50652	uc004akm.2	-8433	ENSG00000225937	PCA3	prostate cancer associated 3
chr9	98358187	98358753	567	*	0.699777	4.55148e-05	0.000545693	Distal Intergenic	9	98247967	98279247	31281	2	5727	uc010mrw.1	-78940	ENSG00000185920	PTCH1	patched 1
chr5	82019296	82020185	890	*	0.699586	2.83174e-05	0.000384148	Distal Intergenic	5	82135974	82136043	70	1	100616297	uc021yaz.1	-115789	ENSG00000283359	MIR3977	microRNA 3977
chr8	20536346	20536802	457	*	0.699187	1.11219e-07	7.35202e-06	Distal Intergenic	8	20831497	20852630	21134	1	286114	uc022asp.1	-294695	ENSG00000253199	LINC02153	long intergenic non-protein coding RNA 2153
chr16	50179800	50180158	359	*	0.699097	1.77432e-06	5.17478e-05	Distal Intergenic	16	50186829	50269219	82391	1	64282	uc002efz.3	-6671	ENSG00000121274	TENT4B	terminal nucleotidyltransferase 4B
chr3	64872546	64873102	557	*	0.699031	7.77346e-07	2.83625e-05	Intron (uc003dml.3/100507098, intron 4 of 5)	3	64705683	64941858	236176	1	693126	uc021xab.1	166863	ENSG00000207689	MIR548A2	microRNA 548a-2
chr1	219411432	219411857	426	*	0.698991	1.24114e-05	0.000210227	Distal Intergenic	1	219347192	219386207	39016	1	127018	uc009xds.3	64240	ENSG00000143353	LYPLAL1	lysophospholipase like 1
chr9	8851296	8851638	343	*	0.698673	3.00091e-05	0.000400849	Intron (uc003zkk.3/5789, intron 11 of 45)	9	8314246	8733946	419701	2	5789	uc022bdj.1	-117350	ENSG00000153707	PTPRD	protein tyrosine phosphatase receptor type D
chr2	34911869	34912359	491	*	0.698621	2.06765e-05	0.000306503	Distal Intergenic	2	33951128	33953284	2157	2	151325	uc002rpb.3	-958585	ENSG00000239649	MYADML	myeloid associated differentiation marker like (pseudogene)
chr6	64129843	64130232	390	*	0.698422	2.52145e-06	6.69131e-05	Distal Intergenic	6	63995492	64029882	34391	2	51557	uc003pej.1	-99961	ENSG00000146166	LGSN	lengsin, lens protein with glutamine synthetase domain
chr8	41687094	41687568	475	*	0.698174	6.38724e-08	4.86282e-06	Intron (uc003xom.3/286, intron 1 of 42)	8	41510744	41655140	144397	2	286	uc003xol.3	-31954	ENSG00000029534	ANK1	ankyrin 1
chr8	27297770	27298144	375	*	0.69793	7.86373e-08	5.7336e-06	Exon (uc003xfn.2/2185, exon 26 of 36)	8	27288521	27301788	13268	1	2185	uc003xfr.1	9249	ENSG00000120899	PTK2B	protein tyrosine kinase 2 beta
chr1	40158241	40158743	503	*	0.697874	3.89671e-07	1.72244e-05	Promoter (1-2kb)	1	40144645	40157089	12445	2	51440	uc010oix.2	-1152	ENSG00000116983	HPCAL4	hippocalcin like 4
chr13	50176411	50177379	969	*	0.697874	3.441e-07	1.58651e-05	Distal Intergenic	13	50106082	50159719	53638	2	55213	uc001vde.1	-16692	ENSG00000136144	RCBTB1	RCC1 and BTB domain containing protein 1
chr12	53292398	53293353	956	*	0.697559	4.13802e-11	2.88302e-08	Exon (uc001sbd.2/3856, exon 6 of 8)	12	53290971	53298868	7898	2	3856	uc001sbd.2	5515	ENSG00000170421	KRT8	keratin 8
chr9	136457105	136457337	233	*	0.697558	3.22062e-06	7.92837e-05	Distal Intergenic	9	136443537	136445368	1832	2	642968	uc011mdm.2	-11737	ENSG00000196990	FAM163B	family with sequence similarity 163 member B
chr8	136378515	136379318	804	*	0.697502	0.000172554	0.00146186	Distal Intergenic	8	136469716	136659848	190133	1	10656	uc003yuv.3	-90398	ENSG00000131773	KHDRBS3	KH RNA binding domain containing, signal transduction associated 3
chr1	33378625	33379359	735	*	0.697079	6.23997e-08	4.79669e-06	Distal Intergenic	1	33360196	33366953	6758	2	113452	uc001bwk.1	-11672	ENSG00000121900	TMEM54	transmembrane protein 54
chr2	61842365	61842989	625	*	0.696894	1.99029e-06	5.62161e-05	Distal Intergenic	2	61705069	61765418	60350	2	7514	uc002sbk.3	-76947	ENSG00000082898	XPO1	exportin 1
chr13	81798606	81798948	343	*	0.696836	0.000153248	0.00133754	Distal Intergenic	13	80910112	80915086	4975	2	10253	uc001vlj.3	-883520	ENSG00000136158	SPRY2	sprouty RTK signaling antagonist 2
chr13	22308982	22309927	946	*	0.696813	1.56914e-06	4.70775e-05	Distal Intergenic	13	22245215	22278640	33426	1	2254	uc001uog.2	63767	ENSG00000102678	FGF9	fibroblast growth factor 9
chr11	71704609	71705184	576	*	0.696801	4.38769e-09	7.67287e-07	Intron (uc001ora.3/55298, intron 6 of 8)	11	71709958	71713850	3893	1	10068	uc001ore.1	-4774	ENSG00000137496	IL18BP	interleukin 18 binding protein
chr15	89157732	89158514	783	*	0.696467	7.98386e-13	1.45268e-09	Promoter (2-3kb)	15	89155078	89155155	78	2	100616238	uc021sud.1	-2577	ENSG00000283484	MIR3529	microRNA 3529
chr7	148978848	148979678	831	*	0.696067	2.49329e-10	1.08193e-07	Promoter (2-3kb)	7	148982372	148990914	8543	1	155060	uc011kup.1	-2694	ENSG00000244560	LOC155060	AI894139 pseudogene
chr20	42367654	42368287	634	*	0.696026	2.51798e-07	1.27329e-05	Distal Intergenic	20	42354801	42355642	842	2	149699	uc002xld.3	-12012	ENSG00000124196	GTSF1L	gametocyte specific factor 1 like
chr7	47753803	47754096	294	*	0.695706	4.41996e-05	0.000534009	Distal Intergenic	7	47801074	47806370	5297	1	84847	uc003tnx.3	-46978	ENSG00000146666	LINC00525	long intergenic non-protein coding RNA 525
chr1	40141329	40142166	838	*	0.695684	4.29992e-08	3.67191e-06	Distal Intergenic	1	40124793	40137710	12918	2	84618	uc001cdq.1	-3619	ENSG00000116981	NT5C1A	5'-nucleotidase, cytosolic IA
chr14	90392078	90392393	316	*	0.695604	2.11722e-05	0.000311812	Intron (uc001xxs.3/90141, intron 5 of 5)	14	90263469	90420867	157399	2	90141	uc001xxs.3	28474	ENSG00000140025	EFCAB11	EF-hand calcium binding domain 11
chr8	94848194	94849025	832	*	0.694932	3.35243e-07	1.55548e-05	Distal Intergenic	8	94807052	94830347	23296	1	91147	uc011lgl.2	41142	ENSG00000164953	TMEM67	transmembrane protein 67
chr14	36499588	36499796	209	*	0.6949	7.79214e-06	0.000151336	Distal Intergenic	14	36539633	36634494	94862	1	101101773	uc031qog.1	-39837	ENSG00000257585	LINC00609	long intergenic non-protein coding RNA 609
chr3	187286622	187287347	726	*	0.694509	5.57339e-06	0.000118869	Distal Intergenic	3	187386694	187388201	1508	2	6750	uc003frn.3	100854	ENSG00000157005	SST	somatostatin
chr2	211428941	211429418	478	*	0.693877	8.02533e-06	0.000154484	Intron (uc010fur.3/1373, intron 2 of 38)	2	211421323	211543831	122509	1	1373	uc002vee.4	7618	ENSG00000021826	CPS1	carbamoyl-phosphate synthase 1
chr1	89984793	89985310	518	*	0.693718	2.00583e-07	1.09915e-05	Distal Intergenic	1	89990397	90063420	73024	1	23507	uc001dnh.3	-5087	ENSG00000197147	LRRC8B	leucine rich repeat containing 8 VRAC subunit B
chr9	27009883	27010643	761	*	0.693558	2.48009e-07	1.25703e-05	Intron (uc010mja.3/80173, intron 9 of 19)	9	26993135	27005691	12557	2	64922	uc003zqh.3	-4192	ENSG00000184434	LRRC19	leucine rich repeat containing 19
chr4	110808840	110809335	496	*	0.693499	0.000143844	0.00127525	Distal Intergenic	4	110834040	110934118	100079	1	1950	uc003hzy.4	-24705	ENSG00000138798	EGF	epidermal growth factor
chr2	1772866	1773582	717	*	0.693461	1.82438e-08	2.03379e-06	Distal Intergenic	2	1668730	1748291	79562	2	7837	uc002qxc.1	-24575	ENSG00000130508	PXDN	peroxidasin
chr10	77974142	77974377	236	*	0.693203	1.03174e-06	3.47552e-05	Intron (uc001jxi.3/83938, intron 4 of 5)	10	77542519	78317126	774608	1	83938	uc001jxi.3	431623	ENSG00000148655	LRMDA	leucine rich melanocyte differentiation associated
chr2	220496845	220497181	337	*	0.693108	7.32488e-09	1.12416e-06	Promoter (<=1kb)	2	220496690	220502533	5844	1	6508	uc010fwn.1	155	ENSG00000114923	SLC4A3	solute carrier family 4 member 3
chr16	76932854	76933656	803	*	0.692997	3.66773e-05	0.000464476	Distal Intergenic	16	76902833	76902916	84	1	100616172	uc021tln.1	30021	ENSG00000266426	MIR4719	microRNA 4719
chr6	166719879	166720736	858	*	0.692649	1.15132e-12	1.94365e-09	Promoter (1-2kb)	6	166719168	166721871	2704	2	285800	uc003quw.1	1135	ENSG00000176381	PRR18	proline rich 18
chr13	81963870	81964554	685	*	0.691937	6.12584e-05	0.000680885	Distal Intergenic	13	80910112	80915086	4975	2	10253	uc001vlj.3	-1048784	ENSG00000136158	SPRY2	sprouty RTK signaling antagonist 2
chr7	110743077	110743390	314	*	0.691844	4.61425e-05	0.000551258	Intron (uc003vfs.4/54674, intron 1 of 1)	7	110731062	110765509	34448	1	54674	uc003vfu.4	12015	ENSG00000173114	LRRN3	leucine rich repeat neuronal 3
chr13	23539360	23539764	405	*	0.691684	6.60081e-07	2.49982e-05	Distal Intergenic	13	23471169	23472320	1152	2	646201	uc021rhf.1	-67040	NA	BASP1P1	BASP1 pseudogene 1
chr2	120173519	120174134	616	*	0.69161	1.03405e-06	3.48064e-05	Distal Intergenic	2	120189446	120196096	6651	1	140738	uc002tly.3	-15312	ENSG00000171227	TMEM37	transmembrane protein 37
chr4	42333855	42334161	307	*	0.691489	1.30894e-05	0.000218371	Distal Intergenic	4	42399856	42404504	4649	1	152573	uc003gwp.3	-65695	ENSG00000178343	SHISA3	shisa family member 3
chr7	16341610	16342008	399	*	0.691316	6.27459e-06	0.000129301	Intron (uc010ktx.2/729920, intron 4 of 9)	7	16250111	16310229	60119	1	100506025	uc022aae.1	91499	ENSG00000229688	CRPPA-AS1	CRPPA antisense RNA 1
chr4	141216583	141217539	957	*	0.690464	7.76089e-06	0.000151131	Intron (uc003iib.2/60592, intron 1 of 4)	4	141178440	141303710	125271	1	60592	uc003iib.2	38143	ENSG00000153130	SCOC	short coiled-coil protein
chr12	39808760	39809418	659	*	0.690318	1.90093e-06	5.43567e-05	Intron (uc001rlx.3/55605, intron 1 of 36)	12	39687030	39837192	150163	2	55605	uc001rlx.3	27774	ENSG00000139116	KIF21A	kinesin family member 21A
chr10	91290180	91290488	309	*	0.690138	2.21837e-07	1.17315e-05	Intron (uc001kgm.3/387700, intron 2 of 7)	10	91190051	91295313	105263	2	387700	uc001kgm.3	4825	ENSG00000152779	SLC16A12	solute carrier family 16 member 12
chr18	20106210	20106646	437	*	0.69012	1.97644e-06	5.59131e-05	Distal Intergenic	18	19993564	19997878	4315	2	64693	uc002ktv.1	-108332	ENSG00000212710	CTAGE1	cutaneous T cell lymphoma-associated antigen 1
chr1	84792546	84793104	559	*	0.689852	0.000248493	0.00191394	Intron (uc001djr.3/148418, intron 3 of 3)	1	84810361	84816481	6121	1	148418	uc001djs.3	-17257	ENSG00000203943	SAMD13	sterile alpha motif domain containing 13
chr1	94703748	94704409	662	*	0.689765	8.39682e-07	3.00621e-05	Promoter (<=1kb)	1	94667452	94703307	35856	2	9411	uc001dql.3	-441	ENSG00000137962	ARHGAP29	Rho GTPase activating protein 29
chr15	53865752	53866124	373	*	0.689622	2.26233e-06	6.19467e-05	Intron (uc002acj.2/256764, intron 18 of 19)	15	53805938	53833300	27363	2	256764	uc031qsd.1	-32452	ENSG00000166415	WDR72	WD repeat domain 72
chr13	100514595	100515376	782	*	0.689503	1.86908e-06	5.36668e-05	Exon (uc010tix.2/171425, exon 4 of 6)	13	100615275	100624178	8904	2	85416	uc001vom.1	108802	ENSG00000139800	ZIC5	Zic family member 5
chr1	81124984	81125463	480	*	0.689462	0.000187866	0.00155315	Distal Intergenic	1	81771845	82458107	686263	1	23266	uc001dis.3	-646382	ENSG00000117114	ADGRL2	adhesion G protein-coupled receptor L2
chr11	40351239	40352067	829	*	0.689256	3.36181e-05	0.000435408	Intron (uc031pzt.1/57689, intron 3 of 6)	11	40135751	40314680	178930	2	57689	uc031pzs.1	-36559	ENSG00000148948	LRRC4C	leucine rich repeat containing 4C
chr1	19088598	19089544	947	*	0.688952	7.64474e-09	1.14915e-06	Distal Intergenic	1	19166093	19186155	20063	2	80834	uc001bba.1	96611	ENSG00000179002	TAS1R2	taste 1 receptor member 2
chr8	2991240	2991608	369	*	0.68855	9.49722e-05	0.000939724	Intron (uc010lrg.3/64478, intron 6 of 31)	8	2792875	3045487	252613	2	64478	uc010lrg.3	53879	ENSG00000183117	CSMD1	CUB and Sushi multiple domains 1
chr9	98014705	98014991	287	*	0.68792	4.38536e-07	1.88528e-05	Intron (uc022bkl.1/2176, intron 1 of 14)	9	97912205	98079215	167011	2	2176	uc010mrm.1	64224	ENSG00000158169	FANCC	FA complementation group C
chr6	149080419	149080967	549	*	0.687819	2.26477e-09	4.85092e-07	Intron (uc003qmg.3/10090, intron 1 of 7)	6	149068271	149398126	329856	1	10090	uc003qmg.3	12148	ENSG00000111962	UST	uronyl 2-sulfotransferase
chr10	46991596	46992451	856	*	0.6877	4.3348e-09	7.64126e-07	Promoter (1-2kb)	10	46993546	47000568	7023	1	9721	uc001jec.3	-1095	ENSG00000204175	GPRIN2	G protein regulated inducer of neurite outgrowth 2
chr6	14375177	14376102	926	*	0.68732	4.53644e-07	1.93318e-05	Distal Intergenic	6	14117865	14137148	19284	1	9308	uc003nbi.3	257312	ENSG00000112149	CD83	CD83 molecule
chr9	75522427	75522802	376	*	0.687234	1.18564e-05	0.000204415	Intron (uc011lsg.2/216, intron 6 of 7)	9	75515578	75540528	24951	2	216	uc011lsg.2	17726	ENSG00000165092	ALDH1A1	aldehyde dehydrogenase 1 family member A1
chr2	198940013	198940385	373	*	0.687211	1.68014e-05	0.000262323	Intron (uc002uuv.4/5334, intron 2 of 6)	2	198669426	199014608	345183	1	5334	uc010fsp.3	270587	ENSG00000115896	PLCL1	phospholipase C like 1 (inactive)
chr7	21208269	21209222	954	*	0.686989	2.25958e-06	6.191e-05	Distal Intergenic	7	21467689	21554151	86463	1	6671	uc003sva.3	-258467	ENSG00000105866	SP4	Sp4 transcription factor
chr1	64294686	64295185	500	*	0.686789	7.92587e-06	0.000153256	Intron (uc001dbi.4/4919, intron 1 of 6)	1	64239690	64647179	407490	1	4919	uc001dbj.3	54996	ENSG00000185483	ROR1	receptor tyrosine kinase like orphan receptor 1
chr3	36511674	36512424	751	*	0.686327	5.14859e-05	0.000597995	Intron (uc010hgd.1/6769, intron 3 of 9)	3	36422097	36589496	167400	1	6769	uc011aya.1	89577	ENSG00000144681	STAC	SH3 and cysteine rich domain
chr6	56603067	56603733	667	*	0.685968	3.81741e-06	9.02303e-05	Intron (uc021zaz.2/667, intron 1 of 93)	6	56503714	56558101	54388	2	667	uc003pde.2	-44966	ENSG00000151914	DST	dystonin
chr3	100851881	100852280	400	*	0.685867	8.95782e-07	3.15558e-05	Distal Intergenic	3	100948224	100951835	3612	2	50939	uc010hpj.1	99555	ENSG00000081148	IMPG2	interphotoreceptor matrix proteoglycan 2
chr9	89763706	89764424	719	*	0.685457	6.84456e-08	5.14188e-06	Promoter (<=1kb)	9	89763559	89774641	11083	1	401535	uc004apa.1	147	ENSG00000204446	LINC02872	long intergenic non-protein coding RNA 2872
chr3	133900685	133901036	352	*	0.684823	2.84009e-05	0.000384398	Intron (uc003eqc.1/6259, intron 11 of 15)	3	133875978	133969586	93609	2	6259	uc003eqc.1	68550	ENSG00000163785	RYK	receptor like tyrosine kinase
chr4	76553360	76553644	285	*	0.684521	9.41552e-06	0.000173281	Promoter (2-3kb)	4	76501704	76555721	54018	2	8999	uc003hiq.3	2077	ENSG00000138769	CDKL2	cyclin dependent kinase like 2
chr19	37158698	37159341	644	*	0.684475	2.19593e-08	2.32816e-06	Promoter (<=1kb)	19	37128283	37157739	29457	2	92283	uc010xtj.2	-959	ENSG00000197808	ZNF461	zinc finger protein 461
chr8	97982729	97983108	380	*	0.684413	5.25998e-05	0.00060709	Intron (uc003yhw.3/10404, intron 5 of 7)	8	97797092	97978571	181480	1	10404	uc010mbe.2	185637	ENSG00000104324	CPQ	carboxypeptidase Q
chr9	118733434	118734265	832	*	0.684339	2.44559e-05	0.000345047	Distal Intergenic	9	118650544	118687377	36834	2	58483	uc004bjm.3	-46057	ENSG00000204148	LINC00474	long intergenic non-protein coding RNA 474
chr12	25345627	25345865	239	*	0.684317	0.000127756	0.00116558	Promoter (2-3kb)	12	25261223	25348094	86872	2	55259	uc001rgj.3	2229	ENSG00000118307	DNAI7	dynein axonemal intermediate chain 7
chr12	22845791	22846539	749	*	0.684274	4.76225e-07	1.98356e-05	Distal Intergenic	12	22778076	22843608	65533	1	55500	uc009ziz.3	67715	ENSG00000139163	ETNK1	ethanolamine kinase 1
chr3	69845397	69846020	624	*	0.684247	7.09526e-06	0.000141241	Intron (uc003dnz.3/4286, intron 1 of 9)	3	69812962	70017488	204527	1	4286	uc003doa.3	32435	ENSG00000187098	MITF	melanocyte inducing transcription factor
chr5	151515993	151516202	210	*	0.684186	6.41371e-05	0.000705733	Intron (uc003luu.1/uc003luu.1, intron 3 of 6)	5	151202074	151304397	102324	2	2741	uc003lut.3	-211596	ENSG00000145888	GLRA1	glycine receptor alpha 1
chr2	105854747	105855262	516	*	0.683918	6.07295e-08	4.71501e-06	Promoter (2-3kb)	2	105858200	105859924	1725	1	11250	uc002tco.1	-2938	ENSG00000135973	GPR45	G protein-coupled receptor 45
chr15	53967026	53967955	930	*	0.683789	3.80337e-05	0.000477794	Intron (uc002acj.2/256764, intron 13 of 19)	15	53805938	54051859	245922	2	256764	uc002acj.2	83904	ENSG00000166415	WDR72	WD repeat domain 72
chr12	120138444	120138741	298	*	0.683777	1.68596e-06	4.9699e-05	Exon (uc001txh.2/11113, exon 35 of 39)	12	120151439	120151529	91	2	100302274	uc021rer.1	12788	ENSG00000283768	MIR1178	microRNA 1178
chr7	92127297	92127612	316	*	0.683728	9.79001e-07	3.35547e-05	Intron (uc003uly.3/5189, intron 16 of 23)	7	92126027	92147356	21330	2	5189	uc011kht.1	19744	ENSG00000127980	PEX1	peroxisomal biogenesis factor 1
chr10	69578487	69579383	897	*	0.683676	2.15333e-07	1.14983e-05	Intron (uc001jnb.3/56521, intron 2 of 4)	10	69556427	69597937	41511	2	56521	uc001jnb.3	18554	ENSG00000108176	DNAJC12	DnaJ heat shock protein family (Hsp40) member C12
chr3	114185594	114185828	235	*	0.683557	6.42177e-05	0.000706443	Intron (uc003ebj.3/26137, intron 2 of 5)	3	114056947	114102489	45543	2	26137	uc003ebi.3	-83105	ENSG00000181722	ZBTB20	zinc finger and BTB domain containing 20
chr12	97759670	97760102	433	*	0.683434	7.1728e-05	0.000766583	Distal Intergenic	12	97858799	97927544	68746	1	196475	uc001tey.1	-98697	ENSG00000255794	RMST	rhabdomyosarcoma 2 associated transcript
chr11	92962241	92962917	677	*	0.682922	2.20837e-06	6.08868e-05	Distal Intergenic	11	92880850	92931095	50246	2	120103	uc001pdn.3	-31146	ENSG00000180773	SLC36A4	solute carrier family 36 member 4
chr21	29148482	29148992	511	*	0.682558	1.59323e-05	0.000251825	Distal Intergenic	21	29094698	29123552	28855	1	54088	uc011acl.1	53784	ENSG00000225298	LINC00113	long intergenic non-protein coding RNA 113
chr6	8415191	8415949	759	*	0.682458	3.91646e-07	1.72943e-05	Exon (uc003myc.3/51000, exon 8 of 9)	6	8413301	8435734	22434	2	51000	uc003myc.3	19785	ENSG00000124786	SLC35B3	solute carrier family 35 member B3
chr13	30608999	30609477	479	*	0.682429	1.76987e-05	0.000272397	Distal Intergenic	13	30510668	30524625	13958	1	440131	uc010aav.3	98331	NA	LINC00544	long intergenic non-protein coding RNA 544
chr6	135995088	135995511	424	*	0.682303	2.22717e-06	6.13123e-05	Intron (uc003qgn.3/100131814, intron 4 of 5)	6	135819542	136011976	192435	1	100131814	uc010kgo.3	175546	ENSG00000231028	AHI1-DT	AHI1 divergent transcript
chr2	237950184	237950763	580	*	0.682223	4.39252e-07	1.88651e-05	Distal Intergenic	2	237994084	238004527	10444	1	10920	uc010fys.1	-43321	ENSG00000198612	COPS8	COP9 signalosome subunit 8
chr3	12909834	12910349	516	*	0.682178	7.81686e-07	2.84841e-05	Distal Intergenic	3	12876444	12883081	6638	2	6161	uc003bxn.3	-26753	ENSG00000144713	RPL32	ribosomal protein L32
chr17	53521294	53521763	470	*	0.682099	1.6939e-05	0.000263935	Distal Intergenic	17	53469974	53499341	29368	2	23531	uc002iui.3	-21953	ENSG00000108960	MMD	monocyte to macrophage differentiation associated
chr11	89160480	89161049	570	*	0.681456	1.99497e-05	0.000298145	Intron (uc009yvr.3/50507, intron 6 of 16)	11	89057522	89223905	166384	2	50507	uc009yvr.3	62856	ENSG00000086991	NOX4	NADPH oxidase 4
chr12	47788256	47788688	433	*	0.68143	7.01237e-06	0.000140161	Distal Intergenic	12	47602203	47610226	8024	2	100233209	uc001rpp.2	-178030	ENSG00000247774	PCED1B-AS1	PCED1B antisense RNA 1
chr10	31510770	31511041	272	*	0.681366	8.33306e-06	0.000158833	Distal Intergenic	10	31607424	31818742	211319	1	6935	uc001ivr.4	-96383	ENSG00000148516	ZEB1	zinc finger E-box binding homeobox 1
chr6	118897850	118898560	711	*	0.680242	4.60403e-06	0.000103696	Intron (uc003pxz.2/387119, intron 2 of 12)	6	118869442	118881587	12146	1	5350	uc003pye.3	28408	ENSG00000198523	PLN	phospholamban
chr22	37733934	37734386	453	*	0.68009	4.66106e-08	3.9125e-06	Distal Intergenic	22	37678495	37711389	32895	1	27128	uc011amw.2	55439	ENSG00000100055	CYTH4	cytohesin 4
chr19	11785225	11785728	504	*	0.679799	6.00442e-07	2.32614e-05	Promoter (<=1kb)	19	11784813	11797384	12572	1	401898	uc021upi.1	412	NA	ZNF833P	zinc finger protein 833, pseudogene
chr9	93155236	93155653	418	*	0.679599	6.91162e-06	0.000138653	Distal Intergenic	9	93224714	93345028	120315	2	340515	uc004aqt.3	189375	ENSG00000229613	LINC01501	long intergenic non-protein coding RNA 1501
chr1	112936233	112936948	716	*	0.679507	3.06387e-12	3.95536e-09	Promoter (1-2kb)	1	112938800	113003786	64987	1	55917	uc001ebx.3	-1852	ENSG00000143079	CTTNBP2NL	CTTNBP2 N-terminal like
chr7	116353272	116353822	551	*	0.679072	1.91461e-07	1.06782e-05	Intron (uc010lkg.3/4233, intron 2 of 2)	7	116364176	116438440	74265	1	4233	uc011knj.2	-10354	ENSG00000105976	MET	MET proto-oncogene, receptor tyrosine kinase
chr14	53958488	53959087	600	*	0.678122	1.3649e-05	0.000225055	Distal Intergenic	14	53503458	53620046	116589	2	80821	uc001xaj.3	-338442	ENSG00000100523	DDHD1	DDHD domain containing 1
chr1	8112286	8112725	440	*	0.677828	3.32863e-05	0.000432386	Distal Intergenic	1	8071779	8086393	14615	2	54206	uc001aoz.3	-25893	ENSG00000116285	ERRFI1	ERBB receptor feedback inhibitor 1
chr5	61028164	61029115	952	*	0.677784	2.06094e-06	5.76183e-05	Exon (uc003jsw.1/uc003jsw.1, exon 2 of 2)	5	60933636	61002362	68727	1	285668	uc003jst.1	94528	ENSG00000178722	C5orf64	chromosome 5 putative open reading frame 64
chr8	20684257	20684792	536	*	0.677703	2.91814e-05	0.00039218	Distal Intergenic	8	20831497	20852630	21134	1	286114	uc022asp.1	-146705	ENSG00000253199	LINC02153	long intergenic non-protein coding RNA 2153
chr11	3680809	3681358	550	*	0.677265	7.80486e-10	2.26873e-07	Exon (uc009yeb.1/417, exon 4 of 4)	11	3686817	3692614	5798	2	57053	uc001lyf.3	11256	ENSG00000129749	CHRNA10	cholinergic receptor nicotinic alpha 10 subunit
chr6	156314699	156315022	324	*	0.677265	1.55578e-05	0.000247778	Distal Intergenic	6	155716502	155777037	60536	2	50508	uc003qqm.3	-537662	ENSG00000074771	NOX3	NADPH oxidase 3
chr20	16253344	16254017	674	*	0.677161	5.51896e-07	2.19225e-05	3' UTR	20	16252749	16360808	108060	2	55614	uc002wpe.1	106791	ENSG00000089177	KIF16B	kinesin family member 16B
chr7	129370958	129371243	286	*	0.676803	7.3221e-06	0.000144761	Intron (uc003voz.3/4899, intron 10 of 10)	7	129396106	129396216	111	1	100885864	uc031szc.1	-24863	ENSG00000212238	RNA5SP244	RNA, 5S ribosomal pseudogene 244
chr5	34822690	34823082	393	*	0.676799	1.1177e-05	0.000195775	Exon (uc003jir.3/26064, exon 15 of 18)	5	34839269	34899564	60296	1	153657	uc003jiu.3	-16187	ENSG00000205838	TTC23L	tetratricopeptide repeat domain 23 like
chr4	172050718	172051056	339	*	0.67659	5.08241e-05	0.000592201	Distal Intergenic	4	171961753	171980311	18559	1	100506122	uc003isu.2	88965	ENSG00000248872	LINC02431	long intergenic non-protein coding RNA 2431
chr5	136491938	136492204	267	*	0.676494	5.86088e-05	0.000660636	Intron (uc003lbo.3/6695, intron 2 of 9)	5	136310987	136834438	523452	2	6695	uc003lbo.3	342234	ENSG00000152377	SPOCK1	SPARC (osteonectin), cwcv and kazal like domains proteoglycan 1
chr11	4726268	4727111	844	*	0.676397	2.84863e-05	0.000385316	Distal Intergenic	11	4701401	4719076	17676	2	81285	uc001lzk.2	-7192	ENSG00000167332	OR51E2	olfactory receptor family 51 subfamily E member 2
chr8	20268992	20269372	381	*	0.676303	0.000156269	0.0013569	Distal Intergenic	8	20133284	20147969	14686	1	100874051	uc022aso.2	135708	ENSG00000253733	LZTS1-AS1	LZTS1 antisense RNA 1
chr4	186650935	186651348	414	*	0.676098	1.44771e-05	0.000234915	Intron (uc003iyh.3/8470, intron 2 of 22)	4	186506598	186606000	99403	2	8470	uc003iyg.3	-44935	ENSG00000154556	SORBS2	sorbin and SH3 domain containing 2
chr12	8828779	8829489	711	*	0.67602	5.88845e-08	4.62364e-06	Distal Intergenic	12	8834287	8935687	101401	1	57494	uc009zgf.2	-4798	ENSG00000166532	RIMKLB	ribosomal modification protein rimK like family member B
chr17	33923464	33923958	495	*	0.675735	4.24406e-08	3.64168e-06	Intron (uc002hjq.3/163, intron 2 of 21)	17	33914573	34053436	138864	1	163	uc010ctv.3	8891	ENSG00000006125	AP2B1	adaptor related protein complex 2 subunit beta 1
chr4	83460570	83460958	389	*	0.675661	5.65168e-07	2.22994e-05	Intron (uc003hmy.1/441027, intron 1 of 7)	4	83405604	83483126	77523	2	441027	uc003hmy.1	22168	ENSG00000249242	TMEM150C	transmembrane protein 150C
chr18	18599017	18599947	931	*	0.67538	2.31885e-09	4.85092e-07	Intron (uc002kte.3/6093, intron 12 of 32)	18	18529703	18691812	162110	2	6093	uc002kte.3	91865	ENSG00000067900	ROCK1	Rho associated coiled-coil containing protein kinase 1
chr3	120004232	120004666	435	*	0.675325	7.95194e-06	0.000153489	Distal Intergenic	3	119884328	119963325	78998	2	165829	uc011bjg.2	-40907	ENSG00000175697	GPR156	G protein-coupled receptor 156
chr22	45808918	45809508	591	*	0.675276	1.57789e-07	9.44862e-06	Promoter (<=1kb)	22	45739945	45809500	69556	2	27127	uc003bgc.3	0	ENSG00000077935	SMC1B	structural maintenance of chromosomes 1B
chr19	49442067	49442436	370	*	0.674842	4.07605e-06	9.47115e-05	Intron (uc002ple.1/27294, intron 3 of 6)	19	49436939	49448226	11288	1	27294	uc002ple.1	5128	ENSG00000104808	DHDH	dihydrodiol dehydrogenase
chr10	59413710	59414417	708	*	0.674432	2.83278e-05	0.000384148	Distal Intergenic	10	59064239	59064319	81	2	100500834	uc021prb.1	-349391	ENSG00000264747	MIR3924	microRNA 3924
chr9	110669085	110669832	748	*	0.673885	7.36562e-09	1.12648e-06	Distal Intergenic	9	110247133	110252047	4915	2	9314	uc031tes.1	-417038	ENSG00000136826	KLF4	KLF transcription factor 4
chr19	4454844	4455325	482	*	0.67383	2.05988e-09	4.55005e-07	Promoter (<=1kb)	19	4445003	4455295	10293	2	80700	uc002mam.2	0	ENSG00000167671	UBXN6	UBX domain protein 6
chr13	98838007	98838659	653	*	0.673586	5.9424e-06	0.000124313	Intron (uc001vnh.3/10160, intron 1 of 27)	13	98828039	98829521	1483	2	140432	uc001vnk.3	-8486	ENSG00000139797	RNF113B	ring finger protein 113B
chr20	37446400	37446950	551	*	0.673012	4.94582e-06	0.000108761	Intron (uc010ggb.1/26051, intron 1 of 1)	20	37434348	37551667	117320	1	26051	uc010ggc.3	12052	ENSG00000101445	PPP1R16B	protein phosphatase 1 regulatory subunit 16B
chr4	58451859	58452794	936	*	0.673004	3.14267e-05	0.000415611	Distal Intergenic	4	57898404	57976551	78148	2	3490	uc011cag.2	-475308	ENSG00000163453	IGFBP7	insulin like growth factor binding protein 7
chr7	131864294	131865067	774	*	0.672947	2.35944e-06	6.38095e-05	Exon (uc003vra.4/91584, exon 20 of 32)	7	131808091	131830097	22007	2	91584	uc003vqz.4	-34197	ENSG00000221866	PLXNA4	plexin A4
chr8	133567767	133568253	487	*	0.672683	1.66254e-05	0.000259971	Distal Intergenic	8	133572745	133573726	982	2	93668	uc011liz.1	5473	ENSG00000253521	HPYR1	Helicobacter pylori responsive 1
chr21	36666504	36666797	294	*	0.67249	0.000106803	0.00102066	Intron (uc002yut.1/861, intron 7 of 10)	21	36160098	36421641	261544	2	861	uc002yuk.4	-244863	ENSG00000159216	RUNX1	RUNX family transcription factor 1
chr9	97317331	97317665	335	*	0.672487	2.73726e-08	2.664e-06	Exon (uc004aus.1/uc004aus.1, exon 1 of 3)	9	97321003	97356075	35073	2	8789	uc004auv.3	38410	ENSG00000130957	FBP2	fructose-bisphosphatase 2
chr4	90203785	90204261	477	*	0.672455	2.29597e-05	0.000329337	Intron (uc003hsm.1/285513, intron 1 of 1)	4	90165429	90229161	63733	2	285513	uc003hsm.1	24900	ENSG00000185477	GPRIN3	GPRIN family member 3
chr2	238390640	238391229	590	*	0.672258	1.0761e-06	3.59189e-05	Distal Intergenic	2	238395053	238463961	68909	1	79083	uc002vws.3	-3824	ENSG00000115648	MLPH	melanophilin
chr9	79292283	79293215	933	*	0.671806	7.42508e-08	5.50522e-06	Intron (uc011lsk.2/158471, intron 2 of 11)	9	79226292	79307113	80822	2	158471	uc011lsk.2	13898	ENSG00000106772	PRUNE2	prune homolog 2 with BCH domain
chr1	178183719	178184119	401	*	0.671755	3.84483e-06	9.06344e-05	Intron (uc009wxb.2/9462, intron 1 of 4)	1	178060643	178063128	2486	2	100302401	uc001glo.1	-120591	ENSG00000224687	RASAL2-AS1	RASAL2 antisense RNA 1
chr1	45189705	45190624	920	*	0.671384	0.00295238	0.0125641	Exon (uc001cmf.2/339541, exon 7 of 12)	1	45205490	45233438	27949	1	11004	uc001cmg.4	-14866	ENSG00000142945	KIF2C	kinesin family member 2C
chr3	173632631	173633115	485	*	0.671177	1.29584e-05	0.000216617	Intron (uc003fio.1/22871, intron 4 of 6)	3	173322069	174001116	679048	1	22871	uc021xhm.1	310562	ENSG00000169760	NLGN1	neuroligin 1
chr2	34513611	34514275	665	*	0.670797	7.14333e-05	0.000764364	Distal Intergenic	2	33951128	33953284	2157	2	151325	uc002rpb.3	-560327	ENSG00000239649	MYADML	myeloid associated differentiation marker like (pseudogene)
chr7	108071981	108072262	282	*	0.670759	2.52122e-05	0.000352362	Intron (uc003vfc.3/4897, intron 1 of 27)	7	107788071	108096841	308771	2	4897	uc003vfc.3	24579	ENSG00000091129	NRCAM	neuronal cell adhesion molecule
chr16	48166941	48167851	911	*	0.670235	3.33956e-09	6.28527e-07	Exon (uc002eey.1/94160, exon 7 of 29)	16	48116884	48180385	63502	2	94160	uc002eey.1	12534	ENSG00000140798	ABCC12	ATP binding cassette subfamily C member 12
chr16	53658601	53658967	367	*	0.669909	4.35986e-06	9.93601e-05	Intron (uc002eho.4/23322, intron 21 of 24)	16	53633818	53737771	103954	2	23322	uc002eho.4	78804	ENSG00000103494	RPGRIP1L	RPGRIP1 like
chr1	184146036	184146600	565	*	0.669707	1.60205e-05	0.000252854	Distal Intergenic	1	184020811	184043344	22534	1	116461	uc009wyg.3	125225	ENSG00000198860	TSEN15	tRNA splicing endonuclease subunit 15
chr3	5841552	5842259	708	*	0.669553	3.44681e-05	0.000443408	Distal Intergenic	3	5291862	5291940	79	2	100616334	uc021wsm.1	-549612	ENSG00000265180	MIR4790	microRNA 4790
chr1	114943590	114944045	456	*	0.669543	5.09902e-08	4.16781e-06	Exon (uc010owr.2/51592, exon 12 of 15)	1	114946948	114949722	2775	2	51592	uc001eey.1	5677	ENSG00000197323	TRIM33	tripartite motif containing 33
chr6	15832182	15833004	823	*	0.668752	1.05221e-06	3.53092e-05	Distal Intergenic	6	15523801	15663289	139489	2	84062	uc010jph.3	-168893	ENSG00000047579	DTNBP1	dystrobrevin binding protein 1
chr9	90873994	90874435	442	*	0.668722	9.88987e-06	0.000178935	Distal Intergenic	9	90744220	90749900	5681	2	645961	uc011lti.2	-124094	ENSG00000177910	SPATA31C2	SPATA31 subfamily C member 2
chr6	35149949	35150330	382	*	0.668683	1.44781e-06	4.44085e-05	Distal Intergenic	6	35182190	35218609	36420	1	222663	uc003okf.1	-31860	ENSG00000146197	SCUBE3	signal peptide, CUB domain and EGF like domain containing 3
chr16	9523529	9523938	410	*	0.668588	1.51517e-05	0.000242987	Distal Intergenic	16	9328774	9328803	30	1	100422920	uc021tct.1	194755	ENSG00000265841	MIR548X	microRNA 548x
chr21	47061470	47062250	781	*	0.668501	1.00205e-06	3.41218e-05	Promoter (1-2kb)	21	47063683	47355618	291936	1	54039	uc010gqb.3	-1433	ENSG00000183570	PCBP3	poly(rC) binding protein 3
chr10	76259045	76259477	433	*	0.668398	9.19708e-06	0.00017062	Intron (uc001jwi.3/132, intron 6 of 10)	10	75936247	76469061	532815	1	132	uc010qlc.2	322798	ENSG00000156110	ADK	adenosine kinase
chr2	220404061	220404756	696	*	0.668387	4.00414e-08	3.53629e-06	3' UTR	2	220403669	220407819	4151	2	79586	uc010zlh.2	3063	ENSG00000123989	CHPF	chondroitin polymerizing factor
chr2	44192373	44192905	533	*	0.66837	3.39114e-06	8.23271e-05	Intron (uc002rtr.2/10128, intron 11 of 37)	2	44201289	44223115	21827	2	10128	uc010faw.1	30210	ENSG00000138095	LRPPRC	leucine rich pentatricopeptide repeat containing
chr10	60956153	60956688	536	*	0.668243	3.925e-05	0.000489431	Intron (uc001jkk.4/84457, intron 1 of 4)	10	60937227	61007534	70308	1	84457	uc001jkm.4	18926	ENSG00000165443	PHYHIPL	phytanoyl-CoA 2-hydroxylase interacting protein like
chr7	67935255	67935811	557	*	0.668128	3.32334e-06	8.10846e-05	Distal Intergenic	7	69063905	69755607	691703	1	26053	uc003tvv.4	-1128094	ENSG00000158321	AUTS2	activator of transcription and developmental regulator AUTS2
chr10	96442994	96443724	731	*	0.668092	1.68869e-06	4.97302e-05	Promoter (<=1kb)	10	96443251	96495947	52697	1	1562	uc001kjv.4	0	ENSG00000108242	CYP2C18	cytochrome P450 family 2 subfamily C member 18
chr11	89226235	89226614	380	*	0.668031	1.25243e-05	0.000211515	Promoter (<=1kb)	11	89057522	89225387	167866	2	50507	uc010rtv.2	-848	ENSG00000086991	NOX4	NADPH oxidase 4
chr4	161853449	161854190	742	*	0.667892	8.01027e-05	0.000832374	Distal Intergenic	4	162305044	163085186	780143	2	56884	uc003iqh.4	1230996	ENSG00000168843	FSTL5	follistatin like 5
chr7	39171962	39172388	427	*	0.667813	1.7052e-06	5.0098e-05	Intron (uc003thb.2/11281, intron 3 of 10)	7	39052681	39413307	360627	1	11281	uc010kxo.3	119281	ENSG00000106536	POU6F2	POU class 6 homeobox 2
chr12	73034005	73034741	737	*	0.667556	6.90286e-05	0.000744989	Intron (uc001sxa.3/29953, intron 15 of 18)	12	72656327	72667289	10963	2	283392	uc010stv.2	-366716	NA	TRHDE-AS1	TRHDE antisense RNA 1
chr5	43671938	43672547	610	*	0.667206	1.41449e-06	4.38462e-05	Intron (uc003joe.3/23530, intron 17 of 21)	5	43573287	43603332	30046	2	100652772	uc031sjh.1	-68606	NA	NNT-AS1	NNT antisense RNA 1
chr2	34411328	34411847	520	*	0.667108	8.13714e-05	0.000840385	Distal Intergenic	2	33951128	33953284	2157	2	151325	uc002rpb.3	-458044	ENSG00000239649	MYADML	myeloid associated differentiation marker like (pseudogene)
chr3	162427226	162427706	481	*	0.666911	0.000126866	0.00115914	Distal Intergenic	3	162895031	163021089	126059	2	647107	uc003feh.3	593383	ENSG00000241369	LINC01192	long intergenic non-protein coding RNA 1192
chr19	20406586	20406950	365	*	0.66654	0.000329992	0.00236897	Distal Intergenic	19	20510081	20510163	83	2	100302179	uc021urm.1	103213	ENSG00000238517	MIR1270	microRNA 1270
chr14	103573855	103574257	403	*	0.666114	2.76429e-07	1.35115e-05	Exon (uc001ymk.3/91828, exon 8 of 11)	14	103566481	103576894	10414	1	91828	uc001ymk.3	7374	ENSG00000205436	EXOC3L4	exocyst complex component 3 like 4
chr5	82180563	82181233	671	*	0.665884	1.03544e-05	0.000185201	Distal Intergenic	5	82135974	82136043	70	1	100616297	uc021yaz.1	44589	ENSG00000283359	MIR3977	microRNA 3977
chr20	62168412	62168782	371	*	0.665752	1.0086e-06	3.42682e-05	Promoter (<=1kb)	20	62159776	62168723	8948	2	5753	uc002yfg.4	0	ENSG00000101213	PTK6	protein tyrosine kinase 6
chr9	14357571	14357895	325	*	0.665747	5.47347e-05	0.00062597	Intron (uc022bdp.1/4781, intron 1 of 8)	9	14081842	14398982	317141	2	4781	uc022bdp.1	41087	ENSG00000147862	NFIB	nuclear factor I B
chr1	49344070	49344763	694	*	0.665635	6.24597e-06	0.000128832	Intron (uc001cru.2/84871, intron 5 of 13)	1	49193540	49242547	49008	2	79656	uc001crx.4	-101523	ENSG00000162373	BEND5	BEN domain containing 5
chr5	55129420	55129867	448	*	0.665469	8.28669e-06	0.000158074	Distal Intergenic	5	55147207	55204972	57766	1	133396	uc003jqk.3	-17340	ENSG00000164509	IL31RA	interleukin 31 receptor A
chr5	31112948	31113571	624	*	0.665395	6.33142e-05	0.000698957	Distal Intergenic	5	31193762	31251961	58200	1	1004	uc003jhc.2	-80191	ENSG00000113361	CDH6	cadherin 6
chr1	166890416	166891066	651	*	0.665363	1.16255e-06	3.79954e-05	Exon (uc001gdx.2/387597, exon 9 of 10)	1	166831953	166845654	13702	2	117143	uc009wve.2	-44762	ENSG00000152382	TADA1	transcriptional adaptor 1
chr5	82393430	82393820	391	*	0.665317	6.90732e-06	0.000138653	Intron (uc003kia.1/7518, intron 1 of 7)	5	82373317	82649579	276263	1	7518	uc003kie.3	20113	ENSG00000152422	XRCC4	X-ray repair cross complementing 4
chr12	68437708	68438072	365	*	0.66517	7.73018e-05	0.000809208	Distal Intergenic	12	68548550	68553521	4972	2	3458	uc001stw.1	115449	ENSG00000111537	IFNG	interferon gamma
chr1	4621743	4622123	381	*	0.665064	7.23633e-05	0.000771494	Distal Intergenic	1	4715105	4837854	122750	1	55966	uc001alm.1	-92982	ENSG00000196581	AJAP1	adherens junctions associated protein 1
chr10	60412050	60412812	763	*	0.664413	0.000147412	0.00130095	Intron (uc001jki.1/80114, intron 2 of 20)	10	60474775	60477293	2519	1	728640	uc010qic.2	-61963	NA	FAM133CP	family with sequence similarity 133, member A pseudogene
chr14	80096823	80097427	605	*	0.664348	3.05779e-05	0.000406714	Intron (uc001xum.2/9369, intron 15 of 20)	14	79745682	80334633	588952	1	9369	uc010asw.4	351141	ENSG00000021645	NRXN3	neurexin 3
chr15	65227728	65228039	312	*	0.664142	5.38643e-06	0.000116237	Intron (uc002aoa.3/348094, intron 9 of 14)	15	65214120	65251041	36922	1	348094	uc010bha.3	13608	ENSG00000166839	ANKDD1A	ankyrin repeat and death domain containing 1A
chr11	130539380	130539714	335	*	0.663702	0.000102687	0.000993905	Distal Intergenic	11	130542851	130587247	44397	1	283171	uc031qfg.1	-3137	ENSG00000175728	LINC02873	long intergenic non-protein coding RNA 2873
chr11	12944771	12945143	373	*	0.663478	1.51939e-06	4.61525e-05	Intron (uc021qdx.1/7003, intron 10 of 12)	11	12901255	12966284	65030	1	7003	uc009ygl.3	43516	ENSG00000187079	TEAD1	TEA domain transcription factor 1
chr4	170835147	170835558	412	*	0.663374	0.000126278	0.0011557	Distal Intergenic	4	170838912	170897053	58142	2	100506085	uc003ism.1	61495	ENSG00000248319	LINC02275	long intergenic non-protein coding RNA 2275
chr12	103969434	103970272	839	*	0.662704	6.19076e-08	4.77559e-06	Distal Intergenic	12	103981069	104160502	179434	1	55576	uc001tjw.3	-10797	ENSG00000136011	STAB2	stabilin 2
chr18	7574117	7575061	945	*	0.662595	1.03323e-05	0.000184882	Intron (uc002knn.4/5797, intron 1 of 30)	18	7567314	8406859	839546	1	5797	uc010dkv.3	6803	ENSG00000173482	PTPRM	protein tyrosine phosphatase receptor type M
chr20	46911684	46912275	592	*	0.662373	1.64928e-06	4.88804e-05	Distal Intergenic	20	46988654	46999381	10728	1	284749	uc002xtt.2	-76379	ENSG00000235621	LINC00494	long intergenic non-protein coding RNA 494
chr16	71701752	71702436	685	*	0.661895	1.46847e-05	0.000237665	Intron (uc002fav.3/23035, intron 6 of 14)	16	71671738	71715808	44071	2	23035	uc002fav.3	13372	ENSG00000040199	PHLPP2	PH domain and leucine rich repeat protein phosphatase 2
chr11	60385667	60386354	688	*	0.66177	7.56289e-09	1.14468e-06	Promoter (2-3kb)	11	60383224	60454621	71398	1	283197	uc001npu.3	2443	ENSG00000181995	LINC00301	long intergenic non-protein coding RNA 301
chr12	79904945	79905372	428	*	0.66175	6.7946e-06	0.000137246	Distal Intergenic	12	79813037	79813101	65	1	100302136	uc021ray.1	91908	ENSG00000221788	MIR1252	microRNA 1252
chr6	166188789	166189173	385	*	0.661688	0.000108962	0.00103566	Distal Intergenic	6	165740776	166075588	334813	2	10846	uc003quo.3	-113201	ENSG00000112541	PDE10A	phosphodiesterase 10A
chr4	74606034	74606364	331	*	0.661612	0.000392458	0.00270852	Promoter (<=1kb)	4	74606223	74609433	3211	1	3576	uc003hhe.3	0	ENSG00000169429	CXCL8	C-X-C motif chemokine ligand 8
chr15	72816136	72816585	450	*	0.661471	8.03331e-10	2.28965e-07	Intron (uc002aut.4/25820, intron 2 of 13)	15	72766667	72878896	112230	1	25820	uc002aut.4	49469	ENSG00000166233	ARIH1	ariadne RBR E3 ubiquitin protein ligase 1
chr6	162435145	162435776	632	*	0.661448	3.65568e-05	0.00046345	Intron (uc003qtv.4/5071, intron 3 of 6)	6	161768590	162258053	489464	2	5071	uc011egf.2	-177092	ENSG00000185345	PRKN	parkin RBR E3 ubiquitin protein ligase
chr5	92866908	92867571	664	*	0.661434	3.87706e-05	0.000484831	Intron (uc003kkc.2/441094, intron 3 of 5)	5	92745065	92899169	154105	2	441094	uc003kkc.2	31598	ENSG00000237187	NR2F1-AS1	NR2F1 antisense RNA 1
chr11	39288995	39289465	471	*	0.661413	4.62396e-05	0.000551996	Distal Intergenic	11	40135751	40314680	178930	2	57689	uc001mxb.2	1025215	ENSG00000148948	LRRC4C	leucine rich repeat containing 4C
chr14	74906826	74907305	480	*	0.661371	6.12068e-05	0.000680731	Distal Intergenic	14	74872596	74892805	20210	2	646658	uc001xpx.2	-14021	ENSG00000183379	SYNDIG1L	synapse differentiation inducing 1 like
chr8	145752613	145753480	868	*	0.661207	3.11862e-08	2.94378e-06	Promoter (<=1kb)	8	145747761	145752416	4656	2	441381	uc003zdm.3	-197	ENSG00000254402	LRRC24	leucine rich repeat containing 24
chr5	92609165	92610071	907	*	0.660698	2.14961e-05	0.000314825	Distal Intergenic	5	92745065	92899169	154105	2	441094	uc003kkc.2	289098	ENSG00000237187	NR2F1-AS1	NR2F1 antisense RNA 1
chr11	95615319	95616196	878	*	0.660681	1.59291e-06	4.75459e-05	5' UTR	11	95578117	95656960	78844	2	8898	uc010ruj.1	40764	ENSG00000087053	MTMR2	myotubularin related protein 2
chr3	65047596	65048500	905	*	0.660497	2.20984e-06	6.08893e-05	Distal Intergenic	3	65364936	65387379	22444	2	9223	uc010hnx.1	338879	ENSG00000151276	MAGI1	membrane associated guanylate kinase, WW and PDZ domain containing 1
chr5	109262862	109263188	327	*	0.660467	0.000142083	0.00126397	Distal Intergenic	5	109218883	109221200	2318	1	100289673	uc021ycf.2	43979	NA	LINC01848	long intergenic non-protein coding RNA 1848
chr11	134681683	134682314	632	*	0.660255	1.39774e-07	8.73995e-06	Distal Intergenic	11	134306376	134375555	69180	1	283177	uc001qhs.3	375307	ENSG00000255545	B3GAT1-DT	B3GAT1 divergent transcript
chr5	32815026	32815313	288	*	0.660215	3.28315e-06	8.03722e-05	Distal Intergenic	5	32711438	32791830	80393	1	4883	uc003jhv.3	103588	ENSG00000113389	NPR3	natriuretic peptide receptor 3
chr4	72174150	72174677	528	*	0.659867	8.19252e-07	2.95625e-05	Intron (uc003hfy.3/8671, intron 3 of 25)	4	72204770	72339024	134255	1	8671	uc003hgb.3	-30093	ENSG00000080493	SLC4A4	solute carrier family 4 member 4
chr3	40732611	40733090	480	*	0.659583	3.4094e-07	1.57858e-05	Distal Intergenic	3	40567270	40581043	13774	1	285268	uc011aze.1	165341	ENSG00000172888	ZNF621	zinc finger protein 621
chr6	167570526	167571387	862	*	0.659522	2.86337e-10	1.1746e-07	Promoter (<=1kb)	6	167570360	167571319	960	2	2853	uc011egq.2	0	ENSG00000120436	GPR31	G protein-coupled receptor 31
chr4	136044284	136044774	491	*	0.659162	0.000286775	0.00213527	Distal Intergenic	4	135117489	135122903	5415	2	132430	uc010ioe.3	-921381	ENSG00000254535	PABPC4L	poly(A) binding protein cytoplasmic 4 like
chr12	62902360	62902997	638	*	0.659034	4.00693e-05	0.000496966	3' UTR	12	62895345	62991363	96019	1	23041	uc001srf.3	7015	ENSG00000061987	MON2	MON2 homolog, regulator of endosome-to-Golgi trafficking
chr1	112125946	112126236	291	*	0.65903	1.11527e-05	0.000195731	Intron (uc001ebi.3/5906, intron 1 of 7)	1	112025970	112106597	80628	2	140	uc001ebg.4	-19349	ENSG00000282608	ADORA3	adenosine A3 receptor
chr3	74651167	74651434	268	*	0.658823	0.000152785	0.00133601	Distal Intergenic	3	74311722	74570343	258622	2	5067	uc003dpm.1	-80824	ENSG00000113805	CNTN3	contactin 3
chr2	188783085	188783742	658	*	0.658654	7.4991e-05	0.00079277	Distal Intergenic	2	188343305	188419219	75915	2	7035	uc002uqb.2	-363866	ENSG00000003436	TFPI	tissue factor pathway inhibitor
chr13	46385385	46385735	351	*	0.658446	8.14594e-05	0.000840898	Intron (uc001vap.3/283514, intron 1 of 1)	13	46354416	46425846	71431	2	283514	uc001vap.3	40111	ENSG00000215475	SIAH3	siah E3 ubiquitin protein ligase family member 3
chr2	208199075	208200053	979	*	0.658234	1.81849e-09	4.22323e-07	Distal Intergenic	2	207938862	208031970	93109	2	8609	uc031rrb.1	-167105	ENSG00000118263	KLF7	KLF transcription factor 7
chr6	99642957	99643640	684	*	0.658171	0.000369205	0.00258792	Distal Intergenic	6	99720793	99790909	70117	2	84553	uc003ppi.4	147269	ENSG00000146267	FAXC	failed axon connections homolog, metaxin like GST domain containing
chr2	1874345	1874874	530	*	0.658018	1.17014e-05	0.00020231	Intron (uc002qxd.3/23040, intron 18 of 24)	2	1792885	1846658	53774	2	23040	uc010ewk.3	-27687	ENSG00000186487	MYT1L	myelin transcription factor 1 like
chr11	2622089	2622613	525	*	0.657691	7.08884e-05	0.000760201	Intron (uc001lwn.3/3784, intron 10 of 15)	11	2629558	2721228	91671	2	10984	uc001lwp.3	98615	ENSG00000269821	KCNQ1OT1	KCNQ1 opposite strand/antisense transcript 1
chr6	92320936	92321744	809	*	0.657689	2.41831e-05	0.000342299	Distal Intergenic	6	92231378	92231455	78	1	100616174	uc021zcv.1	89558	ENSG00000263734	MIR4643	microRNA 4643
chr1	71316296	71316798	503	*	0.65746	0.00024362	0.00188714	Distal Intergenic	1	71512189	71532865	20677	1	100132618	uc001dfr.3	-195391	NA	ZRANB2-AS1	ZRANB2 antisense RNA 1
chr17	77982772	77983645	874	*	0.65746	7.39487e-06	0.000145749	Intron (uc002jxj.4/125058, intron 3 of 11)	17	77906142	78009657	103516	2	125058	uc002jxj.4	26012	ENSG00000167291	TBC1D16	TBC1 domain family member 16
chr3	118994046	118994532	487	*	0.657437	6.28234e-06	0.0001294	Distal Intergenic	3	119013220	119138323	125104	1	57514	uc003ecj.4	-18688	ENSG00000031081	ARHGAP31	Rho GTPase activating protein 31
chr2	74663232	74663704	473	*	0.657282	8.4242e-07	3.00865e-05	Intron (uc002slc.3/6242, intron 2 of 12)	2	74652988	74667710	14723	2	6242	uc002slc.3	4006	ENSG00000114993	RTKN	rhotekin
chr2	34537477	34537830	354	*	0.656945	0.00020047	0.0016322	Distal Intergenic	2	33951128	33953284	2157	2	151325	uc002rpb.3	-584193	ENSG00000239649	MYADML	myeloid associated differentiation marker like (pseudogene)
chr15	31187814	31188499	686	*	0.656869	1.05327e-06	3.5318e-05	Distal Intergenic	15	31196055	31203991	7937	1	22909	uc001zfc.3	-7556	ENSG00000198690	FAN1	FANCD2 and FANCI associated nuclease 1
chr7	141352701	141353342	642	*	0.656868	3.62029e-08	3.25626e-06	3' UTR	7	141356528	141401953	45426	2	57189	uc003vwk.3	48611	ENSG00000257093	DENND11	DENN domain containing 11
chr1	151966904	151967503	600	*	0.656661	1.09404e-06	3.61873e-05	Promoter (<=1kb)	1	151955386	151966714	11329	2	6281	uc001ezl.3	-190	ENSG00000197747	S100A10	S100 calcium binding protein A10
chr12	111778308	111778992	685	*	0.656597	5.70253e-08	4.54654e-06	Intron (uc001tsa.2/23316, intron 20 of 21)	12	111798455	111801516	3062	2	144717	uc001tsc.3	22524	ENSG00000198324	PHETA1	PH domain containing endocytic trafficking adaptor 1
chr13	33531130	33531569	440	*	0.6565	7.17628e-05	0.00076673	Distal Intergenic	13	33383328	33485790	102463	2	100874167	uc031qlb.1	-45340	NA	LINC00423	long intergenic non-protein coding RNA 423
chr8	59717144	59717709	566	*	0.65624	8.95539e-06	0.000166983	Distal Intergenic	8	59496064	59572404	76341	2	8439	uc003xtt.3	-144740	ENSG00000035681	NSMAF	neutral sphingomyelinase activation associated factor
chr5	777569	778382	814	*	0.655946	1.86936e-06	5.36668e-05	Distal Intergenic	5	795720	823926	28207	2	79844	uc010itc.3	45544	ENSG00000188818	ZDHHC11	zinc finger DHHC-type containing 11
chr10	23012371	23012977	607	*	0.655853	4.92287e-07	2.02892e-05	Distal Intergenic	10	22823766	23003503	179738	2	5305	uc001irl.4	-8868	ENSG00000150867	PIP4K2A	phosphatidylinositol-5-phosphate 4-kinase type 2 alpha
chr11	35780741	35781213	473	*	0.655773	5.64969e-05	0.000641609	Intron (uc001mwi.2/54765, intron 4 of 4)	11	35684353	35830930	146578	1	54765	uc001mwi.2	96388	ENSG00000166326	TRIM44	tripartite motif containing 44
chr3	152554000	152554670	671	*	0.655673	4.36045e-09	7.65573e-07	Promoter (1-2kb)	3	152552736	152555843	3108	1	5028	uc003ezq.3	1264	ENSG00000169860	P2RY1	purinergic receptor P2Y1
chr14	40581739	40582528	790	*	0.655656	3.89293e-06	9.14164e-05	Distal Intergenic	14	39865577	39901704	36128	2	254170	uc001wvk.3	-680035	ENSG00000165355	FBXO33	F-box protein 33
chr10	133275456	133275887	432	*	0.655494	2.73239e-05	0.000374322	Distal Intergenic	10	132890655	133109984	219330	2	256536	uc001lkp.3	-165472	ENSG00000176769	TCERG1L	transcription elongation regulator 1 like
chr1	109359636	109360404	769	*	0.655041	4.20466e-09	7.50225e-07	Exon (uc001dwa.4/254268, exon 15 of 16)	1	109358520	109399726	41207	2	254268	uc001dwa.4	39322	ENSG00000162641	AKNAD1	AKNA domain containing 1
chr3	65181100	65181600	501	*	0.654815	2.81395e-05	0.000382867	Distal Intergenic	3	65364936	65387379	22444	2	9223	uc010hnx.1	205779	ENSG00000151276	MAGI1	membrane associated guanylate kinase, WW and PDZ domain containing 1
chr7	77588401	77589080	680	*	0.654709	3.36375e-05	0.000435423	Distal Intergenic	7	77538110	77569776	31667	1	57157	uc010ldw.2	50291	ENSG00000006576	PHTF2	putative homeodomain transcription factor 2
chr17	36147915	36148600	686	*	0.654673	0.00036858	0.00258398	Distal Intergenic	17	36046434	36105096	58663	2	6928	uc021tvw.1	-42819	ENSG00000275410	HNF1B	HNF1 homeobox B
chr2	45557371	45557806	436	*	0.654669	9.35486e-06	0.000172454	Distal Intergenic	2	45401480	45482080	80601	2	400952	uc002ruq.3	-75291	ENSG00000205054	LINC01121	long intergenic non-protein coding RNA 1121
chr13	39491270	39491677	408	*	0.653967	4.89642e-07	2.02562e-05	Distal Intergenic	13	39540062	39564996	24935	2	161003	uc001uwx.3	73319	ENSG00000133115	STOML3	stomatin like 3
chr1	220299312	220299669	358	*	0.653959	7.45199e-05	0.000789145	Intron (uc001hmc.3/55699, intron 13 of 22)	1	220291499	220291583	85	2	406969	uc010puj.2	-7729	ENSG00000207624	MIR194-1	microRNA 194-1
chr16	2521908	2522747	840	*	0.653746	5.12378e-07	2.07975e-05	Promoter (<=1kb)	16	2521500	2524146	2647	1	4917	uc002cqj.3	408	ENSG00000162068	NTN3	netrin 3
chr12	130821207	130822048	842	*	0.653691	1.46635e-11	1.28725e-08	Promoter (<=1kb)	12	130822433	130855925	33493	1	9271	uc001uij.2	-385	ENSG00000125207	PIWIL1	piwi like RNA-mediated gene silencing 1
chr15	62713168	62713517	350	*	0.653528	4.44651e-05	0.000536773	Distal Intergenic	15	62929371	62937380	8010	2	197003	uc002ala.3	223863	ENSG00000259458	MGC15885	uncharacterized protein MGC15885
chr10	119838530	119838940	411	*	0.65344	3.64199e-05	0.000462284	Intron (uc009xza.3/255082, intron 3 of 3)	10	119806332	119969665	163334	1	255082	uc009xzc.3	32198	ENSG00000177640	CASC2	cancer susceptibility 2
chr8	89255652	89256109	458	*	0.653287	3.21699e-05	0.000422705	Intron (uc003yeb.4/4325, intron 1 of 9)	8	89049460	89339717	290258	2	4325	uc003yeb.4	83608	ENSG00000156103	MMP16	matrix metallopeptidase 16
chr7	135198188	135198497	310	*	0.653255	0.000113405	0.00106749	Distal Intergenic	7	135071822	135194875	123054	2	4850	uc003vsv.2	-3313	ENSG00000080802	CNOT4	CCR4-NOT transcription complex subunit 4
chr5	134277404	134277755	352	*	0.652927	1.78743e-05	0.000274512	Intron (uc010jdz.3/84105, intron 2 of 3)	5	134263729	134263802	74	1	100616209	uc021ydt.1	13675	NA	NA	NA
chr2	34909427	34910051	625	*	0.652486	0.000248133	0.00191201	Distal Intergenic	2	33951128	33953284	2157	2	151325	uc002rpb.3	-956143	ENSG00000239649	MYADML	myeloid associated differentiation marker like (pseudogene)
chr1	246382574	246383249	676	*	0.652466	1.44473e-06	4.43838e-05	Intron (uc001ibk.3/64754, intron 5 of 11)	1	245912642	246580714	668073	2	64754	uc001ibk.3	197465	ENSG00000185420	SMYD3	SET and MYND domain containing 3
chr4	5087506	5087929	424	*	0.652413	0.000129422	0.00117735	Intron (uc003gih.1/55351, intron 1 of 11)	4	5053527	5502725	449199	1	55351	uc010ida.1	33979	ENSG00000152953	STK32B	serine/threonine kinase 32B
chr3	64596285	64597073	789	*	0.652347	4.82683e-05	0.00057014	Intron (uc003dmg.3/56999, intron 22 of 39)	3	64507157	64601846	94690	2	56999	uc011bfp.1	4773	ENSG00000163638	ADAMTS9	ADAM metallopeptidase with thrombospondin type 1 motif 9
chr9	5920164	5920884	721	*	0.652096	2.24228e-06	6.15897e-05	Exon (uc010mht.3/158358, exon 4 of 4)	9	5890909	5909822	18914	1	2315	uc003zjo.1	29255	ENSG00000120215	MLANA	melan-A
chr3	121635650	121636025	376	*	0.652084	2.88128e-05	0.000388773	Intron (uc003eep.2/6565, intron 7 of 21)	3	121613171	121663034	49864	1	6565	uc011bjn.1	22479	ENSG00000163406	SLC15A2	solute carrier family 15 member 2
chr2	211405229	211405686	458	*	0.651894	0.000252969	0.00194288	Intron (uc010fur.3/1373, intron 1 of 38)	2	211421323	211543831	122509	1	1373	uc002vee.4	-15637	ENSG00000021826	CPS1	carbamoyl-phosphate synthase 1
chr5	1003717	1004531	815	*	0.651525	1.28058e-07	8.15795e-06	Distal Intergenic	5	1009077	1038927	29851	1	85409	uc003jbt.2	-4546	ENSG00000145506	NKD2	NKD inhibitor of WNT signaling pathway 2
chr7	150104686	150105415	730	*	0.651302	5.6433e-07	2.22953e-05	Promoter (1-2kb)	7	150102840	150109558	6719	1	728743	uc011kut.2	1846	ENSG00000284691	LOC728743	zinc finger domain-containing protein LOC728743
chr12	106260096	106261051	956	*	0.651094	1.91302e-06	5.46669e-05	Distal Intergenic	12	106457125	106533811	76687	2	9891	uc001tlj.1	272760	ENSG00000074590	NUAK1	NUAK family kinase 1
chr11	1404958	1405385	428	*	0.65104	2.09983e-06	5.85193e-05	Distal Intergenic	11	1411129	1478279	67151	1	9024	uc009ycv.1	-5744	ENSG00000174672	BRSK2	BR serine/threonine kinase 2
chr17	72830367	72830617	251	*	0.650916	1.15918e-07	7.59404e-06	Intron (uc010wrf.1/54868, intron 9 of 9)	17	72838168	72856007	17840	2	2905	uc002jlt.1	25390	ENSG00000161509	GRIN2C	glutamate ionotropic receptor NMDA type subunit 2C
chr9	139000382	139000696	315	*	0.650679	7.88542e-08	5.73988e-06	Distal Intergenic	9	139006427	139010277	3851	2	90120	uc031tfs.1	9581	ENSG00000238227	TMEM250	transmembrane protein 250
chr6	26120338	26121271	934	*	0.650611	8.43549e-07	3.01024e-05	Promoter (2-3kb)	6	26123695	26124132	438	2	8347	uc003ngl.3	2861	ENSG00000180596	H2BC4	H2B clustered histone 4
chr1	154475209	154475793	585	*	0.650457	2.39876e-08	2.48323e-06	Promoter (<=1kb)	1	154474695	154520623	45929	1	126668	uc009wow.3	514	ENSG00000163239	TDRD10	tudor domain containing 10
chr15	40660595	40661489	895	*	0.650428	1.17465e-10	6.78409e-08	Exon (uc001zlk.1/85455, exon 8 of 8)	15	40650434	40663256	12823	1	85455	uc001zlk.1	10161	ENSG00000140323	DISP2	dispatched RND transporter family member 2
chr12	18543534	18543871	338	*	0.650426	0.000615687	0.00381269	Intron (uc001rdt.3/5288, intron 13 of 31)	12	18434938	18801352	366415	1	5288	uc010sic.2	108596	ENSG00000139144	PIK3C2G	phosphatidylinositol-4-phosphate 3-kinase catalytic subunit type 2 gamma
chr4	160398629	160399269	641	*	0.650384	1.73348e-06	5.08267e-05	Distal Intergenic	4	160188998	160281301	92304	1	9693	uc003iqg.4	209631	ENSG00000109756	RAPGEF2	Rap guanine nucleotide exchange factor 2
chr3	61164458	61165035	578	*	0.650063	1.11775e-05	0.000195775	Intron (uc003dkx.4/2272, intron 2 of 9)	3	59735036	61237133	1502098	2	2272	uc003dkx.4	72098	ENSG00000189283	FHIT	fragile histidine triad diadenosine triphosphatase
chr5	76318188	76318704	517	*	0.650062	3.78327e-05	0.000476497	Distal Intergenic	5	76326210	76331878	5669	1	55109	uc003kes.3	-7506	ENSG00000164252	AGGF1	angiogenic factor with G-patch and FHA domains 1
chr4	78282070	78282471	402	*	0.649999	2.28573e-05	0.000328297	Distal Intergenic	4	78432907	78532988	100082	1	10563	uc003hkr.3	-150436	ENSG00000156234	CXCL13	C-X-C motif chemokine ligand 13
chr2	205696602	205696972	371	*	0.64999	5.648e-05	0.000641583	Intron (uc010fub.2/117583, intron 2 of 18)	2	205410516	206484886	1074371	1	117583	uc002var.2	286086	ENSG00000116117	PARD3B	par-3 family cell polarity regulator beta
chr1	225857704	225858117	414	*	0.649787	1.16524e-05	0.000201758	Distal Intergenic	1	225674534	225840845	166312	2	55740	uc001hpd.1	-16859	ENSG00000154380	ENAH	ENAH actin regulator
chr14	53482762	53483197	436	*	0.649665	6.84356e-05	0.000740775	Distal Intergenic	14	53519230	53528042	8813	2	80821	uc001xak.1	44845	ENSG00000100523	DDHD1	DDHD domain containing 1
chr2	38195331	38195588	258	*	0.649312	0.000205923	0.00166425	Intron (uc002rqk.1/151393, intron 3 of 8)	2	38177596	38294285	116690	1	151393	uc002rqn.2	17735	ENSG00000115841	RMDN2	regulator of microtubule dynamics 2
chr1	84558552	84559230	679	*	0.649176	6.19267e-06	0.000128004	Intron (uc001dji.3/5567, intron 1 of 8)	1	84543745	84704181	160437	1	5567	uc001djj.3	14807	ENSG00000142875	PRKACB	protein kinase cAMP-activated catalytic subunit beta
chr5	59635151	59636028	878	*	0.649172	1.16494e-05	0.000201758	Intron (uc003jsb.3/5144, intron 1 of 16)	5	59282228	59558386	276159	2	5144	uc003jse.1	-76765	ENSG00000113448	PDE4D	phosphodiesterase 4D
chr9	16463201	16463844	644	*	0.649161	1.97665e-05	0.000296518	Intron (uc011lmv.2/54796, intron 2 of 4)	9	16421260	16437522	16263	2	54796	uc003zmn.1	-25679	ENSG00000173068	BNC2	basonuclin 2
chr8	110330924	110331764	841	*	0.649007	7.47637e-06	0.000146959	Intron (uc003yna.3/84955, intron 2 of 9)	8	110253148	110342162	89015	2	84955	uc003yna.3	10398	ENSG00000120526	NUDCD1	NudC domain containing 1
chr9	120622767	120623170	404	*	0.648784	0.000214688	0.00171582	Distal Intergenic	9	120466453	120479769	13317	1	7099	uc004bkb.4	156314	ENSG00000136869	TLR4	toll like receptor 4
chr2	96012822	96013192	371	*	0.648605	5.93014e-07	2.30551e-05	Promoter (<=1kb)	2	96012768	96051825	39058	1	30818	uc002suq.3	54	ENSG00000115041	KCNIP3	potassium voltage-gated channel interacting protein 3
chr3	126062235	126062932	698	*	0.648587	4.37571e-07	1.88482e-05	3' UTR	3	126061478	126076236	14759	2	28999	uc011bkk.1	13304	ENSG00000163884	KLF15	KLF transcription factor 15
chr11	100722190	100722571	382	*	0.648477	4.67326e-06	0.000104601	Intron (uc001pge.2/143872, intron 3 of 23)	11	100830581	100844065	13485	1	143872	uc001pgc.2	-108010	ENSG00000165895	ARHGAP42	Rho GTPase activating protein 42
chr16	52647963	52648950	988	*	0.648137	7.00637e-05	0.000753752	Distal Intergenic	16	52585999	52640887	54889	2	643714	uc002egx.3	-7076	ENSG00000249231	CASC16	cancer susceptibility 16
chr16	22110015	22110276	262	*	0.647933	4.02852e-05	0.000499161	Intron (uc010bxc.2/146177, intron 3 of 22)	16	22103863	22168287	64425	1	146177	uc010vbq.2	6152	ENSG00000175267	VWA3A	von Willebrand factor A domain containing 3A
chr18	24699989	24700638	650	*	0.647581	6.5295e-05	0.000714756	Intron (uc010xbm.2/147429, intron 2 of 3)	18	24495595	24722971	227377	2	83539	uc002kwd.4	22333	ENSG00000154080	CHST9	carbohydrate sulfotransferase 9
chr3	6109601	6110022	422	*	0.647417	5.78736e-05	0.000654196	Distal Intergenic	3	6902802	7735373	832572	1	2917	uc010hcf.2	-792780	ENSG00000196277	GRM7	glutamate metabotropic receptor 7
chr11	11383798	11384124	327	*	0.647269	0.000134553	0.00121172	Intron (uc001mjo.2/374378, intron 6 of 10)	11	11373489	11374904	1416	2	283106	uc001mjp.4	-8894	ENSG00000254598	CSNK2A3	casein kinase 2 alpha 3
chr18	73690847	73691468	622	*	0.646992	0.000330036	0.00236897	Distal Intergenic	18	73834953	73857210	22258	1	339298	uc021ulo.1	-143485	ENSG00000263547	LOC339298	uncharacterized LOC339298
chr1	71325173	71325847	675	*	0.646822	1.71326e-05	0.000265896	Intron (uc001dfg.1/5733, intron 4 of 4)	1	71512189	71532865	20677	1	100132618	uc001dfr.3	-186342	NA	ZRANB2-AS1	ZRANB2 antisense RNA 1
chr12	63195476	63196096	621	*	0.646816	3.26232e-09	6.2018e-07	Exon (uc001srk.3/57460, exon 3 of 10)	12	63037763	63328665	290903	2	57460	uc001srk.3	132569	ENSG00000111110	PPM1H	protein phosphatase, Mg2+/Mn2+ dependent 1H
chr3	16257897	16258267	371	*	0.646811	4.14294e-07	1.79868e-05	Promoter (<=1kb)	3	16258283	16271253	12971	1	117248	uc003cas.4	-16	ENSG00000131386	GALNT15	polypeptide N-acetylgalactosaminyltransferase 15
chr12	52652192	52653035	844	*	0.64677	2.47139e-07	1.2546e-05	Intron (uc010snq.2/3892, intron 1 of 9)	12	52643084	52702947	59864	1	3892	uc010snq.2	9108	ENSG00000170442	KRT86	keratin 86
chr2	80819776	80820163	388	*	0.646768	0.000211527	0.00169839	Intron (uc010yse.2/1496, intron 19 of 21)	2	80816178	80875988	59811	1	1496	uc010ysj.2	3598	ENSG00000066032	CTNNA2	catenin alpha 2
chr20	3064072	3064632	561	*	0.646444	6.10657e-07	2.35739e-05	Promoter (<=1kb)	20	3063202	3065370	2169	2	551	uc002whu.3	738	ENSG00000101200	AVP	arginine vasopressin
chr20	50745328	50746019	692	*	0.646416	1.02757e-06	3.46487e-05	Intron (uc002xwk.3/55734, intron 5 of 8)	20	50700550	50722023	21474	2	55734	uc002xwj.3	-23305	ENSG00000020256	ZFP64	ZFP64 zinc finger protein
chr2	122733305	122734260	956	*	0.646408	7.08582e-07	2.64696e-05	Distal Intergenic	2	122513121	122525428	12308	1	7247	uc031rox.1	220184	ENSG00000211460	TSN	translin
chr7	111917118	111917737	620	*	0.646369	3.88728e-06	9.14164e-05	Intron (uc003vgc.3/11179, intron 1 of 1)	7	111846643	111983989	137347	1	11179	uc003vgf.2	70475	ENSG00000198839	ZNF277	zinc finger protein 277
chr1	31270182	31270706	525	*	0.646254	1.7451e-10	8.4334e-08	Distal Intergenic	1	31205315	31230683	25369	2	7805	uc001bsc.2	-39499	ENSG00000162511	LAPTM5	lysosomal protein transmembrane 5
chr1	107290162	107291091	930	*	0.645806	1.37811e-05	0.000226807	Distal Intergenic	1	107599267	107601916	2650	1	55170	uc010ous.2	-308176	ENSG00000198890	PRMT6	protein arginine methyltransferase 6
chr4	77482753	77483176	424	*	0.645112	1.87442e-06	5.37387e-05	Intron (uc011cbx.2/57619, intron 2 of 10)	4	77494721	77494785	65	1	100616299	uc021xpg.1	-11545	ENSG00000263445	MIR4450	microRNA 4450
chr10	116424060	116424921	862	*	0.645091	1.81742e-07	1.04005e-05	Intron (uc021pyy.1/3983, intron 1 of 22)	10	116190869	116418058	227190	2	3983	uc021pyx.1	-6002	ENSG00000099204	ABLIM1	actin binding LIM protein 1
chr22	42161912	42162568	657	*	0.645046	2.26385e-07	1.1919e-05	Intron (uc003baz.1/150365, intron 19 of 30)	22	42154369	42195459	41091	1	150365	uc003bbd.1	7543	ENSG00000167077	MEI1	meiotic double-stranded break formation protein 1
chr15	53832541	53833336	796	*	0.644979	7.23764e-07	2.68341e-05	Promoter (<=1kb)	15	53805938	53833049	27112	2	256764	uc031qsc.1	0	ENSG00000166415	WDR72	WD repeat domain 72
chr8	59351422	59351906	485	*	0.644869	1.11766e-06	3.683e-05	Intron (uc003xtl.3/137886, intron 5 of 7)	8	59323823	59364060	40238	1	137886	uc003xtl.3	27599	ENSG00000215114	UBXN2B	UBX domain protein 2B
chr9	4218153	4218529	377	*	0.644562	0.000128463	0.00117032	Intron (uc003zhx.1/169792, intron 2 of 10)	9	3824128	4152183	328056	2	169792	uc003zhw.1	-65970	ENSG00000107249	GLIS3	GLIS family zinc finger 3
chr5	72731547	72732072	526	*	0.644434	1.17223e-05	0.000202491	Distal Intergenic	5	72794250	72795476	1227	1	689	uc010izd.1	-62178	ENSG00000145741	BTF3	basic transcription factor 3
chr11	112370307	112370638	332	*	0.644201	5.51708e-08	4.41095e-06	Distal Intergenic	11	112118876	112131583	12708	2	349633	uc009yyp.2	-238724	ENSG00000188771	PLET1	placenta expressed transcript 1
chr12	44840064	44840836	773	*	0.644184	0.000123866	0.0011422	Distal Intergenic	12	44902058	45269444	367387	2	4753	uc001rof.3	428608	ENSG00000184613	NELL2	neural EGFL like 2
chr22	29416292	29416687	396	*	0.644152	9.68934e-05	0.000952081	Intron (uc003aeg.3/84133, intron 2 of 8)	22	29420987	29427464	6478	2	100874123	uc031rxk.1	10777	ENSG00000177993	ZNRF3-AS1	ZNRF3 antisense RNA 1
chr5	32723062	32723567	506	*	0.644131	3.15052e-05	0.000416524	Intron (uc010iuo.3/4883, intron 1 of 5)	5	32711438	32791830	80393	1	4883	uc003jhv.3	11624	ENSG00000113389	NPR3	natriuretic peptide receptor 3
chr2	186921328	186921578	251	*	0.643794	0.00020376	0.00165104	Distal Intergenic	2	186653370	186698016	44647	1	401024	uc002upm.3	267958	ENSG00000188738	FSIP2	fibrous sheath interacting protein 2
chr2	47785564	47785942	379	*	0.64375	4.33596e-05	0.000526177	Intron (uc002rvz.4/4436, intron 16 of 18)	2	47747915	47797470	49556	2	56660	uc002rwb.3	11528	ENSG00000184261	KCNK12	potassium two pore domain channel subfamily K member 12
chr8	102092126	102092836	711	*	0.643691	8.2918e-07	2.97833e-05	Distal Intergenic	8	102064282	102088479	24198	1	441374	uc022azj.1	27844	ENSG00000248599	FLJ42969	uncharacterized LOC441374
chr2	47056287	47056970	684	*	0.643512	4.41469e-07	1.89059e-05	Promoter (1-2kb)	2	47055003	47086145	31143	1	100134259	uc002rvi.3	1284	ENSG00000239332	LINC01119	long intergenic non-protein coding RNA 1119
chr2	206054043	206054567	525	*	0.643471	1.88894e-05	0.000286592	Intron (uc010fub.2/117583, intron 14 of 18)	2	206547224	206608422	61199	1	8828	uc002vat.3	-492657	ENSG00000118257	NRP2	neuropilin 2
chr9	88016199	88016824	626	*	0.643389	3.71876e-05	0.000469541	Distal Intergenic	9	88161454	88258258	96805	2	23287	uc004aod.4	241434	ENSG00000135049	AGTPBP1	ATP/GTP binding carboxypeptidase 1
chr11	70664860	70665381	522	*	0.64336	7.73338e-06	0.000150796	Intron (uc001oqc.3/22941, intron 9 of 21)	11	70708895	70711220	2326	1	220070	uc009yso.3	-43514	ENSG00000171671	SHANK2-AS3	SHANK2 antisense RNA 3
chr12	11222583	11223429	847	*	0.643338	1.75009e-07	1.01475e-05	Intron (uc001qzb.4/100533464, intron 1 of 10)	12	11213964	11214893	930	2	259292	uc001qzp.1	-7690	ENSG00000226761	TAS2R46	taste 2 receptor member 46
chr15	51020687	51021242	556	*	0.6431	2.90807e-10	1.18189e-07	Intron (uc001zyv.3/84888, intron 10 of 14)	15	50999737	51057910	58174	2	84888	uc001zyv.3	36668	ENSG00000138600	SPPL2A	signal peptide peptidase like 2A
chr10	7522959	7523805	847	*	0.643024	0.000412635	0.00281283	Distal Intergenic	10	7326144	7453448	127305	2	57713	uc001ijo.2	-69511	ENSG00000198879	SFMBT2	Scm like with four mbt domains 2
chr4	153261545	153261810	266	*	0.642909	0.000101094	0.00098171	Intron (uc011cih.2/55294, intron 2 of 9)	4	153242410	153269958	27549	2	55294	uc011cih.2	8148	ENSG00000109670	FBXW7	F-box and WD repeat domain containing 7
chr4	190336698	190337671	974	*	0.642818	5.64463e-05	0.000641583	Distal Intergenic	4	190861974	190884359	22386	1	2483	uc003izs.3	-524303	ENSG00000109536	FRG1	FSHD region gene 1
chr7	134153682	134154411	730	*	0.642704	3.1569e-05	0.000417116	Distal Intergenic	7	134127107	134143888	16782	2	231	uc003vrp.1	-9794	ENSG00000085662	AKR1B1	aldo-keto reductase family 1 member B
chr11	101124325	101124795	471	*	0.642591	0.000236745	0.00184639	Distal Intergenic	11	100900355	101000544	100190	2	5241	uc009ywx.1	-123781	ENSG00000082175	PGR	progesterone receptor
chr11	79721917	79722203	287	*	0.64256	0.000559714	0.00354612	Distal Intergenic	11	78364328	79151695	787368	2	26011	uc001ozl.4	-570222	ENSG00000149256	TENM4	teneurin transmembrane protein 4
chr14	32726233	32726851	619	*	0.642479	1.3895e-06	4.33797e-05	Distal Intergenic	14	32798479	33203819	405341	1	9472	uc010aml.3	-71628	ENSG00000151320	AKAP6	A-kinase anchoring protein 6
chr3	54632748	54633112	365	*	0.641999	3.07213e-05	0.000408003	Intron (uc003dhf.3/55799, intron 9 of 37)	3	54666151	54673884	7734	2	790952	uc003dhj.3	40772	ENSG00000265992	ESRG	embryonic stem cell related
chr1	218552247	218552881	635	*	0.641979	1.59339e-06	4.75459e-05	Intron (uc001hll.3/7042, intron 2 of 2)	1	218517538	218519020	1483	2	728463	uc031psd.1	-33227	NA	TGFB2-AS1	TGFB2 antisense RNA 1 (head to head)
chr12	124671950	124672824	875	*	0.641914	1.80004e-06	5.22893e-05	Intron (uc021rfy.1/100533183, intron 3 of 4)	12	124773710	124800570	26861	1	144347	uc001ugd.2	-100886	ENSG00000178882	RFLNA	refilin A
chr11	19483205	19483718	514	*	0.64183	8.15105e-05	0.000841228	Intron (uc001mpp.3/89797, intron 1 of 37)	11	19524220	19528776	4557	2	100874012	uc031pzi.1	45058	ENSG00000255043	NAV2-AS5	NAV2 antisense RNA 5
chr2	25241684	25241952	269	*	0.641825	9.97344e-05	0.000973459	Intron (uc002rfv.4/729723, intron 2 of 2)	2	25264973	25370757	105785	1	22979	uc002rfw.2	-23021	ENSG00000084710	EFR3B	EFR3 homolog B
chr5	71853527	71854178	652	*	0.641823	3.08472e-07	1.46288e-05	Distal Intergenic	5	71739234	71803249	64016	2	167465	uc003kce.1	-50278	ENSG00000178175	ZNF366	zinc finger protein 366
chr5	162780968	162781542	575	*	0.641487	5.07093e-06	0.000110846	Distal Intergenic	5	162864577	162870931	6355	1	900	uc011dek.1	-83035	ENSG00000113328	CCNG1	cyclin G1
chr10	78139379	78139848	470	*	0.641391	6.0978e-05	0.000679439	Intron (uc001jxi.3/83938, intron 5 of 5)	10	77542519	78317126	774608	1	83938	uc001jxi.3	596860	ENSG00000148655	LRMDA	leucine rich melanocyte differentiation associated
chr11	10510508	10511039	532	*	0.641308	1.82947e-08	2.03379e-06	Intron (uc010rbz.1/272, intron 5 of 13)	11	10529434	10530723	1290	2	100463486	uc001miq.3	19684	NA	MTRNR2L8	MT-RNR2 like 8 (pseudogene)
chr11	75988091	75988655	565	*	0.641199	9.11961e-09	1.28297e-06	Distal Intergenic	11	75902608	75921803	19196	2	7481	uc001oxf.1	-66288	ENSG00000085741	WNT11	Wnt family member 11
chr11	6533533	6533911	379	*	0.641187	9.23936e-05	0.000923367	Intron (uc001mdp.3/144132, intron 6 of 7)	11	6529443	6542097	12655	1	144132	uc001mdq.3	4090	ENSG00000179532	DNHD1	dynein heavy chain domain 1
chr10	86321581	86321982	402	*	0.640915	2.84471e-05	0.000384905	Distal Intergenic	10	86184695	86278276	93582	1	54462	uc010qme.1	136886	ENSG00000107771	CCSER2	coiled-coil serine rich protein 2
chr14	22971031	22971856	826	*	0.64081	6.45503e-05	0.000708504	Exon (uc021rqe.1/uc021rqe.1, exon 1 of 1)	14	23033807	23058143	24337	2	1603	uc001wgl.2	86287	ENSG00000129562	DAD1	defender against cell death 1
chr7	138487463	138487833	371	*	0.640321	0.000331854	0.00237775	3' UTR	7	138391039	138482941	91903	2	50617	uc003vuh.3	-4522	ENSG00000105929	ATP6V0A4	ATPase H+ transporting V0 subunit a4
chr2	44475212	44475870	659	*	0.640226	2.63897e-07	1.30736e-05	Distal Intergenic	2	44502597	44528556	25960	1	6519	uc002rty.3	-26727	ENSG00000138079	SLC3A1	solute carrier family 3 member 1
chr10	133636487	133637039	553	*	0.640161	0.000126522	0.00115696	Distal Intergenic	10	133604734	133622535	17802	2	399827	uc021qba.1	-13952	ENSG00000189275	LINC01164	long intergenic non-protein coding RNA 1164
chr5	137565505	137565749	245	*	0.639802	5.49138e-05	0.000627527	Distal Intergenic	5	137541563	137549032	7470	2	8697	uc003lcm.1	-16473	ENSG00000094880	CDC23	cell division cycle 23
chr1	86139999	86140539	541	*	0.639733	0.00060634	0.00376756	Intron (uc001dlh.3/54680, intron 8 of 9)	1	86115106	86174116	59011	2	54680	uc001dlh.3	33577	ENSG00000117174	ZNHIT6	zinc finger HIT-type containing 6
chr6	121146841	121147326	486	*	0.639629	4.76477e-05	0.000564938	Distal Intergenic	6	121434208	121558208	124001	2	221322	uc010kej.1	410882	ENSG00000146350	TBC1D32	TBC1 domain family member 32
chr3	42700895	42701288	394	*	0.639416	7.24662e-07	2.68347e-05	Exon (uc003clu.2/92999, exon 2 of 6)	3	42695176	42709072	13897	1	92999	uc003clu.2	5719	ENSG00000114853	ZBTB47	zinc finger and BTB domain containing 47
chr9	130444498	130444912	415	*	0.639368	4.32944e-05	0.000525772	Exon (uc004brk.2/6812, exon 18 of 20)	9	130452966	130453074	109	2	100500872	uc022bnp.1	8162	ENSG00000283874	MIR3911	microRNA 3911
chr12	111063678	111064207	530	*	0.63908	3.15898e-07	1.48296e-05	Exon (uc010syb.2/79600, exon 3 of 4)	12	111051912	111086935	35024	1	79600	uc001trk.4	11766	ENSG00000204852	TCTN1	tectonic family member 1
chr10	60348599	60349008	410	*	0.638992	5.12675e-07	2.07975e-05	Intron (uc001jki.1/80114, intron 1 of 20)	10	60272904	60588845	315942	1	80114	uc001jki.1	75695	ENSG00000122870	BICC1	BicC family RNA binding protein 1
chr15	39223502	39224465	964	*	0.638961	2.83119e-05	0.000384148	Distal Intergenic	15	38988799	38992239	3441	1	400359	uc001zkf.1	234703	ENSG00000175779	LINC02694	long intergenic non-protein coding RNA 2694
chr14	56495349	56495812	464	*	0.638958	8.35338e-05	0.000857472	Distal Intergenic	14	56585093	56768031	182939	1	57161	uc001xch.3	-89281	ENSG00000139946	PELI2	pellino E3 ubiquitin protein ligase family member 2
chr14	54317938	54318710	773	*	0.638859	3.17644e-05	0.000418941	Distal Intergenic	14	54415145	54415202	58	2	100847076	uc031qop.1	96492	ENSG00000266431	MIR5580	microRNA 5580
chr18	60702578	60702949	372	*	0.638622	1.00186e-05	0.000180816	Distal Intergenic	18	60790579	60986613	196035	2	596	uc002lit.1	283664	ENSG00000171791	BCL2	BCL2 apoptosis regulator
chr1	21123071	21123516	446	*	0.638613	1.87963e-07	1.06045e-05	Distal Intergenic	1	21080551	21113799	33249	2	50809	uc001bea.2	-9272	ENSG00000127483	HP1BP3	heterochromatin protein 1 binding protein 3
chr8	2875950	2876210	261	*	0.638578	0.0002728	0.00205916	Exon (uc011kwj.2/64478, exon 39 of 56)	8	2792875	3045487	252613	2	64478	uc010lrg.3	169277	ENSG00000183117	CSMD1	CUB and Sushi multiple domains 1
chr8	95245768	95246196	429	*	0.638239	1.57228e-06	4.71197e-05	Distal Intergenic	8	95139394	95229531	90138	2	1015	uc011lgp.1	-16237	ENSG00000079112	CDH17	cadherin 17
chr18	49386824	49387640	817	*	0.638179	4.94921e-05	0.000580346	Distal Intergenic	18	48918412	49088839	170428	1	100287225	uc010xdq.1	468412	ENSG00000227115	LINC01630	long intergenic non-protein coding RNA 1630
chr3	134523511	134524081	571	*	0.638122	1.03591e-05	0.00018521	Intron (uc010htz.2/2047, intron 1 of 5)	3	134514099	134979307	465209	1	2047	uc003eqt.3	9412	ENSG00000154928	EPHB1	EPH receptor B1
chr17	48153632	48154223	592	*	0.638078	2.72269e-09	5.45695e-07	Exon (uc010dbl.3/3675, exon 13 of 26)	17	48172101	48188733	16633	1	5164	uc002iqb.3	-17878	ENSG00000005882	PDK2	pyruvate dehydrogenase kinase 2
chr2	192016077	192016627	551	*	0.638065	1.33096e-07	8.43e-06	Promoter (<=1kb)	2	191894302	192016322	122021	2	6775	uc002usn.2	0	ENSG00000138378	STAT4	signal transducer and activator of transcription 4
chr5	58812496	58813036	541	*	0.637908	0.000835047	0.00479999	Intron (uc003jrx.2/5144, intron 1 of 14)	5	58264866	58882324	617459	2	5144	uc003jrx.2	69288	ENSG00000113448	PDE4D	phosphodiesterase 4D
chr3	105789715	105790293	579	*	0.637822	9.00556e-05	0.000907127	Distal Intergenic	3	105438891	105588266	149376	2	868	uc011bhj.1	-201449	ENSG00000114423	CBLB	Cbl proto-oncogene B
chr12	80079239	80079513	275	*	0.637655	0.000232321	0.00181867	Intron (uc001syx.3/5074, intron 2 of 6)	12	79985745	80084790	99046	2	5074	uc001syx.3	5277	ENSG00000177425	PAWR	pro-apoptotic WT1 regulator
chr2	209516604	209516932	329	*	0.637627	0.000175914	0.00148089	Intron (uc010fuo.1/5746, intron 3 of 6)	2	209353737	209704818	351082	1	5746	uc010fuo.1	162867	ENSG00000144407	PTH2R	parathyroid hormone 2 receptor
chr15	89876580	89877085	506	*	0.637576	9.43975e-09	1.31271e-06	Promoter (<=1kb)	15	89859536	89878026	18491	2	5428	uc002bnr.4	941	ENSG00000140521	POLG	DNA polymerase gamma, catalytic subunit
chr3	9641490	9642114	625	*	0.63746	3.73592e-05	0.000471345	Distal Intergenic	3	9540045	9595486	55442	2	375323	uc003bry.3	-46004	ENSG00000156959	LHFPL4	LHFPL tetraspan subfamily member 4
chr1	38350754	38351215	462	*	0.63744	2.58807e-06	6.79025e-05	Intron (uc001ccf.1/3633, intron 7 of 17)	1	38339665	38355396	15732	2	3633	uc010oij.1	4181	ENSG00000204084	INPP5B	inositol polyphosphate-5-phosphatase B
chr2	205436545	205436846	302	*	0.637304	0.000135712	0.00121805	Intron (uc010fub.2/117583, intron 1 of 18)	2	205410516	206484886	1074371	1	117583	uc002var.2	26029	ENSG00000116117	PARD3B	par-3 family cell polarity regulator beta
chr6	51952860	51953521	662	*	0.637238	0.000110876	0.00105009	Promoter (<=1kb)	6	51585647	51952423	366777	2	5314	uc003pai.3	-437	ENSG00000170927	PKHD1	PKHD1 ciliary IPT domain containing fibrocystin/polyductin
chr16	1143479	1144334	856	*	0.63721	3.99971e-09	7.19505e-07	Promoter (1-2kb)	16	1138226	1146244	8019	2	390664	uc010uuw.1	1910	ENSG00000184471	C1QTNF8	C1q and TNF related 8
chr4	57717803	57718253	451	*	0.636922	2.36231e-07	1.22564e-05	Distal Intergenic	4	57676026	57688035	12010	2	6691	uc031seq.1	-29768	ENSG00000128040	SPINK2	serine peptidase inhibitor Kazal type 2
chr4	23736896	23737695	800	*	0.636858	8.54521e-05	0.000871052	Distal Intergenic	4	23815313	23883734	68422	2	10891	uc011bxp.1	146039	ENSG00000109819	PPARGC1A	PPARG coactivator 1 alpha
chr3	46398689	46399214	526	*	0.636811	9.69475e-07	3.33489e-05	5' UTR	3	46395235	46402413	7179	1	729230	uc003cpn.4	3454	ENSG00000121807	CCR2	C-C motif chemokine receptor 2
chr11	6341749	6342511	763	*	0.636582	1.08738e-06	3.60213e-05	Promoter (<=1kb)	11	6340176	6341740	1565	2	112464	uc001mcu.1	-9	ENSG00000170955	CAVIN3	caveolae associated protein 3
chr7	156248657	156249466	810	*	0.636486	2.14696e-06	5.94928e-05	Distal Intergenic	7	156230483	156238282	7800	2	285889	uc003wml.1	-10375	NA	LOC285889	uncharacterized LOC285889
chr12	69327319	69328295	977	*	0.636254	3.0731e-10	1.19983e-07	Promoter (<=1kb)	12	69244956	69326979	82024	2	1368	uc001suq.3	-340	ENSG00000135678	CPM	carboxypeptidase M
chr18	24333733	24334168	436	*	0.636118	4.46555e-05	0.000538183	Distal Intergenic	18	24267585	24283602	16018	2	728606	uc010xbl.1	-50131	ENSG00000265369	PCAT18	prostate cancer associated transcript 18
chr3	68982044	68982753	710	*	0.635913	1.31694e-05	0.000219289	Promoter (<=1kb)	3	68780915	68981761	200847	2	151647	uc021xah.1	-283	ENSG00000163377	TAFA4	TAFA chemokine like family member 4
chr6	34571061	34571346	286	*	0.635755	2.84419e-06	7.2793e-05	Intron (uc003ojr.2/64771, intron 4 of 4)	6	34505579	34524110	18532	2	25803	uc011dsq.2	-46951	ENSG00000124664	SPDEF	SAM pointed domain containing ETS transcription factor
chr20	31116006	31116436	431	*	0.635732	2.63312e-07	1.30594e-05	Intron (uc031rss.1/140688, intron 1 of 10)	20	31052584	31124200	71617	2	140688	uc002wxw.1	7764	ENSG00000197183	NOL4L	nucleolar protein 4 like
chr4	6641055	6641626	572	*	0.635445	2.16749e-07	1.15318e-05	Promoter (<=1kb)	4	6641818	6644470	2653	1	93621	uc003gjg.2	-192	ENSG00000179010	MRFAP1	Morf4 family associated protein 1
chr21	41242036	41242940	905	*	0.635432	2.1894e-05	0.000318632	Promoter (2-3kb)	21	41239347	41301322	61976	1	5121	uc002yyp.3	2689	ENSG00000183036	PCP4	Purkinje cell protein 4
chr8	120565830	120566788	959	*	0.63528	4.98074e-07	2.03556e-05	Distal Intergenic	8	120569317	120596289	26973	2	5168	uc011lic.2	29501	ENSG00000136960	ENPP2	ectonucleotide pyrophosphatase/phosphodiesterase 2
chr14	88354438	88355404	967	*	0.635136	3.15598e-06	7.82232e-05	Intron (uc010tvw.1/2581, intron 13 of 13)	14	88304164	88446992	142829	2	2581	uc010tvw.1	91588	ENSG00000054983	GALC	galactosylceramidase
chr2	98681150	98681752	603	*	0.635074	0.000760413	0.0044753	Distal Intergenic	2	98703595	98833427	129833	1	200403	uc010yvh.2	-21843	ENSG00000168658	VWA3B	von Willebrand factor A domain containing 3B
chr3	123166025	123166917	893	*	0.634963	4.52535e-06	0.000102447	Promoter (<=1kb)	3	123001143	123167392	166250	2	111	uc003egh.2	475	ENSG00000173175	ADCY5	adenylate cyclase 5
chr9	35401854	35402426	573	*	0.634849	1.35039e-05	0.000223108	Exon (uc003zwr.3/10497, exon 37 of 40)	9	35406752	35451105	44354	1	158381	uc010mkn.2	-4326	ENSG00000179766	ATP8B5P	ATPase phospholipid transporting 8B5, pseudogene
chr22	45450758	45451314	557	*	0.634824	6.37269e-05	0.000701923	Distal Intergenic	22	45277043	45405809	128767	2	112885	uc011aql.2	-44949	ENSG00000056487	PHF21B	PHD finger protein 21B
chr8	29081012	29081915	904	*	0.634207	1.49331e-06	4.55178e-05	Intron (uc003xhh.4/23303, intron 2 of 39)	8	28924795	29120610	195816	2	23303	uc003xhh.4	38695	ENSG00000197892	KIF13B	kinesin family member 13B
chr10	78156855	78157624	770	*	0.634057	1.27873e-05	0.000214554	Intron (uc001jxi.3/83938, intron 5 of 5)	10	77542519	78317126	774608	1	83938	uc001jxi.3	614336	ENSG00000148655	LRMDA	leucine rich melanocyte differentiation associated
chr9	32382942	32383540	599	*	0.634039	5.94186e-09	9.6954e-07	Promoter (1-2kb)	9	32384601	32436395	51795	1	48	uc010mjh.1	-1061	ENSG00000122729	ACO1	aconitase 1
chr2	206777489	206778093	605	*	0.634018	1.15989e-06	3.79367e-05	Distal Intergenic	2	206858445	206950906	92462	2	54891	uc002vaz.4	172813	ENSG00000114933	INO80D	INO80 complex subunit D
chr10	30347110	30347751	642	*	0.633967	3.05496e-10	1.19983e-07	Promoter (<=1kb)	10	30301729	30348488	46760	2	57608	uc001iux.3	737	ENSG00000165757	JCAD	junctional cadherin 5 associated
chr17	40556672	40557098	427	*	0.633879	0.0002383	0.00185554	3' UTR	17	40465343	40540513	75171	2	6774	uc010wgh.1	-16159	ENSG00000168610	STAT3	signal transducer and activator of transcription 3
chr7	68067848	68068746	899	*	0.63383	5.1322e-05	0.00059642	Distal Intergenic	7	69063905	69755607	691703	1	26053	uc003tvv.4	-995159	ENSG00000158321	AUTS2	activator of transcription and developmental regulator AUTS2
chr1	168972749	168973172	424	*	0.633534	0.000292646	0.00216576	Distal Intergenic	1	169075947	169101960	26014	1	481	uc001gfr.1	-102775	ENSG00000143153	ATP1B1	ATPase Na+/K+ transporting subunit beta 1
chr15	100700767	100701703	937	*	0.633407	9.81624e-06	0.000178338	Intron (uc002bvv.1/170691, intron 8 of 21)	15	100603819	100879305	275487	2	170691	uc002bvx.1	177602	ENSG00000140470	ADAMTS17	ADAM metallopeptidase with thrombospondin type 1 motif 17
chr4	18295121	18295516	396	*	0.633259	6.58436e-05	0.00071964	Distal Intergenic	4	17882218	18023483	141266	2	254251	uc021xmr.1	-271638	ENSG00000178177	LCORL	ligand dependent nuclear receptor corepressor like
chr13	22624156	22624911	756	*	0.633036	8.02811e-06	0.000154484	Intron (uc001uoi.3/uc001uoi.3, intron 1 of 1)	13	22446935	22452299	5365	2	100874182	uc031qkr.1	-171857	ENSG00000226722	LINC00424	long intergenic non-protein coding RNA 424
chr7	123155821	123156286	466	*	0.632847	0.000115134	0.00107912	Intron (uc003vkn.3/154865, intron 1 of 12)	7	123092236	123173002	80767	2	154865	uc003vkn.3	16716	ENSG00000164675	IQUB	IQ motif and ubiquitin domain containing
chr13	91619139	91619687	549	*	0.632742	4.61758e-06	0.000103778	Distal Intergenic	13	91543208	91578851	35644	2	144776	uc010tid.1	-40288	ENSG00000231674	LINC00410	long intergenic non-protein coding RNA 410
chr6	51946860	51947347	488	*	0.632737	9.8008e-05	0.000960023	Exon (uc003pah.1/5314, exon 4 of 67)	6	51480145	51952423	472279	2	5314	uc003pah.1	5076	ENSG00000170927	PKHD1	PKHD1 ciliary IPT domain containing fibrocystin/polyductin
chr2	34614089	34614979	891	*	0.632595	1.39201e-05	0.00022857	Distal Intergenic	2	33951128	33953284	2157	2	151325	uc002rpb.3	-660805	ENSG00000239649	MYADML	myeloid associated differentiation marker like (pseudogene)
chr20	8835189	8835817	629	*	0.632497	2.57495e-05	0.00035846	Intron (uc002wna.4/23236, intron 32 of 32)	20	8696509	8769172	72664	1	23236	uc002wnd.1	138680	ENSG00000182621	PLCB1	phospholipase C beta 1
chr18	32396152	32396566	415	*	0.632472	7.05633e-05	0.000758012	Promoter (1-2kb)	18	32397926	32471808	73883	1	1837	uc010xby.1	-1360	ENSG00000134769	DTNA	dystrobrevin alpha
chr6	51519482	51520032	551	*	0.632256	9.67391e-05	0.00095099	Intron (uc003pah.1/5314, intron 61 of 66)	6	51546836	51814279	267444	2	5314	uc010jzn.1	294247	ENSG00000170927	PKHD1	PKHD1 ciliary IPT domain containing fibrocystin/polyductin
chr15	54035708	54036584	877	*	0.632236	0.000191432	0.00157446	Intron (uc002acj.2/256764, intron 1 of 19)	15	53805938	54051859	245922	2	256764	uc002acj.2	15275	ENSG00000166415	WDR72	WD repeat domain 72
chr2	25680780	25681445	666	*	0.632164	5.69798e-07	2.24508e-05	Intron (uc002rgg.4/1838, intron 1 of 10)	2	25600067	25705742	105676	2	1838	uc002rgg.4	24297	ENSG00000138101	DTNB	dystrobrevin beta
chr5	135524191	135524896	706	*	0.631577	4.01298e-08	3.53698e-06	Distal Intergenic	5	135527156	135528851	1696	2	389332	uc003lbm.4	3955	ENSG00000271824	SMIM32	small integral membrane protein 32
chr17	16395721	16396619	899	*	0.631425	4.18494e-10	1.49341e-07	Promoter (<=1kb)	17	16345319	16395505	50187	2	388341	uc010cph.2	-216	ENSG00000181350	LRRC75A	leucine rich repeat containing 75A
chr7	150538605	150538942	338	*	0.631389	3.96234e-05	0.000492559	Intron (uc003why.1/26, intron 1 of 5)	7	150549565	150558379	8815	1	26	uc003whz.2	-10623	ENSG00000002726	AOC1	amine oxidase copper containing 1
chr13	21142830	21143187	358	*	0.631338	1.12712e-05	0.00019671	Promoter (1-2kb)	13	21141208	21265576	124369	1	8100	uc010tcq.2	1622	ENSG00000032742	IFT88	intraflagellar transport 88
chr4	16252694	16253260	567	*	0.631246	6.95136e-06	0.000139138	Intron (uc011bxf.1/202020, intron 2 of 2)	4	16228286	16259810	31525	1	202020	uc011bxg.1	24408	ENSG00000263327	TAPT1-AS1	TAPT1 antisense RNA 1 (head to head)
chr5	78960128	78960714	587	*	0.630886	2.6472e-05	0.000366194	Intron (uc003kfz.2/167153, intron 10 of 13)	5	78985659	79096049	110391	1	202333	uc003kgc.3	-24945	ENSG00000164309	CMYA5	cardiomyopathy associated 5
chr10	36124222	36124660	439	*	0.630882	0.000167895	0.00143124	Distal Intergenic	10	35927177	35930362	3186	2	8325	uc001iyz.1	-193860	ENSG00000177283	FZD8	frizzled class receptor 8
chr16	19126058	19126604	547	*	0.630859	1.93019e-07	1.0711e-05	Promoter (<=1kb)	16	19125254	19132952	7699	1	162073	uc002dfu.4	804	ENSG00000205730	ITPRIPL2	ITPRIP like 2
chr4	79324374	79324966	593	*	0.630833	0.000537058	0.00343781	Intron (uc003hkw.3/80144, intron 30 of 41)	4	79340103	79367787	27685	1	80144	uc010ijj.2	-15137	ENSG00000138759	FRAS1	Fraser extracellular matrix complex subunit 1
chr15	96695158	96695460	303	*	0.630814	0.000134602	0.00121187	Distal Intergenic	15	96869157	96883492	14336	1	7026	uc002btp.3	-173697	ENSG00000185551	NR2F2	nuclear receptor subfamily 2 group F member 2
chr1	31895954	31896742	789	*	0.630725	1.75337e-06	5.13756e-05	5' UTR	1	31886660	31907527	20868	1	347735	uc010ogh.2	9294	ENSG00000168528	SERINC2	serine incorporator 2
chr1	57056464	57057345	882	*	0.630715	3.28276e-06	8.03722e-05	Distal Intergenic	1	56960419	57045257	84839	2	8613	uc001cyj.2	-11207	ENSG00000162407	PLPP3	phospholipid phosphatase 3
chr4	97093289	97094019	731	*	0.630696	1.94814e-05	0.000293344	Distal Intergenic	4	96761239	96762625	1387	1	5161	uc003htr.4	332050	ENSG00000163114	PDHA2	pyruvate dehydrogenase E1 subunit alpha 2
chr7	111133447	111134104	658	*	0.630693	6.60339e-06	0.000134334	Intron (uc003vfq.2/83943, intron 2 of 5)	7	110303106	111202347	899242	2	83943	uc003vfq.2	68243	ENSG00000184903	IMMP2L	inner mitochondrial membrane peptidase subunit 2
chr17	62553935	62554346	412	*	0.630383	1.97629e-05	0.000296518	Intron (uc002jep.1/64750, intron 12 of 18)	17	62528957	62532633	3677	1	90799	uc002jeo.1	24978	ENSG00000258890	CEP95	centrosomal protein 95
chr1	36670499	36670777	279	*	0.630022	3.74404e-05	0.000472233	Distal Intergenic	1	36690017	36770957	80941	1	9967	uc001cae.4	-19240	ENSG00000054118	THRAP3	thyroid hormone receptor associated protein 3
chr16	68292947	68293707	761	*	0.630012	1.65471e-07	9.73118e-06	3' UTR	16	68288684	68294961	6278	1	23659	uc002evs.3	4263	ENSG00000103066	PLA2G15	phospholipase A2 group XV
chr12	7977408	7978406	999	*	0.629787	8.67495e-09	1.23627e-06	Intron (uc001qtk.3/144195, intron 12 of 15)	12	7941995	7948655	6661	1	79923	uc009zfy.1	35413	ENSG00000111704	NANOG	Nanog homeobox
chr13	33522619	33522936	318	*	0.62967	0.000477049	0.00313789	Distal Intergenic	13	33383328	33485790	102463	2	100874167	uc031qlb.1	-36829	NA	LINC00423	long intergenic non-protein coding RNA 423
chr11	132575255	132576179	925	*	0.629659	0.000215842	0.00172173	Intron (uc001qgs.3/4978, intron 1 of 6)	11	132284875	132813037	528163	2	4978	uc001qgs.3	236858	ENSG00000183715	OPCML	opioid binding protein/cell adhesion molecule like
chr15	74078986	74079862	877	*	0.629529	1.38959e-06	4.33797e-05	Distal Intergenic	15	74032141	74043816	11676	2	388135	uc002avy.3	-35170	ENSG00000205363	INSYN1	inhibitory synaptic factor 1
chr10	36040974	36041395	422	*	0.629288	0.000976851	0.00541922	Distal Intergenic	10	35927177	35930362	3186	2	8325	uc001iyz.1	-110612	ENSG00000177283	FZD8	frizzled class receptor 8
chr15	44901955	44902337	383	*	0.629278	1.41711e-05	0.000231403	Intron (uc001ztx.3/80208, intron 18 of 39)	15	44865555	44892830	27276	2	80208	uc001zty.1	-9125	ENSG00000104133	SPG11	SPG11 vesicle trafficking associated, spatacsin
chr2	127752502	127753006	505	*	0.629156	6.69951e-06	0.0001357	Distal Intergenic	2	127805599	127839641	34043	2	274	uc010yzf.2	86635	ENSG00000136717	BIN1	bridging integrator 1
chr2	98655639	98656581	943	*	0.629118	3.29421e-10	1.24649e-07	Distal Intergenic	2	98540567	98612354	71788	2	23505	uc002syi.2	-43285	ENSG00000075568	TMEM131	transmembrane protein 131
chr4	23709922	23710315	394	*	0.629011	0.000213972	0.00171228	Distal Intergenic	4	23815313	23883734	68422	2	10891	uc011bxp.1	173419	ENSG00000109819	PPARGC1A	PPARG coactivator 1 alpha
chr1	49576735	49577130	396	*	0.628952	0.000188903	0.00156032	Intron (uc001cru.2/84871, intron 4 of 13)	1	49049542	49511472	461931	2	84871	uc010omy.1	-65263	ENSG00000186094	AGBL4	AGBL carboxypeptidase 4
chr15	71138566	71139159	594	*	0.628878	2.69308e-05	0.000370324	Intron (uc002ass.3/55323, intron 1 of 2)	15	71145618	71342436	196819	1	54839	uc002asu.3	-6459	ENSG00000137821	LRRC49	leucine rich repeat containing 49
chr6	72289032	72289747	716	*	0.62875	4.45482e-05	0.000537523	Distal Intergenic	6	72124149	72130448	6300	2	79940	uc003pfz.1	-158584	ENSG00000233237	LINC00472	long intergenic non-protein coding RNA 472
chr5	144559883	144560661	779	*	0.628582	2.30392e-05	0.000330237	Distal Intergenic	5	145138582	145214899	76318	2	153768	uc003lno.1	654238	ENSG00000186314	PRELID2	PRELI domain containing 2
chr9	34459097	34459843	747	*	0.628404	3.16402e-07	1.48374e-05	Promoter (<=1kb)	9	34458811	34520982	62172	1	27019	uc003zum.3	286	ENSG00000122735	DNAI1	dynein axonemal intermediate chain 1
chr15	54006710	54007000	291	*	0.628265	0.000554288	0.00351937	Intron (uc002acj.2/256764, intron 5 of 19)	15	53805938	54051859	245922	2	256764	uc002acj.2	44859	ENSG00000166415	WDR72	WD repeat domain 72
chr17	12432077	12432344	268	*	0.628185	0.000299079	0.00220296	Distal Intergenic	17	12453285	12540504	87220	1	284034	uc002gnl.2	-20941	ENSG00000179136	LINC00670	long intergenic non-protein coding RNA 670
chr15	80471764	80472153	390	*	0.628047	2.05783e-06	5.7568e-05	Promoter (1-2kb)	15	80469879	80473501	3623	1	2184	uc010blo.1	1885	ENSG00000103876	FAH	fumarylacetoacetate hydrolase
chr20	20367555	20368442	888	*	0.627961	3.97291e-08	3.52289e-06	Distal Intergenic	20	20348765	20351592	2828	1	3642	uc002wrx.3	18790	ENSG00000173404	INSM1	INSM transcriptional repressor 1
chr3	59036501	59036829	329	*	0.627769	4.90973e-05	0.000577602	Promoter (<=1kb)	3	58873072	59035758	162687	2	200844	uc011bfg.1	-743	ENSG00000163689	CFAP20DC	CFAP20 domain containing
chr9	126727855	126728121	267	*	0.627694	3.64031e-06	8.70722e-05	Distal Intergenic	9	126175550	126692417	516868	2	57706	uc004boc.3	-35438	ENSG00000119522	DENND1A	DENN domain containing 1A
chr3	139077192	139077599	408	*	0.627548	1.60231e-07	9.52984e-06	Exon (uc011bmv.2/9276, exon 20 of 22)	3	139062798	139075887	13090	1	56945	uc003etc.3	14394	ENSG00000175110	MRPS22	mitochondrial ribosomal protein S22
chr1	206559922	206560383	462	*	0.627155	7.90099e-06	0.000152842	Promoter (2-3kb)	1	206557369	206628046	70678	1	23380	uc010prv.1	2553	ENSG00000266028	SRGAP2	SLIT-ROBO Rho GTPase activating protein 2
chr6	146599698	146600145	448	*	0.627152	0.000315476	0.00229193	Intron (uc010khv.2/2911, intron 3 of 9)	6	146350334	146758734	408401	1	2911	uc011eea.2	249364	ENSG00000152822	GRM1	glutamate metabotropic receptor 1
chr11	93485905	93486175	271	*	0.6271	5.87218e-05	0.000661232	Promoter (<=1kb)	11	93486835	93496247	9413	1	28970	uc001pek.3	-660	ENSG00000182919	C11orf54	chromosome 11 open reading frame 54
chr11	36257921	36258454	534	*	0.626981	0.000183226	0.00152722	Distal Intergenic	11	36293842	36310999	17158	2	29099	uc001mwn.4	52545	ENSG00000110442	COMMD9	COMM domain containing 9
chr16	85853259	85853512	254	*	0.626789	2.73754e-05	0.000374524	Distal Intergenic	16	85833173	85840607	7435	1	1327	uc002fjf.3	20086	ENSG00000131143	COX4I1	cytochrome c oxidase subunit 4I1
chr17	29348159	29348617	459	*	0.626228	9.57121e-06	0.000175118	Distal Intergenic	17	29302353	29303017	665	1	503645	uc002hgc.3	45806	ENSG00000264743	DPRXP4	divergent-paired related homeobox pseudogene 4
chr4	15907402	15907817	416	*	0.626161	0.00328407	0.0136194	Distal Intergenic	4	15937193	15940363	3171	2	9982	uc003gom.3	32546	ENSG00000137440	FGFBP1	fibroblast growth factor binding protein 1
chr3	40310076	40310480	405	*	0.625981	0.000100876	0.00098111	Intron (uc003ckb.3/440952, intron 2 of 2)	3	40351173	40353915	2743	1	10289	uc003ckc.3	-40693	ENSG00000114784	EIF1B	eukaryotic translation initiation factor 1B
chr21	46838576	46839519	944	*	0.625943	3.09976e-06	7.73496e-05	Intron (uc002zhg.3/80781, intron 2 of 41)	21	46839631	46844955	5325	2	378832	uc011afr.1	5436	ENSG00000183535	COL18A1-AS1	COL18A1 antisense RNA 1
chr1	46189597	46189932	336	*	0.625479	2.64782e-06	6.90557e-05	Intron (uc001cos.4/3652, intron 5 of 9)	1	46159998	46216485	56488	2	3652	uc001cos.4	26553	ENSG00000197429	IPP	intracisternal A particle-promoted polypeptide
chr2	47072693	47073507	815	*	0.625133	2.3755e-08	2.46496e-06	Promoter (<=1kb)	2	47073015	47086145	13131	1	100134259	uc002rvj.1	0	ENSG00000239332	LINC01119	long intergenic non-protein coding RNA 1119
chr11	77987885	77988137	253	*	0.625122	5.20273e-07	2.09893e-05	Intron (uc001ozg.3/9846, intron 2 of 9)	11	77926336	78052926	126591	2	9846	uc001ozg.3	64789	ENSG00000033327	GAB2	GRB2 associated binding protein 2
chr3	49940815	49941198	384	*	0.625079	1.067e-06	3.56422e-05	Promoter (<=1kb)	3	49924436	49941306	16871	2	4486	uc003cxy.4	108	ENSG00000164078	MST1R	macrophage stimulating 1 receptor
chr3	60192106	60192651	546	*	0.625039	0.000587918	0.00368091	Intron (uc003dkx.4/2272, intron 5 of 9)	3	59735036	61237133	1502098	2	2272	uc003dkx.4	1044482	ENSG00000189283	FHIT	fragile histidine triad diadenosine triphosphatase
chr20	32873384	32874077	694	*	0.62484	5.87891e-07	2.29575e-05	Exon (uc002xai.3/191, exon 9 of 10)	20	32868071	32891215	23145	2	191	uc002xai.3	17138	ENSG00000101444	AHCY	adenosylhomocysteinase
chr3	53666740	53667392	653	*	0.624681	6.53536e-07	2.48792e-05	Intron (uc003dgu.5/776, intron 3 of 48)	3	53700366	53846492	146127	1	776	uc003dgw.4	-32974	ENSG00000157388	CACNA1D	calcium voltage-gated channel subunit alpha1 D
chr6	80198780	80199266	487	*	0.624595	0.00014832	0.0013078	Exon (uc003pix.3/167691, exon 7 of 8)	6	80194708	80247147	52440	2	167691	uc003pix.3	47881	ENSG00000135338	LCA5	lebercilin LCA5
chr2	209243042	209243622	581	*	0.62432	4.45552e-05	0.000537523	Intron (uc010zjb.2/5746, intron 1 of 12)	2	209224569	209359231	134663	1	5746	uc010zjb.2	18473	ENSG00000144407	PTH2R	parathyroid hormone 2 receptor
chr6	44443846	44444494	649	*	0.62424	3.50409e-09	6.51717e-07	Distal Intergenic	6	44403378	44403459	82	1	100616352	uc021zaa.1	40468	ENSG00000266619	MIR4642	microRNA 4642
chr17	56385663	56386349	687	*	0.623975	5.27063e-08	4.26834e-06	Promoter (1-2kb)	17	56378588	56383747	5160	2	9256	uc002ivw.4	-1916	ENSG00000005379	TSPOAP1	TSPO associated protein 1
chr3	109115181	109115572	392	*	0.623754	2.46599e-06	6.58071e-05	Distal Intergenic	3	109128837	109214014	85178	1	401082	uc003dxr.1	-13265	ENSG00000228980	LINC01205	long intergenic non-protein coding RNA 1205
chr11	117487984	117488374	391	*	0.623688	0.00019753	0.00161466	Intron (uc001prh.1/57453, intron 3 of 32)	11	117298489	117667976	369488	2	57453	uc001prh.1	179602	ENSG00000177103	DSCAML1	DS cell adhesion molecule like 1
chr7	18586755	18587255	501	*	0.62361	1.43731e-05	0.000233842	Intron (uc011jya.2/9734, intron 4 of 12)	7	18548900	18708466	159567	1	9734	uc011jyf.2	37855	ENSG00000048052	HDAC9	histone deacetylase 9
chr3	120170179	120170631	453	*	0.623431	1.56304e-06	4.69265e-05	Promoter (<=1kb)	3	120128804	120169918	41115	2	11167	uc010hrb.2	-261	ENSG00000163430	FSTL1	follistatin like 1
chr12	131336594	131337285	692	*	0.623362	1.13324e-05	0.0001977	Distal Intergenic	12	131276414	131323819	47406	2	2054	uc010tbj.3	-12775	ENSG00000111450	STX2	syntaxin 2
chr4	27128598	27129160	563	*	0.623321	3.56077e-05	0.00045434	Distal Intergenic	4	27004549	27027003	22455	1	57620	uc010iey.3	124049	ENSG00000109689	STIM2	stromal interaction molecule 2
chr19	18895596	18896071	476	*	0.623152	6.61115e-09	1.05139e-06	Exon (uc002nkd.3/1311, exon 15 of 18)	19	18893583	18902083	8501	2	1311	uc002nkd.3	6012	ENSG00000105664	COMP	cartilage oligomeric matrix protein
chr4	23269127	23269495	369	*	0.623	0.000216977	0.00172908	Distal Intergenic	4	22715712	22821195	105484	1	57733	uc011bxo.3	553415	ENSG00000249948	GBA3	glucosylceramidase beta 3 (gene/pseudogene)
chr20	12887446	12887746	301	*	0.622928	0.000213084	0.00170798	Distal Intergenic	20	12989627	13030816	41190	1	55304	uc002woc.3	-101881	ENSG00000172296	SPTLC3	serine palmitoyltransferase long chain base subunit 3
chr17	48722003	48722730	728	*	0.622322	1.10687e-07	7.33897e-06	Intron (uc002isk.4/8714, intron 1 of 11)	17	48712218	48769063	56846	1	8714	uc002isl.3	9785	ENSG00000108846	ABCC3	ATP binding cassette subfamily C member 3
chr19	17728314	17728673	360	*	0.622318	1.79251e-06	5.21051e-05	Exon (uc031rjv.1/23025, exon 39 of 42)	19	17679318	17691714	12397	1	79709	uc010eax.1	48996	ENSG00000130309	COLGALT1	collagen beta(1-O)galactosyltransferase 1
chr12	56597143	56597550	408	*	0.622205	3.51567e-07	1.60911e-05	3' UTR	12	56555636	56583351	27716	2	6601	uc010sqf.2	-13792	ENSG00000139613	SMARCC2	SWI/SNF related, matrix associated, actin dependent regulator of chromatin subfamily c member 2
chr10	129240938	129241488	551	*	0.622197	6.45002e-05	0.000708131	Intron (uc001ljt.3/1793, intron 49 of 51)	10	129135164	129250780	115617	1	1793	uc009yaq.3	105774	ENSG00000150760	DOCK1	dedicator of cytokinesis 1
chr20	14276842	14277465	624	*	0.622049	0.000160761	0.00138576	Intron (uc002wot.3/140733, intron 3 of 16)	20	14304639	14318313	13675	2	23767	uc002wov.2	40848	ENSG00000125848	FLRT3	fibronectin leucine rich transmembrane protein 3
chr5	85756042	85756794	753	*	0.621984	1.42276e-06	4.40402e-05	Distal Intergenic	5	85913784	85916583	2800	1	1350	uc003kir.3	-156990	ENSG00000127184	COX7C	cytochrome c oxidase subunit 7C
chr3	122248047	122248733	687	*	0.621893	3.70197e-07	1.6571e-05	Intron (uc003eff.4/83666, intron 10 of 10)	3	122140748	122233786	93039	2	3836	uc010hrh.2	-14261	ENSG00000114030	KPNA1	karyopherin subunit alpha 1
chr7	284750	285260	511	*	0.62188	4.80063e-06	0.000106745	Promoter (<=1kb)	7	285861	300740	14880	1	56975	uc011jvn.2	-601	ENSG00000177706	FAM20C	FAM20C golgi associated secretory pathway kinase
chr3	11867558	11868149	592	*	0.621829	4.4607e-05	0.000537894	Intron (uc003bwh.3/132001, intron 4 of 6)	3	11831919	11888352	56434	2	132001	uc003bwh.3	20203	ENSG00000144559	TAMM41	TAM41 mitochondrial translocator assembly and maintenance homolog
chr13	45191301	45192251	951	*	0.621826	4.82464e-06	0.000107084	Distal Intergenic	13	45006279	45150701	144423	2	8848	uc001uzo.2	-40600	ENSG00000102804	TSC22D1	TSC22 domain family member 1
chr1	110476545	110476822	278	*	0.621356	5.32773e-06	0.00011514	Distal Intergenic	1	110453233	110473616	20384	1	1435	uc021orj.2	23312	ENSG00000184371	CSF1	colony stimulating factor 1
chr6	90413660	90414610	951	*	0.621171	6.2268e-08	4.79497e-06	Intron (uc003pnn.1/23195, intron 53 of 101)	6	90341943	90348474	6532	2	57226	uc003pnm.3	-65186	ENSG00000083099	LYRM2	LYR motif containing 2
chr8	53338951	53339419	469	*	0.620762	0.000223555	0.00176674	Distal Intergenic	8	53062292	53322439	260148	2	9705	uc003xrb.2	-16512	ENSG00000147488	ST18	ST18 C2H2C-type zinc finger transcription factor
chr4	161776694	161777095	402	*	0.620675	0.000436241	0.0029305	Distal Intergenic	4	162305044	163085186	780143	2	56884	uc003iqh.4	1308091	ENSG00000168843	FSTL5	follistatin like 5
chr15	54083813	54084810	998	*	0.620564	1.39578e-06	4.34196e-05	Distal Intergenic	15	53805938	54055075	249138	2	256764	uc031qse.1	-28738	ENSG00000166415	WDR72	WD repeat domain 72
chr1	63157517	63158245	729	*	0.620465	1.54455e-07	9.32529e-06	Distal Intergenic	1	63049776	63154039	104264	2	85440	uc009wah.2	-3478	ENSG00000116641	DOCK7	dedicator of cytokinesis 7
chr11	21596591	21596881	291	*	0.620181	0.000260077	0.00198449	3' UTR	11	21305207	21597229	292023	1	4745	uc001mqh.3	291384	ENSG00000165973	NELL1	neural EGFL like 1
chr1	183150620	183150905	286	*	0.620048	0.00022147	0.00175469	Distal Intergenic	1	183155174	183210406	55233	1	3918	uc001gpz.4	-4269	ENSG00000058085	LAMC2	laminin subunit gamma 2
chr14	21560063	21560703	641	*	0.620045	1.59597e-07	9.50498e-06	Exon (uc001vzr.2/51222, exon 3 of 5)	14	21558205	21566808	8604	2	51222	uc001vzr.2	6105	ENSG00000165804	ZNF219	zinc finger protein 219
chr7	52783254	52784082	829	*	0.620027	3.8472e-05	0.000481646	Distal Intergenic	7	53103349	53104618	1270	1	285877	uc003tpz.3	-319267	ENSG00000221900	POM121L12	POM121 transmembrane nucleoporin like 12
chr17	53347971	53348481	511	*	0.620027	2.18774e-05	0.000318496	Promoter (2-3kb)	17	53344976	53402426	57451	1	3131	uc010wni.1	2995	ENSG00000108924	HLF	HLF transcription factor, PAR bZIP family member
chr16	778994	779363	370	*	0.619986	2.05906e-08	2.2206e-06	Promoter (1-2kb)	16	777266	779715	2450	1	84264	uc010uup.1	1728	ENSG00000103253	HAGHL	hydroxyacylglutathione hydrolase like
chr21	43196077	43196473	397	*	0.619882	3.08838e-06	7.72219e-05	Distal Intergenic	21	43159529	43187249	27721	2	54101	uc002yzn.1	-8828	ENSG00000183421	RIPK4	receptor interacting serine/threonine kinase 4
chr5	166816763	166816996	234	*	0.619875	0.000621447	0.00384077	Intron (uc021yhi.1/57451, intron 2 of 3)	5	166711843	167691162	979320	1	57451	uc010jjd.3	104920	ENSG00000145934	TENM2	teneurin transmembrane protein 2
chr1	48332905	48333793	889	*	0.619826	1.06009e-06	3.54653e-05	Intron (uc021ong.1/388630, intron 2 of 6)	1	48226200	48462562	236363	2	388630	uc021ong.1	128769	ENSG00000269113	TRABD2B	TraB domain containing 2B
chr17	26294532	26295156	625	*	0.619516	6.17964e-05	0.000685953	Distal Intergenic	17	26097939	26220409	122471	2	4843	uc010crh.1	-74123	ENSG00000007171	NOS2	nitric oxide synthase 2
chr18	30353857	30354660	804	*	0.619479	2.86951e-05	0.000387543	Promoter (<=1kb)	18	30252634	30352974	100341	2	57565	uc002kxm.1	-883	ENSG00000197705	KLHL14	kelch like family member 14
chr2	242750018	242750731	714	*	0.619291	1.09914e-05	0.000194066	Promoter (<=1kb)	2	242750160	242758739	8580	1	129807	uc002wcm.3	0	ENSG00000204099	NEU4	neuraminidase 4
chr3	7588695	7589299	605	*	0.619259	3.92946e-05	0.000489849	Intron (uc010hcf.2/2917, intron 7 of 11)	3	7493468	7678128	184661	1	2917	uc010hch.1	95227	ENSG00000196277	GRM7	glutamate metabotropic receptor 7
chr13	28528279	28529006	728	*	0.6192	7.58276e-05	0.000797962	Distal Intergenic	13	28519343	28519710	368	1	432369	uc001uru.3	8936	NA	ATP5F1EP2	ATP synthase F1 subunit epsilon pseudogene 2
chr22	40351127	40351581	455	*	0.619175	5.04118e-07	2.05835e-05	Intron (uc003ayh.2/9402, intron 2 of 7)	22	40342856	40367384	24529	1	9402	uc003ayj.2	8271	ENSG00000100351	GRAP2	GRB2 related adaptor protein 2
chr1	78289216	78289810	595	*	0.618994	1.98995e-05	0.000297901	Intron (uc001dhx.4/374986, intron 7 of 15)	1	78268955	78327860	58906	1	374986	uc001dhy.1	20261	ENSG00000180488	MIGA1	mitoguardin 1
chr17	19588105	19588469	365	*	0.618936	1.26836e-05	0.000213795	Intron (uc002gwe.4/146802, intron 13 of 16)	17	19559458	19580908	21451	1	224	uc002gwd.1	28647	ENSG00000072210	ALDH3A2	aldehyde dehydrogenase 3 family member A2
chr11	679589	679934	346	*	0.618922	3.83354e-06	9.04653e-05	Exon (uc009ycf.1/10522, exon 5 of 10)	11	644225	688057	43833	2	10522	uc009ycf.1	8123	ENSG00000177030	DEAF1	DEAF1 transcription factor
chr4	151688627	151689180	554	*	0.618917	5.29673e-06	0.00011464	Intron (uc003ilt.4/987, intron 10 of 32)	4	151185811	151770727	584917	2	987	uc003ilt.4	81547	ENSG00000198589	LRBA	LPS responsive beige-like anchor protein
chr2	54774585	54775349	765	*	0.618817	2.14151e-05	0.000314267	Intron (uc002rxu.3/6711, intron 2 of 35)	2	54785531	54889445	103915	1	6711	uc002rxx.3	-10182	ENSG00000115306	SPTBN1	spectrin beta, non-erythrocytic 1
chr7	11898181	11898608	428	*	0.61867	0.00151865	0.00758425	Distal Intergenic	7	11410062	11871824	461763	2	221981	uc021zzo.1	-26357	ENSG00000005108	THSD7A	thrombospondin type 1 domain containing 7A
chr6	136389598	136390171	574	*	0.618644	0.000119246	0.00110867	Intron (uc003qgp.3/27115, intron 2 of 12)	6	136359174	136516709	157536	1	27115	uc003qgr.3	30424	ENSG00000171408	PDE7B	phosphodiesterase 7B
chr4	186053877	186054334	458	*	0.618455	2.00627e-05	0.000299529	Distal Intergenic	4	186064417	186071538	7122	1	291	uc003ixd.3	-10083	ENSG00000151729	SLC25A4	solute carrier family 25 member 4
chr14	40443696	40444003	308	*	0.618149	0.000307163	0.00224968	Distal Intergenic	14	39865577	39901704	36128	2	254170	uc001wvk.3	-541992	ENSG00000165355	FBXO33	F-box protein 33
chr11	89301179	89301531	353	*	0.6181	0.000231202	0.00181249	Intron (uc009yvq.3/50507, intron 1 of 20)	11	89057522	89322779	265258	2	50507	uc009yvq.3	21248	ENSG00000086991	NOX4	NADPH oxidase 4
chr11	132923287	132923772	486	*	0.617751	5.48901e-05	0.00062742	Intron (uc001qgu.3/4978, intron 1 of 7)	11	132284875	132813663	528789	2	4978	uc010scl.2	-109624	ENSG00000183715	OPCML	opioid binding protein/cell adhesion molecule like
chr4	124332531	124332776	246	*	0.61768	7.5199e-05	0.000794424	Distal Intergenic	4	124320645	124324915	4271	1	10252	uc003ifb.4	11886	ENSG00000164056	SPRY1	sprouty RTK signaling antagonist 1
chr19	7937130	7937837	708	*	0.617532	4.12085e-06	9.53487e-05	Promoter (1-2kb)	19	7933605	7939326	5722	2	80164	uc010dvu.2	1489	ENSG00000183248	PRR36	proline rich 36
chr5	123828302	123828748	447	*	0.617499	6.76289e-05	0.000734943	Distal Intergenic	5	123972610	123980354	7745	2	57507	uc003ktp.1	151606	ENSG00000168916	ZNF608	zinc finger protein 608
chr1	246519546	246520168	623	*	0.617372	0.000182345	0.0015219	Intron (uc001ibk.3/64754, intron 1 of 11)	1	245912642	246580714	668073	2	64754	uc001ibk.3	60546	ENSG00000185420	SMYD3	SET and MYND domain containing 3
chr21	46452184	46452652	469	*	0.617304	5.42178e-07	2.16738e-05	Distal Intergenic	21	46419127	46424642	5516	2	378825	uc002zgo.3	-27542	ENSG00000275874	PICSAR	P38 inhibited cutaneous squamous cell carcinoma associated lincRNA
chr19	59028213	59028913	701	*	0.617152	5.48355e-10	1.78289e-07	Promoter (2-3kb)	19	59024897	59030921	6025	2	84878	uc002qtd.3	2008	ENSG00000119574	ZBTB45	zinc finger and BTB domain containing 45
chr12	27667599	27668231	633	*	0.617093	1.0437e-05	0.000186451	Distal Intergenic	12	27677045	27789190	112146	1	8496	uc001rhy.1	-8814	ENSG00000110841	PPFIBP1	PPFIA binding protein 1
chr4	84292352	84292769	418	*	0.61698	3.89207e-05	0.000486218	Distal Intergenic	4	84240353	84256306	15954	2	10855	uc021xpr.1	-36046	ENSG00000173083	HPSE	heparanase
chr17	46615570	46616397	828	*	0.616864	2.71811e-06	7.02213e-05	Distal Intergenic	17	46621713	46628603	6891	1	100874362	uc031rdb.1	-5316	ENSG00000230148	HOXB-AS1	HOXB cluster antisense RNA 1
chr21	35593938	35594863	926	*	0.616729	3.28197e-06	8.03722e-05	Distal Intergenic	21	35552978	35562220	9243	1	114036	uc002yts.2	40960	ENSG00000227456	LINC00310	long intergenic non-protein coding RNA 310
chr1	168919714	168920352	639	*	0.616713	0.000178282	0.0014971	Distal Intergenic	1	169075947	169101960	26014	1	481	uc001gfr.1	-155595	ENSG00000143153	ATP1B1	ATPase Na+/K+ transporting subunit beta 1
chr9	4327555	4328238	684	*	0.616702	2.03452e-10	9.20629e-08	Distal Intergenic	9	4285539	4300035	14497	2	169792	uc003zii.1	-27520	ENSG00000107249	GLIS3	GLIS family zinc finger 3
chr5	142016662	142017010	349	*	0.61666	2.48457e-05	0.000349201	Intron (uc031slk.1/2246, intron 1 of 3)	5	141971743	142023866	52124	2	2246	uc031slk.1	6856	ENSG00000113578	FGF1	fibroblast growth factor 1
chr15	27036561	27037409	849	*	0.616319	2.03524e-05	0.000302618	Intron (uc001zbb.3/2562, intron 2 of 9)	15	26788694	27018935	230242	2	2562	uc001zba.3	-17626	ENSG00000166206	GABRB3	gamma-aminobutyric acid type A receptor subunit beta3
chr15	93616813	93617315	503	*	0.615998	0.000102097	0.000989698	Promoter (<=1kb)	15	93586636	93616939	30304	2	56963	uc002bsr.2	0	ENSG00000182175	RGMA	repulsive guidance molecule BMP co-receptor a
chr14	36650133	36650855	723	*	0.615996	0.000113469	0.00106784	Distal Intergenic	14	36604916	36645857	40942	2	100886964	uc031qoh.1	-4276	NA	PTCSC3	papillary thyroid carcinoma susceptibility candidate 3
chr5	33305164	33305865	702	*	0.615947	4.48994e-05	0.000540633	Distal Intergenic	5	33440802	33468196	27395	1	6897	uc031sja.1	-134937	ENSG00000113407	TARS1	threonyl-tRNA synthetase 1
chr9	74780351	74780899	549	*	0.615796	1.82911e-05	0.000278985	Intron (uc011lse.2/9615, intron 1 of 13)	9	74764267	74868476	104210	1	9615	uc004ais.3	16084	ENSG00000119125	GDA	guanine deaminase
chr9	99415201	99415679	479	*	0.615709	1.95443e-08	2.12868e-06	Promoter (1-2kb)	9	99403533	99417599	14067	2	195827	uc004awm.3	1920	ENSG00000158122	PRXL2C	peroxiredoxin like 2C
chr5	136972716	136973140	425	*	0.615676	2.17094e-05	0.000316997	3' UTR	5	136983261	136983338	78	2	100126343	uc021ydz.1	10198	ENSG00000216009	MIR874	microRNA 874
chr8	125042148	125042838	691	*	0.615583	2.6594e-08	2.60738e-06	Intron (uc003yqw.3/654463, intron 18 of 40)	8	124996378	125053023	56646	2	439941	uc003yqx.1	10185	ENSG00000181171	FER1L6-AS1	FER1L6 antisense RNA 1
chr2	96677262	96677984	723	*	0.61537	2.37044e-05	0.000337045	Promoter (<=1kb)	2	96676299	96688884	12586	1	729234	uc010fht.3	963	NA	FAHD2CP	fumarylacetoacetate hydrolase domain containing 2C, pseudogene
chr13	39458738	39459085	348	*	0.61532	0.000881895	0.00500634	3' UTR	13	39540062	39564996	24935	2	161003	uc001uwx.3	105911	ENSG00000133115	STOML3	stomatin like 3
chr5	65688811	65689288	478	*	0.615116	3.7931e-05	0.000477247	Distal Intergenic	5	65892176	66282351	390176	1	375449	uc003jur.4	-202888	ENSG00000069020	MAST4	microtubule associated serine/threonine kinase family member 4
chr1	191423256	191423657	402	*	0.61489	7.55123e-05	0.000795598	Distal Intergenic	1	192127592	192154945	27354	1	64407	uc001gsg.3	-703935	ENSG00000150681	RGS18	regulator of G protein signaling 18
chr7	116275350	116276253	904	*	0.614886	9.87196e-06	0.000178684	Distal Intergenic	7	116312459	116340338	27880	1	4233	uc003vii.1	-36206	ENSG00000105976	MET	MET proto-oncogene, receptor tyrosine kinase
chr17	73473457	73474163	707	*	0.61475	4.15745e-05	0.00051173	Promoter (<=1kb)	17	73472579	73496533	23955	1	9772	uc010wsa.2	878	ENSG00000177728	TMEM94	transmembrane protein 94
chr10	124026092	124026580	489	*	0.614687	1.57222e-05	0.000249402	Distal Intergenic	10	124030821	124097676	66856	1	118663	uc001lgc.1	-4241	ENSG00000138152	BTBD16	BTB domain containing 16
chr4	23780361	23781075	715	*	0.614654	0.000139882	0.00124895	Distal Intergenic	4	23815313	23883734	68422	2	10891	uc011bxp.1	102659	ENSG00000109819	PPARGC1A	PPARG coactivator 1 alpha
chr6	57119572	57119977	406	*	0.61451	0.000214511	0.00171503	Distal Intergenic	6	57053582	57087101	33520	2	51715	uc010kad.3	-32471	ENSG00000112210	RAB23	RAB23, member RAS oncogene family
chr8	81211817	81212175	359	*	0.614432	9.45571e-06	0.000173584	Distal Intergenic	8	81153624	81153708	85	1	100847056	uc031tbo.1	58193	ENSG00000265588	MIR5708	microRNA 5708
chr15	44138478	44138719	242	*	0.614365	2.26851e-05	0.000326679	Intron (uc001zti.2/79968, intron 8 of 12)	15	44119112	44160617	41506	1	79968	uc021skg.1	19366	ENSG00000092470	WDR76	WD repeat domain 76
chr14	81712733	81713063	331	*	0.614254	3.36493e-06	8.18718e-05	Distal Intergenic	14	81641796	81687575	45780	2	2957	uc001xvg.2	-25158	ENSG00000165417	GTF2A1	general transcription factor IIA subunit 1
chr17	68768018	68768698	681	*	0.61425	0.0001025	0.000993165	Distal Intergenic	17	68165676	68176183	10508	1	3759	uc002jir.3	602342	ENSG00000123700	KCNJ2	potassium inwardly rectifying channel subfamily J member 2
chr20	38168819	38169587	769	*	0.614002	4.06694e-06	9.45499e-05	Distal Intergenic	20	37842424	37853391	10968	2	339568	uc010zwd.1	-315428	ENSG00000230324	LINC01734	long intergenic non-protein coding RNA 1734
chr14	67385229	67385784	556	*	0.613637	1.59157e-05	0.000251743	Intron (uc001xiw.3/10243, intron 6 of 10)	14	67289963	67648525	358563	1	10243	uc010tsu.2	95266	ENSG00000171723	GPHN	gephyrin
chr1	181225358	181225921	564	*	0.613627	1.01913e-05	0.000183203	Distal Intergenic	1	181205524	181207740	2217	1	100287948	uc031pri.1	19834	ENSG00000179452	LINC01699	long intergenic non-protein coding RNA 1699
chr6	162405860	162406640	781	*	0.61352	9.07891e-05	0.000912736	Intron (uc003qtv.4/5071, intron 3 of 6)	6	161768590	162258053	489464	2	5071	uc011egf.2	-147807	ENSG00000185345	PRKN	parkin RBR E3 ubiquitin protein ligase
chr2	34590018	34590761	744	*	0.613438	0.000364337	0.00255951	Distal Intergenic	2	33951128	33953284	2157	2	151325	uc002rpb.3	-636734	ENSG00000239649	MYADML	myeloid associated differentiation marker like (pseudogene)
chr15	74190018	74190777	760	*	0.613308	1.51967e-07	9.27719e-06	Distal Intergenic	15	74165968	74181556	15589	1	161514	uc010ulc.2	24050	ENSG00000167139	TBC1D21	TBC1 domain family member 21
chr12	19515977	19516440	464	*	0.612901	1.78073e-06	5.18314e-05	Intron (uc001rea.3/54477, intron 25 of 27)	12	19475452	19529333	53882	1	54477	uc009zio.3	40525	ENSG00000052126	PLEKHA5	pleckstrin homology domain containing A5
chr2	155351364	155351874	511	*	0.612761	0.00107326	0.00582304	Distal Intergenic	2	155292365	155313950	21586	2	100144595	uc002tyu.2	-37414	ENSG00000224675	LOC100144595	uncharacterized LOC100144595
chr1	56038362	56039266	905	*	0.612503	3.57021e-07	1.62572e-05	Distal Intergenic	1	55691314	55691396	83	1	100616272	uc021ony.1	347048	ENSG00000265822	MIR4422	microRNA 4422
chr13	23422157	23422810	654	*	0.612314	0.00015448	0.00134589	Distal Intergenic	13	23471169	23472320	1152	2	646201	uc021rhf.1	49510	NA	BASP1P1	BASP1 pseudogene 1
chr2	86777184	86777535	352	*	0.612077	3.377e-06	8.20747e-05	Intron (uc002srj.3/51652, intron 1 of 5)	2	86730553	86790620	60068	2	51652	uc002srj.3	13085	ENSG00000115561	CHMP3	charged multivesicular body protein 3
chr1	234917062	234917572	511	*	0.611984	1.6051e-06	4.77646e-05	Distal Intergenic	1	234859789	234867390	7602	1	100506810	uc001hwj.2	57273	ENSG00000227630	LINC01132	long intergenic non-protein coding RNA 1132
chr10	102477342	102478017	676	*	0.611977	3.28112e-05	0.000428371	Distal Intergenic	10	102505468	102589698	84231	1	5076	uc001krk.4	-27451	ENSG00000075891	PAX2	paired box 2
chr5	57424555	57425142	588	*	0.61197	9.33904e-05	0.000929414	Distal Intergenic	5	57753916	57755189	1274	2	10769	uc011cql.1	330047	ENSG00000145632	PLK2	polo like kinase 2
chr9	85867430	85867662	233	*	0.611893	0.000284956	0.00212642	Intron (uc004amq.1/257019, intron 1 of 2)	9	85857905	85882202	24298	2	257019	uc004amq.1	14540	ENSG00000172159	FRMD3	FERM domain containing 3
chr3	109080587	109081136	550	*	0.611887	0.000207595	0.00167326	Distal Intergenic	3	109049180	109056419	7240	2	55211	uc011bhp.1	-24168	ENSG00000121570	DPPA4	developmental pluripotency associated 4
chr2	43938813	43939047	235	*	0.611843	0.000216849	0.00172838	3' UTR	2	43902292	43903461	1170	2	728819	uc010fav.1	-35352	ENSG00000223658	C1GALT1C1L	C1GALT1 specific chaperone 1 like
chr21	47466362	47466887	526	*	0.61167	0.000204177	0.0016535	Distal Intergenic	21	47421111	47424963	3853	1	1291	uc002zhv.1	45251	ENSG00000142156	COL6A1	collagen type VI alpha 1 chain
chr1	101095412	101095773	362	*	0.611645	2.20674e-05	0.000320624	Intron (uc021oqr.1/100128787, intron 3 of 4)	1	101092606	101112560	19955	2	100128787	uc021oqr.1	16787	NA	LINC01349	long intergenic non-protein coding RNA 1349
chr12	120716507	120716804	298	*	0.611614	4.07279e-05	0.000503568	Distal Intergenic	12	120648242	120703574	55333	2	5829	uc001txz.3	-12933	ENSG00000089159	PXN	paxillin
chr1	65773929	65774518	590	*	0.611435	7.5395e-05	0.000794743	Promoter (<=1kb)	1	65775218	65881552	106335	1	9829	uc001dce.2	-700	ENSG00000116675	DNAJC6	DnaJ heat shock protein family (Hsp40) member C6
chr13	91787311	91787591	281	*	0.61131	0.000273007	0.00205987	Intron (uc031qms.1/100874150, intron 2 of 3)	13	91779867	91863952	84086	2	100874150	uc031qms.1	76361	NA	LINC00379	long intergenic non-protein coding RNA 379
chr20	15546231	15547083	853	*	0.611294	7.35318e-06	0.000145058	Intron (uc002wot.3/140733, intron 8 of 16)	20	15680501	16033841	353341	1	140733	uc002wpb.3	-133418	ENSG00000172264	MACROD2	mono-ADP ribosylhydrolase 2
chr11	14397146	14397536	391	*	0.611224	0.000595056	0.00371639	Distal Intergenic	11	14299466	14386052	86587	2	22800	uc021qed.1	-11094	ENSG00000133818	RRAS2	RAS related 2
chr6	9978760	9979256	497	*	0.611175	0.000253617	0.00194615	Intron (uc003myn.3/uc003myn.3, intron 1 of 7)	6	10412551	10416402	3852	1	100130275	uc003myw.3	-433295	NA	TFAP2A-AS1	TFAP2A antisense RNA 1
chr9	119739672	119740370	699	*	0.611136	6.80158e-05	0.000737504	Intron (uc022bml.1/23245, intron 5 of 20)	9	119943345	119943480	136	2	100124538	uc022bmp.1	203110	ENSG00000207268	SNORA70C	small nucleolar RNA, H/ACA box 70C
chr17	42336491	42336783	293	*	0.610979	1.13203e-06	3.72197e-05	Exon (uc021tyc.1/6521, exon 8 of 14)	17	42325758	42340302	14545	2	6521	uc021tyc.1	3519	ENSG00000004939	SLC4A1	solute carrier family 4 member 1 (Diego blood group)
chr2	238422386	238422931	546	*	0.610883	7.23462e-05	0.000771494	Intron (uc002vws.3/79083, intron 5 of 13)	2	238418730	238463961	45232	1	79083	uc002vww.3	3656	ENSG00000115648	MLPH	melanophilin
chr10	59823501	59824012	512	*	0.610867	7.45348e-05	0.000789145	Distal Intergenic	10	59951278	60027694	76417	2	253430	uc001jkb.3	203682	ENSG00000151151	IPMK	inositol polyphosphate multikinase
chr3	110348382	110348809	428	*	0.610834	0.000198404	0.00161989	Distal Intergenic	3	110764163	110788806	24644	2	100506555	uc021xcg.1	439997	NA	NECTIN3-AS1	NECTIN3 antisense RNA 1
chr2	201162061	201162971	911	*	0.610743	2.28867e-08	2.39505e-06	Distal Intergenic	2	201170604	201346986	176383	1	26010	uc002uvn.4	-7633	ENSG00000196141	SPATS2L	spermatogenesis associated serine rich 2 like
chr14	92636828	92637392	565	*	0.610553	4.27049e-05	0.000520727	Distal Intergenic	14	92588298	92630543	42246	1	53981	uc001yah.2	48530	ENSG00000165934	CPSF2	cleavage and polyadenylation specific factor 2
chr22	42171589	42171958	370	*	0.610468	1.16349e-05	0.000201694	Promoter (<=1kb)	22	42172051	42195459	23409	1	150365	uc003bbe.1	-93	ENSG00000167077	MEI1	meiotic double-stranded break formation protein 1
chr12	4957593	4958348	756	*	0.610364	8.03415e-05	0.000833277	Intron (uc001qng.3/3742, intron 1 of 1)	12	4918342	4960278	41937	1	3742	uc001qng.3	39251	ENSG00000151079	KCNA6	potassium voltage-gated channel subfamily A member 6
chr4	83471665	83471982	318	*	0.610257	2.14912e-05	0.000314825	Intron (uc003hmy.1/441027, intron 1 of 7)	4	83405604	83483126	77523	2	441027	uc003hmy.1	11144	ENSG00000249242	TMEM150C	transmembrane protein 150C
chr4	101936186	101937046	861	*	0.610251	1.96144e-07	1.08155e-05	Distal Intergenic	4	101944587	102268628	324042	2	5530	uc003hvs.2	331582	ENSG00000138814	PPP3CA	protein phosphatase 3 catalytic subunit alpha
chr16	47719813	47720220	408	*	0.610132	2.3461e-06	6.35752e-05	Intron (uc002eeu.4/5257, intron 27 of 31)	16	47699183	47735434	36252	1	5257	uc002eew.4	20630	ENSG00000102893	PHKB	phosphorylase kinase regulatory subunit beta
chr17	57466621	57466944	324	*	0.61012	6.75177e-06	0.000136632	Exon (uc002ixm.1/388403, exon 4 of 5)	17	57443444	57443515	72	1	100616204	uc021uat.1	23177	ENSG00000263857	MIR4729	microRNA 4729
chr16	71695671	71696286	616	*	0.610054	2.12726e-05	0.000312699	Intron (uc002fav.3/23035, intron 8 of 14)	16	71671738	71715808	44071	2	23035	uc002fav.3	19522	ENSG00000040199	PHLPP2	PH domain and leucine rich repeat protein phosphatase 2
chr17	26577386	26578033	648	*	0.610011	1.70067e-08	1.94394e-06	Promoter (2-3kb)	17	26574470	26575315	846	1	23614	uc010wac.2	2916	ENSG00000265060	PPY2P	pancreatic polypeptide 2, pseudogene
chr1	35442201	35443107	907	*	0.609809	1.84923e-06	5.333e-05	Promoter (1-2kb)	1	35441300	35444307	3008	2	653160	uc021olf.1	1200	ENSG00000241014	GPR199P	G protein-coupled receptor 199, pseudogene
chr1	107951055	107952027	973	*	0.609674	8.07237e-05	0.000836056	3' UTR	1	107937776	108024475	86700	1	22854	uc009wem.3	13279	ENSG00000162631	NTNG1	netrin G1
chr5	78460837	78461231	395	*	0.609615	8.4891e-05	0.000866943	Distal Intergenic	5	78407604	78428113	20510	1	635	uc011cti.2	53233	ENSG00000145692	BHMT	betaine--homocysteine S-methyltransferase
chr4	189421726	189422167	442	*	0.609335	0.000123621	0.0011409	Intron (uc003izp.2/401164, intron 5 of 5)	4	189376732	189523062	146331	1	401164	uc021xvn.1	44994	ENSG00000249378	LINC01060	long intergenic non-protein coding RNA 1060
chr11	16635946	16636510	565	*	0.609112	0.000128951	0.00117356	Intron (uc001mmh.1/55553, intron 3 of 9)	11	16332807	16628303	295497	2	55553	uc001mmi.3	-7643	ENSG00000110693	SOX6	SRY-box transcription factor 6
chr20	31022244	31022447	204	*	0.609094	1.72455e-05	0.000267098	Exon (uc002wxs.3/171023, exon 12 of 12)	20	31030862	31071385	40524	2	140688	uc002wxu.5	48938	ENSG00000197183	NOL4L	nucleolar protein 4 like
chr2	8342211	8342787	577	*	0.608973	1.63942e-06	4.8621e-05	Intron (uc010eww.2/339789, intron 7 of 8)	2	8147901	8468549	320649	2	339789	uc010eww.2	125762	ENSG00000236790	LINC00299	long intergenic non-protein coding RNA 299
chr7	90416089	90416537	449	*	0.608964	7.21045e-05	0.000769482	Intron (uc003ukt.1/5218, intron 7 of 7)	7	90339176	90839904	500729	1	5218	uc011khl.1	76913	ENSG00000058091	CDK14	cyclin dependent kinase 14
chr5	81991984	81992559	576	*	0.608811	0.000231927	0.00181696	Distal Intergenic	5	82135974	82136043	70	1	100616297	uc021yaz.1	-143415	ENSG00000283359	MIR3977	microRNA 3977
chr2	204557632	204557971	340	*	0.608653	8.54766e-05	0.0008711	Distal Intergenic	2	204571198	204594495	23298	1	940	uc002vag.1	-13227	ENSG00000178562	CD28	CD28 molecule
chr4	3565049	3565766	718	*	0.608537	0.000331909	0.00237775	Distal Intergenic	4	3578596	3592712	14117	1	285492	uc003ghj.2	-12830	NA	LINC00955	long intergenic non-protein coding RNA 955
chr3	24329478	24330454	977	*	0.608503	8.61234e-05	0.000875657	Intron (uc003ccx.4/7068, intron 3 of 10)	3	24193881	24206950	13070	2	7068	uc003cda.1	-122528	ENSG00000151090	THRB	thyroid hormone receptor beta
chr8	13080709	13080938	230	*	0.608487	7.66852e-05	0.00080525	Intron (uc003wwl.1/10395, intron 1 of 13)	8	12940872	13134057	193186	2	10395	uc003wwl.1	53119	ENSG00000164741	DLC1	DLC1 Rho GTPase activating protein
chr10	114149148	114149535	388	*	0.608427	8.47739e-05	0.00086615	Intron (uc001kzs.3/51703, intron 1 of 20)	10	114154676	114188138	33463	1	51703	uc009xxz.3	-5141	ENSG00000197142	ACSL5	acyl-CoA synthetase long chain family member 5
chr2	24986352	24986823	472	*	0.608374	1.62149e-06	4.81871e-05	Intron (uc002rfi.3/8648, intron 20 of 21)	2	24964653	24993570	28918	1	8648	uc010eyf.3	21699	ENSG00000084676	NCOA1	nuclear receptor coactivator 1
chr5	73568644	73569276	633	*	0.608287	0.000338119	0.00241514	Distal Intergenic	5	73935848	74017113	81266	1	3074	uc003kdd.3	-366572	ENSG00000049860	HEXB	hexosaminidase subunit beta
chr13	52047165	52047602	438	*	0.608275	9.56021e-08	6.54643e-06	Distal Intergenic	13	52023620	52027275	3656	2	26512	uc001vfm.2	-19890	ENSG00000102786	INTS6	integrator complex subunit 6
chr2	198650291	198650760	470	*	0.608274	8.44345e-05	0.000863889	Promoter (<=1kb)	2	198591603	198650938	59336	2	66037	uc002uut.2	178	ENSG00000152430	BOLL	boule homolog, RNA binding protein
chr2	198960418	198960712	295	*	0.608105	0.000444203	0.00297217	Intron (uc002uuv.4/5334, intron 4 of 6)	2	198669426	199014608	345183	1	5334	uc010fsp.3	290992	ENSG00000115896	PLCL1	phospholipase C like 1 (inactive)
chr11	12444625	12445019	395	*	0.608051	8.20132e-05	0.000844678	Intron (uc001mkh.3/55742, intron 1 of 3)	11	12419788	12535351	115564	1	55742	uc010rck.1	24837	ENSG00000197702	PARVA	parvin alpha
chr9	121765281	121765544	264	*	0.607846	0.00057228	0.00360543	Distal Intergenic	9	121928908	122131739	202832	2	1620	uc004bkc.2	366195	ENSG00000078725	BRINP1	BMP/retinoic acid inducible neural specific 1
chr9	107504201	107504493	293	*	0.607815	2.39199e-05	0.00033912	Distal Intergenic	9	107509969	107521695	11727	1	25934	uc011lvt.2	-5476	ENSG00000136783	NIPSNAP3A	nipsnap homolog 3A
chr11	70591858	70592308	451	*	0.6077	0.00011421	0.00107254	Intron (uc001oqc.3/22941, intron 11 of 21)	11	70336271	70507923	171653	2	22941	uc010rqp.1	-83935	ENSG00000162105	SHANK2	SH3 and multiple ankyrin repeat domains 2
chr9	119385553	119386450	898	*	0.607645	1.60875e-07	9.55438e-06	Intron (uc004bjp.2/23245, intron 2 of 7)	9	119187504	119449494	261991	2	23245	uc004bjp.2	63044	ENSG00000148219	ASTN2	astrotactin 2
chr10	45240321	45241191	871	*	0.607324	2.01498e-05	0.000300216	Distal Intergenic	10	45406764	45430642	23879	1	643236	uc001jbn.2	-165573	ENSG00000187783	TMEM72	transmembrane protein 72
chr14	59930409	59931044	636	*	0.607035	3.73507e-07	1.6675e-05	Promoter (1-2kb)	14	59930240	59932059	1820	2	64582	uc010apj.3	1015	ENSG00000181619	GPR135	G protein-coupled receptor 135
chr2	231068788	231069312	525	*	0.606871	0.000116469	0.00108816	Intron (uc002vqg.3/3431, intron 8 of 18)	2	231041189	231072774	31586	2	3431	uc010fxj.3	3462	ENSG00000135899	SP110	SP110 nuclear body protein
chr2	155349666	155349981	316	*	0.606742	0.000378548	0.00263489	Distal Intergenic	2	155292365	155313950	21586	2	100144595	uc002tyu.2	-35716	ENSG00000224675	LOC100144595	uncharacterized LOC100144595
chr4	187137565	187138306	742	*	0.606673	2.80626e-06	7.21165e-05	Distal Intergenic	4	187148672	187179625	30954	1	3818	uc003iyy.3	-10366	ENSG00000164344	KLKB1	kallikrein B1
chr11	86654745	86655124	380	*	0.606474	0.000660359	0.00403019	Intron (uc001pcc.1/11098, intron 3 of 4)	11	86656717	86666440	9724	2	8322	uc001pce.3	11316	ENSG00000174804	FZD4	frizzled class receptor 4
chr2	95898969	95899597	629	*	0.606425	5.26486e-07	2.11815e-05	Distal Intergenic	2	95940201	95957055	16855	1	150696	uc002suh.2	-40604	ENSG00000155066	PROM2	prominin 2
chr12	50074942	50075784	843	*	0.606425	4.95723e-07	2.03518e-05	Intron (uc001ruv.1/91010, intron 1 of 25)	12	50031724	50055832	24109	2	91010	uc001ruu.1	-19110	ENSG00000161791	FMNL3	formin like 3
chr12	131162779	131163114	336	*	0.606284	3.54708e-05	0.000453383	Intron (uc001uim.3/23504, intron 1 of 15)	12	130916192	131200826	284635	2	23504	uc001uim.3	37712	ENSG00000060709	RIMBP2	RIMS binding protein 2
chr14	87326410	87326943	534	*	0.606237	0.000391058	0.00270098	Distal Intergenic	14	87372122	87389099	16978	1	283585	uc001xvs.3	-45179	ENSG00000258804	LINC01148	long intergenic non-protein coding RNA 1148
chr2	213801453	213801790	338	*	0.605884	6.04732e-05	0.000675751	Distal Intergenic	2	213790981	213791060	80	2	100616472	uc021vwa.1	-10393	ENSG00000283637	MIR4776-2	microRNA 4776-2
chr12	16147293	16147703	411	*	0.60578	0.000135559	0.00121753	Intron (uc010shx.1/51071, intron 6 of 6)	12	16064186	16190315	126130	1	51071	uc001rde.3	83107	ENSG00000023697	DERA	deoxyribose-phosphate aldolase
chr4	144008416	144008728	313	*	0.605751	0.00105418	0.00574508	Distal Intergenic	4	144106070	144136729	30660	1	84640	uc003ija.4	-97342	ENSG00000170185	USP38	ubiquitin specific peptidase 38
chr1	101831188	101832154	967	*	0.605699	0.000115157	0.00107912	Distal Intergenic	1	101806425	101806451	27	2	100873740	uc031pni.1	-24737	ENSG00000207116	RNU6-31P	RNA, U6 small nuclear 31, pseudogene
chr8	104307221	104307649	429	*	0.605693	8.04272e-05	0.000833772	Distal Intergenic	8	104310661	104345094	34434	1	8323	uc003ylh.3	-3012	ENSG00000164930	FZD6	frizzled class receptor 6
chr18	7671732	7672407	676	*	0.605417	0.00115921	0.00616964	Intron (uc002knn.4/5797, intron 1 of 30)	18	7567314	8406859	839546	1	5797	uc010dkv.3	104418	ENSG00000173482	PTPRM	protein tyrosine phosphatase receptor type M
chr11	134605933	134606272	340	*	0.605382	0.000405636	0.00277633	Exon (uc021qsp.1/uc021qsp.1, exon 1 of 2)	11	134306376	134375555	69180	1	283177	uc001qhs.3	299557	ENSG00000255545	B3GAT1-DT	B3GAT1 divergent transcript
chr7	90364646	90365436	791	*	0.605308	7.33179e-06	0.000144814	Intron (uc003ukt.1/5218, intron 6 of 7)	7	90339176	90839904	500729	1	5218	uc011khl.1	25470	ENSG00000058091	CDK14	cyclin dependent kinase 14
chr8	145577444	145578205	762	*	0.605288	2.28848e-06	6.25067e-05	Promoter (<=1kb)	8	145576886	145578574	1689	2	340393	uc010mfw.3	369	ENSG00000261587	TMEM249	transmembrane protein 249
chr17	11757194	11757832	639	*	0.605275	3.68476e-06	8.78081e-05	Exon (uc002gne.3/1770, exon 50 of 69)	17	11786219	11873065	86847	1	1770	uc002gnf.3	-28387	ENSG00000007174	DNAH9	dynein axonemal heavy chain 9
chr6	51858659	51859298	640	*	0.605273	9.18081e-05	0.000919401	Intron (uc003pah.1/5314, intron 35 of 66)	6	51546836	51814279	267444	2	5314	uc010jzn.1	-44380	ENSG00000170927	PKHD1	PKHD1 ciliary IPT domain containing fibrocystin/polyductin
chr2	120652801	120653497	697	*	0.605228	7.97877e-06	0.000153804	Intron (uc002tmf.2/5775, intron 9 of 26)	2	120639673	120742474	102802	1	5775	uc010flj.2	13128	ENSG00000088179	PTPN4	protein tyrosine phosphatase non-receptor type 4
chr2	114550101	114550556	456	*	0.605199	4.46949e-05	0.000538511	Distal Intergenic	2	114471933	114514400	42468	2	80255	uc002tku.1	-35701	ENSG00000115084	SLC35F5	solute carrier family 35 member F5
chr15	28439244	28439808	565	*	0.604976	1.37004e-06	4.29485e-05	Intron (uc001zbj.4/8924, intron 52 of 92)	15	28435347	28449082	13736	2	8924	uc001zbk.1	9274	ENSG00000128731	HERC2	HECT and RLD domain containing E3 ubiquitin protein ligase 2
chr1	180718809	180719266	458	*	0.604967	0.000128127	0.00116824	Intron (uc009wxm.2/9213, intron 2 of 10)	1	180601146	180859415	258270	1	9213	uc009wxn.3	117663	ENSG00000143324	XPR1	xenotropic and polytropic retrovirus receptor 1
chr17	40825576	40826507	932	*	0.604789	3.68456e-05	0.000466071	Promoter (1-2kb)	17	40819932	40828108	8177	2	79990	uc002iat.2	1601	ENSG00000068137	PLEKHH3	pleckstrin homology, MyTH4 and FERM domain containing H3
chr2	201642722	201643209	488	*	0.604725	3.03162e-06	7.62125e-05	Exon (uc021vur.1/344454, exon 27 of 31)	2	201676269	201688569	12301	1	9689	uc002uwc.3	-33060	ENSG00000082153	BZW1	basic leucine zipper and W2 domains 1
chr6	3850172	3851095	924	*	0.604644	5.81988e-10	1.86461e-07	Promoter (<=1kb)	6	3849632	3851551	1920	1	26240	uc003mvu.3	540	ENSG00000145945	FAM50B	family with sequence similarity 50 member B
chr6	116669161	116669895	735	*	0.604562	1.12045e-08	1.49484e-06	Intron (uc011ebf.1/29940, intron 2 of 3)	6	116690988	116759442	68455	1	29940	uc011ebg.2	-21093	ENSG00000111817	DSE	dermatan sulfate epimerase
chr13	45243361	45244175	815	*	0.60454	6.89927e-05	0.000744785	Distal Intergenic	13	45006279	45150701	144423	2	8848	uc001uzo.2	-92660	ENSG00000102804	TSC22D1	TSC22 domain family member 1
chr7	156735191	156736002	812	*	0.604462	5.57329e-07	2.20716e-05	Distal Intergenic	7	156742417	156765876	23460	1	64434	uc003wmy.3	-6415	ENSG00000146909	NOM1	nucleolar protein with MIF4G domain 1
chr12	94494462	94495031	570	*	0.60431	0.000167715	0.00143107	Distal Intergenic	12	94542499	94701451	158953	1	10154	uc001tdc.3	-47468	ENSG00000136040	PLXNC1	plexin C1
chr2	34340859	34341424	566	*	0.604258	9.47793e-05	0.000938238	Distal Intergenic	2	33951128	33953284	2157	2	151325	uc002rpb.3	-387575	ENSG00000239649	MYADML	myeloid associated differentiation marker like (pseudogene)
chr3	128711632	128712114	483	*	0.604221	1.09551e-06	3.62087e-05	Promoter (<=1kb)	3	128628709	128712919	84211	2	57501	uc003elg.1	805	ENSG00000114656	CFAP92	cilia and flagella associated protein 92 (putative)
chr1	31351485	31351733	249	*	0.604119	1.21564e-05	0.000207705	Promoter (<=1kb)	1	31342313	31351587	9275	2	9672	uc001bsd.2	0	ENSG00000162512	SDC3	syndecan 3
chr2	109675522	109675961	440	*	0.604058	3.50302e-05	0.000448928	Distal Intergenic	2	109510927	109605828	94902	2	10913	uc010yws.2	-69694	ENSG00000135960	EDAR	ectodysplasin A receptor
chr21	30202388	30202865	478	*	0.603999	1.66176e-05	0.000259942	Distal Intergenic	21	30244513	30257695	13183	2	29104	uc002ymq.2	54830	ENSG00000156239	N6AMT1	N-6 adenine-specific DNA methyltransferase 1
chr10	29646198	29646510	313	*	0.603831	2.58157e-05	0.000359216	Distal Intergenic	10	29698483	29711299	12817	1	387647	uc001ium.2	-51973	NA	PTCHD3P1	patched domain containing 3 pseudogene 1
chr2	168717366	168717634	269	*	0.603747	0.000863258	0.00492795	Intron (uc002udz.1/8708, intron 1 of 1)	2	168675182	168727366	52185	1	8708	uc002udz.1	42184	ENSG00000172318	B3GALT1	beta-1,3-galactosyltransferase 1
chr7	117025121	117025852	732	*	0.603691	2.34374e-05	0.000334658	Exon (uc003vjb.2/136991, exon 5 of 13)	7	117003276	117067577	64302	2	136991	uc003vjb.2	41725	ENSG00000154438	ASZ1	ankyrin repeat, SAM and basic leucine zipper domain containing 1
chr15	67859385	67859842	458	*	0.603667	2.73015e-05	0.000374132	Intron (uc002aqu.3/5607, intron 3 of 21)	15	67841342	68099455	258114	1	5607	uc010ujw.2	18043	ENSG00000137764	MAP2K5	mitogen-activated protein kinase kinase 5
chr10	35346404	35347114	711	*	0.603504	1.23181e-06	3.98336e-05	Intron (uc009xma.3/8453, intron 4 of 21)	10	35297479	35363258	65780	2	8453	uc009xma.3	16144	ENSG00000108094	CUL2	cullin 2
chr16	85913096	85913522	427	*	0.603316	2.60775e-07	1.29865e-05	Distal Intergenic	16	85932774	85956211	23438	1	3394	uc002fjh.3	-19252	ENSG00000140968	IRF8	interferon regulatory factor 8
chr9	38337276	38337862	587	*	0.603313	1.43746e-05	0.000233842	Distal Intergenic	9	38392661	38398662	6002	1	219	uc004aay.3	-54799	ENSG00000137124	ALDH1B1	aldehyde dehydrogenase 1 family member B1
chr7	108033673	108034625	953	*	0.603274	1.50191e-05	0.000241652	Intron (uc003vfc.3/4897, intron 2 of 27)	7	107788071	108096841	308771	2	4897	uc003vfc.3	62216	ENSG00000091129	NRCAM	neuronal cell adhesion molecule
chr6	26066643	26066962	320	*	0.603245	5.90572e-06	0.000123969	Distal Intergenic	6	26055968	26056699	732	2	3006	uc003nfw.3	-9944	ENSG00000187837	H1-2	H1.2 linker histone, cluster member
chr21	16518373	16518886	514	*	0.603188	0.000106874	0.00102089	Distal Intergenic	21	16333556	16438231	104676	2	8204	uc031ruz.1	-80142	ENSG00000180530	NRIP1	nuclear receptor interacting protein 1
chr5	109723201	109724055	855	*	0.60297	0.00024546	0.00189749	Exon (uc003kov.1/642987, exon 5 of 9)	5	109624934	109765804	140871	2	642987	uc003kov.1	41749	ENSG00000186952	TMEM232	transmembrane protein 232
chr5	172509672	172510057	386	*	0.60295	5.37161e-06	0.000116032	Intron (uc003mcf.3/153222, intron 2 of 3)	5	172484397	172561050	76654	1	153222	uc011dfd.1	25275	ENSG00000164463	CREBRF	CREB3 regulatory factor
chr7	68199045	68199580	536	*	0.602906	0.000177576	0.00149174	Distal Intergenic	7	69063905	69755607	691703	1	26053	uc003tvv.4	-864325	ENSG00000158321	AUTS2	activator of transcription and developmental regulator AUTS2
chr1	246853339	246854080	742	*	0.602846	5.74604e-08	4.56077e-06	Distal Intergenic	1	246887378	246931440	44063	1	51097	uc001ibr.3	-33298	ENSG00000143653	SCCPDH	saccharopine dehydrogenase (putative)
chr2	219491692	219491979	288	*	0.602785	4.60856e-05	0.000550841	Intron (uc021vwx.1/84812, intron 6 of 15)	2	219486193	219498944	12752	1	84812	uc010zkk.1	5499	ENSG00000115556	PLCD4	phospholipase C delta 4
chr3	140218553	140219169	617	*	0.602657	0.00067996	0.00411662	Intron (uc003etm.2/64084, intron 8 of 10)	3	140396866	140419992	23127	1	287015	uc003eto.2	-177697	ENSG00000155890	TRIM42	tripartite motif containing 42
chr2	235725002	235725441	440	*	0.602645	3.66993e-05	0.000464622	Distal Intergenic	2	235860628	235964358	103731	1	23677	uc002vvp.3	-135187	ENSG00000130147	SH3BP4	SH3 domain binding protein 4
chr18	32176169	32176552	384	*	0.602584	0.000701051	0.00421325	Promoter (2-3kb)	18	32173282	32471808	298527	1	1837	uc010dmj.3	2887	ENSG00000134769	DTNA	dystrobrevin alpha
chr8	95004104	95004415	312	*	0.602419	6.54873e-07	2.49084e-05	Distal Intergenic	8	94930041	94938296	8256	1	54704	uc031tbs.1	74063	ENSG00000164951	PDP1	pyruvate dehydrogenase phosphatase catalytic subunit 1
chr13	61008071	61008698	628	*	0.602378	0.000238342	0.00185555	Promoter (<=1kb)	13	61008183	61148013	139831	1	81550	uc001vib.4	0	ENSG00000083544	TDRD3	tudor domain containing 3
chr2	238579389	238579796	408	*	0.60208	4.27674e-05	0.000521007	Intron (uc002vxc.3/9208, intron 1 of 23)	2	238600807	238674558	73752	1	9208	uc002vxd.3	-21011	ENSG00000124831	LRRFIP1	LRR binding FLII interacting protein 1
chr18	33890486	33890777	292	*	0.602022	0.000185575	0.00153949	Intron (uc002kzr.1/80206, intron 1 of 13)	18	33877702	34360018	482317	1	80206	uc021uiv.1	12784	ENSG00000134775	FHOD3	formin homology 2 domain containing 3
chr3	126007918	126008667	750	*	0.60201	8.02113e-05	0.000832911	Distal Intergenic	3	126061478	126076236	14759	2	28999	uc011bkk.1	67569	ENSG00000163884	KLF15	KLF transcription factor 15
chr2	36391970	36392338	369	*	0.601923	0.000818354	0.00472756	Distal Intergenic	2	36581892	36582713	822	2	100288911	uc021vfw.1	190375	NA	CRIM1-DT	CRIM1 divergent transcript
chr13	39263531	39264066	536	*	0.601855	0.000408213	0.00278962	Promoter (2-3kb)	13	39261173	39461267	200095	1	341640	uc001uwv.3	2358	ENSG00000150893	FREM2	FRAS1 related extracellular matrix 2
chr1	85461582	85462407	826	*	0.601795	3.43805e-07	1.58651e-05	Promoter (<=1kb)	1	85391266	85462796	71531	2	255231	uc001dkm.3	389	ENSG00000153898	MCOLN2	mucolipin TRP cation channel 2
chr3	65230937	65231838	902	*	0.601678	8.10737e-05	0.000838494	Distal Intergenic	3	65364936	65387379	22444	2	9223	uc010hnx.1	155541	ENSG00000151276	MAGI1	membrane associated guanylate kinase, WW and PDZ domain containing 1
chr11	130404647	130405353	707	*	0.60164	0.000108643	0.00103285	Distal Intergenic	11	130318869	130346539	27671	1	170689	uc010scd.2	85778	ENSG00000166106	ADAMTS15	ADAM metallopeptidase with thrombospondin type 1 motif 15
chr7	16794139	16795027	889	*	0.601595	5.90029e-06	0.000123957	Promoter (<=1kb)	7	16793351	16824161	30811	1	27075	uc003stq.3	788	ENSG00000106537	TSPAN13	tetraspanin 13
chr11	111991394	111991822	429	*	0.601564	2.514e-05	0.000351872	Distal Intergenic	11	112013974	112021796	7823	2	3606	uc001pna.2	29974	ENSG00000150782	IL18	interleukin 18
chr1	62803656	62804367	712	*	0.601468	3.60509e-08	3.24924e-06	Distal Intergenic	1	62701837	62785083	83247	2	163782	uc001dai.4	-18573	ENSG00000132854	KANK4	KN motif and ankyrin repeat domains 4
chr10	92920898	92921845	948	*	0.60146	4.52963e-07	1.93216e-05	Promoter (<=1kb)	10	92922769	92987717	64949	1	84333	uc001khg.4	-924	ENSG00000180628	PCGF5	polycomb group ring finger 5
chr11	21337750	21338082	333	*	0.601442	0.000929927	0.00520828	Intron (uc001mqe.3/4745, intron 14 of 19)	11	21305207	21597229	292023	1	4745	uc001mqh.3	32543	ENSG00000165973	NELL1	neural EGFL like 1
chr1	32193566	32193805	240	*	0.601232	2.44843e-05	0.000345227	3' UTR	1	32192719	32202280	9562	2	576	uc001btp.1	8475	ENSG00000121753	ADGRB2	adhesion G protein-coupled receptor B2
chr3	101903467	101904064	598	*	0.601162	3.97916e-05	0.00049394	Intron (uc003dvs.1/131368, intron 2 of 17)	3	101818088	102198685	380598	1	131368	uc003dvs.1	85379	ENSG00000170044	ZPLD1	zona pellucida like domain containing 1
chr12	104136062	104136521	460	*	0.601122	2.31375e-05	0.000331238	Exon (uc001tjw.3/55576, exon 56 of 69)	12	104106145	104160502	54358	1	55576	uc009zug.3	29917	ENSG00000136011	STAB2	stabilin 2
chr15	48454728	48455484	757	*	0.601045	0.000347611	0.00246888	Intron (uc001zwi.4/50804, intron 5 of 16)	15	48431629	48444449	12821	2	50804	uc001zwh.4	-10279	ENSG00000104177	MYEF2	myelin expression factor 2
chr2	101360676	101361087	412	*	0.601041	8.74717e-07	3.10379e-05	Distal Intergenic	2	101436613	101613287	176675	1	4862	uc002tap.1	-75526	ENSG00000170485	NPAS2	neuronal PAS domain protein 2
chr10	13811921	13812453	533	*	0.601039	4.1646e-05	0.000512179	Intron (uc001ims.3/55691, intron 6 of 24)	10	13629006	13697929	68924	1	8559	uc001imq.3	182915	ENSG00000165630	PRPF18	pre-mRNA processing factor 18
chr8	60053315	60053623	309	*	0.601006	0.000626394	0.00386319	Distal Intergenic	8	59717977	60031767	313791	2	9760	uc003xtw.1	-21548	ENSG00000198846	TOX	thymocyte selection associated high mobility group box
chr22	46770615	46771191	577	*	0.600975	1.72303e-05	0.000267051	Intron (uc003bhw.1/9620, intron 24 of 34)	22	46764756	46805171	40416	2	9620	uc011arc.1	33980	ENSG00000075275	CELSR1	cadherin EGF LAG seven-pass G-type receptor 1
chr17	41985629	41986028	400	*	0.600707	9.44092e-06	0.000173458	Promoter (<=1kb)	17	41959652	41985113	25462	2	4355	uc010czm.1	-516	ENSG00000108852	MPP2	MAGUK p55 scaffold protein 2
chr11	94278063	94278875	813	*	0.600559	1.31349e-08	1.66627e-06	Promoter (<=1kb)	11	94278759	94354587	75829	1	143689	uc009ywk.2	0	ENSG00000134627	PIWIL4	piwi like RNA-mediated gene silencing 4
chr17	29532035	29532313	279	*	0.600539	0.00103543	0.00567108	Intron (uc002hge.2/4763, intron 11 of 13)	17	29552101	29658922	106822	1	4763	uc002hgi.1	-19788	ENSG00000196712	NF1	neurofibromin 1
chr2	171619979	171620907	929	*	0.60042	9.27359e-05	0.000925266	Intron (uc002ugf.1/uc002ugf.1, intron 1 of 6)	2	171627604	171634757	7154	1	100505695	uc031rpy.1	-6697	NA	NA	NA
chr14	27505387	27506285	899	*	0.600288	0.00061219	0.00379425	Distal Intergenic	14	27377848	27377931	84	1	100423019	uc021rrs.1	127539	ENSG00000265165	MIR4307	microRNA 4307
chr1	69266483	69267192	710	*	0.600074	0.000115849	0.00108352	Distal Intergenic	1	68939835	68962799	22965	2	55635	uc001dem.4	-303684	ENSG00000024526	DEPDC1	DEP domain containing 1
chr15	36467457	36467990	534	*	0.599942	3.85278e-05	0.000482207	Distal Intergenic	15	36219057	36219124	68	1	100616293	uc021sja.1	248400	ENSG00000265098	MIR4510	microRNA 4510
chr5	156540153	156540982	830	*	0.599924	8.54754e-08	6.03179e-06	Distal Intergenic	5	156533157	156536248	3092	2	84868	uc003lwl.3	-3905	ENSG00000135077	HAVCR2	hepatitis A virus cellular receptor 2
chr4	22721933	22722618	686	*	0.599739	0.000122636	0.00113395	Intron (uc031sdv.1/57733, intron 1 of 4)	4	22715712	22821195	105484	1	57733	uc011bxo.3	6221	ENSG00000249948	GBA3	glucosylceramidase beta 3 (gene/pseudogene)
chr5	81858041	81858303	263	*	0.599702	0.000731881	0.00435586	Distal Intergenic	5	81600753	81614147	13395	1	92270	uc003khw.3	257288	NA	ATP6AP1L	ATPase H+ transporting accessory protein 1 like (pseudogene)
chr3	173396752	173397423	672	*	0.599687	0.000738649	0.00438279	Intron (uc003fio.1/22871, intron 3 of 6)	3	173322069	174001116	679048	1	22871	uc021xhm.1	74683	ENSG00000169760	NLGN1	neuroligin 1
chr5	167589510	167590001	492	*	0.599673	8.50823e-05	0.000868089	Exon (uc010jjd.3/57451, exon 13 of 29)	5	167551855	167691162	139308	1	57451	uc010jje.3	37655	ENSG00000145934	TENM2	teneurin transmembrane protein 2
chr13	26552785	26553188	404	*	0.599388	3.80976e-05	0.000478186	Intron (uc001uqk.3/51761, intron 35 of 36)	13	26618735	26625198	6464	2	387914	uc001uqm.1	72010	ENSG00000180730	SHISA2	shisa family member 2
chr12	39274685	39275150	466	*	0.599311	0.000177021	0.00148887	Intron (uc001rls.1/144402, intron 1 of 19)	12	39046002	39299420	253419	2	144402	uc001rls.1	24270	ENSG00000139117	CPNE8	copine 8
chr7	15096027	15096964	938	*	0.599215	0.000454127	0.0030229	Distal Intergenic	7	14724870	14942550	217681	2	1607	uc011jxv.1	-153477	ENSG00000136267	DGKB	diacylglycerol kinase beta
chr13	31948029	31948537	509	*	0.599164	0.000179652	0.00150601	Distal Intergenic	13	31834535	31906411	71877	1	145173	uc001utn.4	113494	ENSG00000187676	B3GLCT	beta 3-glucosyltransferase
chr4	142486205	142486495	291	*	0.599159	7.17766e-05	0.00076673	Distal Intergenic	4	142557749	142655140	97392	1	3600	uc003iis.3	-71254	ENSG00000164136	IL15	interleukin 15
chr10	6506042	6506778	737	*	0.59915	3.155e-06	7.82232e-05	Exon (uc001iji.1/5588, exon 12 of 17)	10	6469105	6557280	88176	2	5588	uc001iji.1	50502	ENSG00000065675	PRKCQ	protein kinase C theta
chr15	37198192	37198467	276	*	0.598957	1.40449e-05	0.000230199	Intron (uc001zjl.3/4212, intron 8 of 11)	15	37183222	37189241	6020	2	4212	uc001zjk.3	-8951	ENSG00000134138	MEIS2	Meis homeobox 2
chr8	58105888	58106186	299	*	0.598879	0.000363623	0.00255532	Distal Intergenic	8	58131648	58145388	13741	1	100507651	uc003xtf.3	-25462	ENSG00000253301	LINC01606	long intergenic non-protein coding RNA 1606
chr5	170878296	170878869	574	*	0.598686	3.11085e-07	1.4684e-05	Intron (uc003mbk.3/8817, intron 4 of 4)	5	170846667	170884630	37964	1	8817	uc003mbk.3	31629	ENSG00000156427	FGF18	fibroblast growth factor 18
chr8	23964411	23965212	802	*	0.598251	0.000103888	0.00100123	Distal Intergenic	8	24151580	24193612	42033	1	10863	uc003xdx.3	-186368	ENSG00000042980	ADAM28	ADAM metallopeptidase domain 28
chr2	117941008	117941833	826	*	0.59822	0.000128996	0.00117372	Distal Intergenic	2	118572255	118589953	17699	1	8886	uc002tlh.1	-630422	ENSG00000088205	DDX18	DEAD-box helicase 18
chr7	122795528	122796132	605	*	0.598159	0.000100148	0.000976123	Intron (uc003vkm.3/6561, intron 6 of 14)	7	122753588	122840025	86438	2	6561	uc003vkm.3	43893	ENSG00000081800	SLC13A1	solute carrier family 13 member 1
chr9	35276427	35276926	500	*	0.598118	0.000147384	0.00130095	Intron (uc010mkl.1/10497, intron 7 of 12)	9	35353685	35366990	13306	1	10497	uc010mkm.1	-76759	ENSG00000198722	UNC13B	unc-13 homolog B
chr13	44924280	44924785	506	*	0.597957	1.08193e-05	0.00019172	Distal Intergenic	13	44947978	44964587	16610	1	387923	uc021riy.1	-23193	ENSG00000151778	SERP2	stress associated endoplasmic reticulum protein family member 2
chr8	74102830	74103117	288	*	0.597769	0.000249056	0.00191775	Distal Intergenic	8	74153659	74171737	18079	2	100130301	uc010lzh.1	68620	ENSG00000274443	C8orf89	chromosome 8 open reading frame 89
chr2	236127180	236127717	538	*	0.59767	4.52799e-06	0.000102447	Distal Intergenic	2	235887347	235964358	77012	1	23677	uc002vvq.3	239833	ENSG00000130147	SH3BP4	SH3 domain binding protein 4
chr12	26193689	26194167	479	*	0.597623	0.000430895	0.00290437	Intron (uc001rgw.2/11228, intron 2 of 2)	12	26205491	26225807	20317	1	11228	uc009zje.2	-11324	ENSG00000123094	RASSF8	Ras association domain family member 8
chr4	25751277	25751980	704	*	0.597432	2.35137e-05	0.000335419	Intron (uc003gru.4/23231, intron 23 of 23)	4	25759121	25806374	47254	2	23231	uc003grv.3	54394	ENSG00000091490	SEL1L3	SEL1L family member 3
chr11	132851172	132851642	471	*	0.597373	0.000323028	0.0023324	Intron (uc001qgu.3/4978, intron 1 of 7)	11	132284875	132813663	528789	2	4978	uc010scl.2	-37509	ENSG00000183715	OPCML	opioid binding protein/cell adhesion molecule like
chr11	117533526	117534011	486	*	0.597368	0.000332767	0.00238351	Intron (uc001prh.1/57453, intron 3 of 32)	11	117298489	117667976	369488	2	57453	uc001prh.1	133965	ENSG00000177103	DSCAML1	DS cell adhesion molecule like 1
chr3	74664228	74665066	839	*	0.59731	0.000173001	0.00146375	Distal Intergenic	3	74311722	74570343	258622	2	5067	uc003dpm.1	-93885	ENSG00000113805	CNTN3	contactin 3
chr6	42694887	42695726	840	*	0.596953	9.69124e-09	1.33767e-06	Promoter (<=1kb)	6	42695314	42695932	619	1	442211	uc021yzo.1	0	NA	ATP6V0CP3	ATPase H+ transporting V0 subunit c pseudogene 3
chr14	105451375	105451725	351	*	0.596943	8.61224e-07	3.06099e-05	Promoter (<=1kb)	14	105452616	105461855	9240	1	122616	uc001ypy.1	-891	ENSG00000140104	CLBA1	clathrin binding box of aftiphilin containing 1
chr9	97260275	97261142	868	*	0.596849	3.70044e-05	0.000467674	Distal Intergenic	9	97177440	97223202	45763	1	84641	uc011luh.2	82835	ENSG00000148110	MFSD14B	major facilitator superfamily domain containing 14B
chr3	120396256	120396848	593	*	0.596657	0.000157695	0.0013663	Intron (uc003edw.3/3081, intron 1 of 13)	3	120347015	120401418	54404	2	3081	uc003edw.3	4570	ENSG00000113924	HGD	homogentisate 1,2-dioxygenase
chr17	7735500	7736112	613	*	0.596639	2.01607e-06	5.6689e-05	Exon (uc002giu.1/146754, exon 82 of 85)	17	7743235	7758118	14884	1	23135	uc002giw.1	-7123	ENSG00000132510	KDM6B	lysine demethylase 6B
chr10	105071131	105071409	279	*	0.596535	0.000770788	0.00452389	Intron (uc001kwt.3/84108, intron 9 of 9)	10	105036920	105050108	13189	1	9118	uc001kws.3	34211	ENSG00000148798	INA	internexin neuronal intermediate filament protein alpha
chr10	83489586	83490536	951	*	0.596514	0.00022605	0.00178165	Distal Intergenic	10	83635070	84746935	1111866	1	10718	uc001kco.2	-144534	ENSG00000185737	NRG3	neuregulin 3
chr11	132712002	132712315	314	*	0.596466	0.000116943	0.00109119	Intron (uc001qgs.3/4978, intron 1 of 6)	11	132284875	132813037	528163	2	4978	uc001qgs.3	100722	ENSG00000183715	OPCML	opioid binding protein/cell adhesion molecule like
chr1	231044539	231045040	502	*	0.596418	0.000148459	0.00130849	Exon (uc001huf.4/79573, exon 21 of 23)	1	230972865	231005335	32471	2	84886	uc001hud.2	-39204	ENSG00000119280	C1orf198	chromosome 1 open reading frame 198
chr8	16952034	16952643	610	*	0.596373	2.95105e-05	0.000395755	Intron (uc003wxd.2/286097, intron 8 of 14)	8	17013836	17080241	66406	1	51201	uc003wxe.3	-61193	ENSG00000104219	ZDHHC2	zinc finger DHHC-type palmitoyltransferase 2
chr3	82547351	82547709	359	*	0.596265	0.000394743	0.00272004	Distal Intergenic	3	81538850	81810950	272101	2	2632	uc021xav.1	-736401	ENSG00000114480	GBE1	1,4-alpha-glucan branching enzyme 1
chr10	77908080	77908772	693	*	0.59626	3.21846e-06	7.92749e-05	Intron (uc001jxi.3/83938, intron 4 of 5)	10	77542519	78317126	774608	1	83938	uc001jxi.3	365561	ENSG00000148655	LRMDA	leucine rich melanocyte differentiation associated
chr22	44406819	44407122	304	*	0.596259	1.24145e-05	0.000210227	Intron (uc003bem.3/29780, intron 2 of 13)	22	44395091	44565112	170022	1	29780	uc003bem.3	11728	ENSG00000188677	PARVB	parvin beta
chr17	5231711	5232052	342	*	0.596186	1.84765e-06	5.33193e-05	Intron (uc002gbj.3/9135, intron 2 of 4)	17	5185558	5289132	103575	1	9135	uc002gbm.4	46153	ENSG00000029725	RABEP1	rabaptin, RAB GTPase binding effector protein 1
chr3	69801066	69801572	507	*	0.596149	1.28754e-05	0.000215778	Intron (uc003dnz.3/4286, intron 1 of 9)	3	69812707	70017488	204782	1	4286	uc011bgb.2	-11135	ENSG00000187098	MITF	melanocyte inducing transcription factor
chr10	77792011	77792682	672	*	0.595839	1.71575e-08	1.95102e-06	Intron (uc001jxi.3/83938, intron 1 of 5)	10	77542519	78317126	774608	1	83938	uc001jxi.3	249492	ENSG00000148655	LRMDA	leucine rich melanocyte differentiation associated
chr18	44561867	44562510	644	*	0.595789	2.26821e-05	0.000326679	Promoter (<=1kb)	18	44558943	44561988	3046	2	51224	uc002lcr.1	0	ENSG00000206181	ELOA2	elongin A2
chr13	74528047	74528401	355	*	0.595635	6.74162e-05	0.000733358	Intron (uc001vjf.3/11278, intron 2 of 7)	13	74260149	74708066	447918	2	11278	uc001vjf.3	179665	ENSG00000118922	KLF12	KLF transcription factor 12
chr10	13967511	13967853	343	*	0.595633	0.000189672	0.00156432	Intron (uc001ims.3/55691, intron 2 of 24)	10	13708097	14014369	306273	2	55691	uc001imt.1	46516	ENSG00000151474	FRMD4A	FERM domain containing 4A
chr10	71390487	71391383	897	*	0.595553	6.24453e-07	2.4001e-05	Promoter (<=1kb)	10	71390003	71393355	3353	1	219738	uc001jpq.4	484	ENSG00000171224	FAM241B	family with sequence similarity 241 member B
chr8	55294361	55295082	722	*	0.595534	3.89675e-06	9.14164e-05	Distal Intergenic	8	55370495	55373456	2962	1	64321	uc003xsb.4	-75413	ENSG00000164736	SOX17	SRY-box transcription factor 17
chr5	85983301	85983698	398	*	0.595484	0.00407063	0.0160287	Distal Intergenic	5	85916314	85916392	79	1	100500805	uc021yba.1	66987	NA	NA	NA
chr5	82031438	82032048	611	*	0.595373	0.000105252	0.00101046	Distal Intergenic	5	82135974	82136043	70	1	100616297	uc021yaz.1	-103926	ENSG00000283359	MIR3977	microRNA 3977
chr6	52382894	52383430	537	*	0.595259	5.90781e-09	9.6758e-07	Intron (uc011dwv.1/114327, intron 10 of 10)	6	52370340	52370934	595	2	9697	uc003par.1	-11960	ENSG00000065308	TRAM2	translocation associated membrane protein 2
chr2	31961884	31962632	749	*	0.595205	7.4962e-06	0.000147283	Distal Intergenic	2	31749656	31806040	56385	2	6716	uc002rnw.1	-155844	ENSG00000277893	SRD5A2	steroid 5 alpha-reductase 2
chr6	142344383	142345079	697	*	0.595132	0.00143002	0.00724884	Intron (uc003qit.1/uc003qit.1, intron 1 of 4)	6	142396745	142409936	13192	2	4829	uc003qiu.3	64857	ENSG00000135577	NMBR	neuromedin B receptor
chr6	150696249	150696784	536	*	0.595049	9.36751e-05	0.000930666	Intron (uc003qnu.2/389434, intron 1 of 4)	6	150690028	150725765	35738	1	389434	uc010kik.2	6221	ENSG00000009765	IYD	iodotyrosine deiodinase
chr6	99402066	99402570	505	*	0.595042	1.57129e-05	0.000249402	Distal Intergenic	6	99321601	99395849	74249	2	26235	uc003pph.1	-6217	ENSG00000112234	FBXL4	F-box and leucine rich repeat protein 4
chr20	6683691	6683941	251	*	0.594791	0.000217126	0.00172977	Distal Intergenic	20	6748745	6760910	12166	1	650	uc002wmu.1	-64804	ENSG00000125845	BMP2	bone morphogenetic protein 2
chr4	6659078	6659808	731	*	0.59471	3.6598e-08	3.27836e-06	Distal Intergenic	4	6675821	6677774	1954	1	93622	uc003gji.2	-16013	ENSG00000170846	LOC93622	Morf4 family associated protein 1 like 1
chr1	191564834	191565774	941	*	0.594652	9.75687e-05	0.00095743	Distal Intergenic	1	192127592	192154945	27354	1	64407	uc001gsg.3	-561818	ENSG00000150681	RGS18	regulator of G protein signaling 18
chr4	22948206	22948684	479	*	0.594625	0.000795809	0.00463454	Distal Intergenic	4	22715712	22821195	105484	1	57733	uc011bxo.3	232494	ENSG00000249948	GBA3	glucosylceramidase beta 3 (gene/pseudogene)
chr10	73379852	73380704	853	*	0.594389	1.99385e-07	1.09395e-05	Intron (uc001jrw.4/64072, intron 11 of 12)	10	73472361	73501793	29433	1	64072	uc001jsc.1	-91657	ENSG00000107736	CDH23	cadherin related 23
chr1	118251197	118251896	700	*	0.594206	3.57825e-05	0.000456437	Distal Intergenic	1	118148604	118171011	22408	1	54855	uc001ehe.3	102593	ENSG00000183508	TENT5C	terminal nucleotidyltransferase 5C
chr17	12425682	12426051	370	*	0.594103	0.0001731	0.00146375	Distal Intergenic	17	12453285	12540504	87220	1	284034	uc002gnl.2	-27234	ENSG00000179136	LINC00670	long intergenic non-protein coding RNA 670
chr17	61802306	61803202	897	*	0.593884	9.28712e-09	1.29822e-06	Intron (uc002jbm.3/92335, intron 3 of 12)	17	61780192	61819330	39139	2	92335	uc002jbm.3	16128	ENSG00000266173	STRADA	STE20 related adaptor alpha
chr14	54514483	54515407	925	*	0.593874	7.55807e-09	1.14468e-06	Distal Intergenic	14	54416455	54423554	7100	2	652	uc001xao.4	-90929	ENSG00000125378	BMP4	bone morphogenetic protein 4
chr1	44726604	44727060	457	*	0.593791	1.53061e-05	0.000244941	Intron (uc010okv.2/79033, intron 5 of 6)	1	44679125	44686351	7227	1	55929	uc010oku.1	47479	ENSG00000178028	DMAP1	DNA methyltransferase 1 associated protein 1
chr17	7906915	7907499	585	*	0.593666	8.20714e-06	0.000156966	Promoter (<=1kb)	17	7905988	7923658	17671	1	3000	uc002gjt.2	927	ENSG00000132518	GUCY2D	guanylate cyclase 2D, retinal
chr11	2683713	2684179	467	*	0.593616	4.02772e-07	1.76789e-05	Exon (uc001lwp.3/10984, exon 1 of 1)	11	2629558	2721228	91671	2	10984	uc001lwp.3	37049	ENSG00000269821	KCNQ1OT1	KCNQ1 opposite strand/antisense transcript 1
chr15	41788118	41788930	813	*	0.593615	6.94799e-09	1.08917e-06	Promoter (2-3kb)	15	41786056	41795757	9702	1	3706	uc001znz.3	2062	ENSG00000137825	ITPKA	inositol-trisphosphate 3-kinase A
chr13	38955089	38955929	841	*	0.593574	8.42102e-07	3.00865e-05	Distal Intergenic	13	38923942	38937143	13202	1	51569	uc001uwu.3	31147	ENSG00000120686	UFM1	ubiquitin fold modifier 1
chr9	77882094	77882707	614	*	0.593487	0.00010777	0.00102745	Distal Intergenic	9	77703501	77762114	58614	1	26578	uc004ajx.4	178593	ENSG00000134996	OSTF1	osteoclast stimulating factor 1
chr15	69782703	69783558	856	*	0.592954	1.26372e-06	4.05471e-05	Intron (uc002asf.1/145837, intron 3 of 5)	15	69760512	69863779	103268	1	145837	uc002asg.1	22191	ENSG00000245750	DRAIC	downregulated RNA in cancer, inhibitor of cell invasion and migration
chr10	118757291	118757870	580	*	0.592927	1.87183e-06	5.36995e-05	Intron (uc021pzk.1/57698, intron 1 of 18)	10	118615739	118765088	149350	2	57698	uc021pzk.1	7218	ENSG00000187164	SHTN1	shootin 1
chr8	74473645	74473897	253	*	0.592895	0.000194284	0.00159337	Intron (uc003xzm.3/27067, intron 12 of 14)	8	74332309	74353753	21445	1	100128126	uc003xzl.3	141336	ENSG00000253302	STAU2-AS1	STAU2 antisense RNA 1
chr3	72836486	72837320	835	*	0.592884	1.87377e-07	1.0585e-05	Intron (uc003dpf.3/55164, intron 10 of 10)	3	72798428	72897598	99171	2	55164	uc003dpf.3	60278	ENSG00000144736	SHQ1	SHQ1, H/ACA ribonucleoprotein assembly factor
chr10	44805455	44806289	835	*	0.592616	1.64151e-05	0.000257509	Distal Intergenic	10	44788198	44790097	1900	1	100130539	uc031pus.1	17257	ENSG00000277288	LINC02881	long intergenic non-protein coding RNA 2881
chr2	38892251	38892769	519	*	0.592595	1.19297e-07	7.74604e-06	Promoter (<=1kb)	2	38893052	38961909	68858	1	130589	uc002rqy.3	-283	ENSG00000143891	GALM	galactose mutarotase
chr2	63925030	63925645	616	*	0.592115	1.43803e-08	1.7582e-06	Distal Intergenic	2	63816285	63834330	18046	1	4190	uc010ypw.2	108745	ENSG00000014641	MDH1	malate dehydrogenase 1
chr12	24752415	24752951	537	*	0.592069	0.000106336	0.00101782	Distal Intergenic	12	24719898	24737102	17205	2	144360	uc001rgb.1	-15313	ENSG00000197503	LINC00477	long intergenic non-protein coding RNA 477
chr15	72657312	72657960	649	*	0.59201	1.93213e-07	1.0711e-05	Intron (uc002auk.3/60677, intron 1 of 15)	15	72668454	72671129	2676	1	80072	uc010ukp.1	-10494	ENSG00000260339	HEXA-AS1	HEXA antisense RNA 1
chr16	29239910	29240582	673	*	0.59193	7.45701e-07	2.73671e-05	Intron (uc010vct.2/uc010vct.2, intron 2 of 7)	16	29302828	29383434	80607	1	440352	uc031qvl.1	-62246	NA	SNX29P2	sorting nexin 29 pseudogene 2
chr10	119900460	119900805	346	*	0.591836	0.000358233	0.00252639	Intron (uc001ldm.4/255082, intron 3 of 4)	10	119806332	119969665	163334	1	255082	uc009xzc.3	94128	ENSG00000177640	CASC2	cancer susceptibility 2
chr9	116864065	116864667	603	*	0.591189	4.51692e-05	0.000542884	Promoter (2-3kb)	9	116853918	116861507	7590	2	113220	uc004big.3	-2558	ENSG00000136883	KIF12	kinesin family member 12
chr2	42236714	42237173	460	*	0.591171	1.34869e-05	0.000222968	Distal Intergenic	2	42275161	42285668	10508	1	91461	uc002rsg.3	-37988	ENSG00000162878	PKDCC	protein kinase domain containing, cytoplasmic
chr11	2233055	2233270	216	*	0.591048	8.12335e-06	0.000155702	Distal Intergenic	11	2194293	2194368	76	1	100616126	uc021qce.1	38762	ENSG00000265258	MIR4686	microRNA 4686
chr2	99453089	99453605	517	*	0.590963	2.02675e-07	1.1051e-05	Intron (uc002szf.1/343990, intron 3 of 9)	2	99410309	99552684	142376	2	343990	uc002szf.1	99079	ENSG00000196872	CRACDL	CRACD like
chr5	124128209	124128622	414	*	0.590854	0.000185322	0.00153935	Distal Intergenic	5	123982372	124084500	102129	2	57507	uc003ktt.1	-43709	ENSG00000168916	ZNF608	zinc finger protein 608
chr20	32768367	32768606	240	*	0.590731	0.000912845	0.00513357	Distal Intergenic	20	32676115	32700085	23971	2	8894	uc002xaf.3	-68282	ENSG00000125977	EIF2S2	eukaryotic translation initiation factor 2 subunit beta
chr19	10141983	10142432	450	*	0.590713	2.53836e-05	0.000354215	Distal Intergenic	19	10152032	10184813	32782	1	388503	uc010dwx.2	-9600	ENSG00000167798	C3P1	complement component 3 precursor pseudogene
chr2	166479739	166480036	298	*	0.590624	0.000118023	0.00109918	Intron (uc002udf.3/80034, intron 4 of 6)	2	166428846	166545917	117072	1	80034	uc002udg.3	50893	ENSG00000178662	CSRNP3	cysteine and serine rich nuclear protein 3
chr10	13478190	13478956	767	*	0.590536	2.00852e-07	1.09925e-05	Distal Intergenic	10	13480484	13502080	21597	2	222389	uc001iml.2	23124	ENSG00000165626	BEND7	BEN domain containing 7
chr2	145167456	145167780	325	*	0.590155	2.46629e-06	6.58071e-05	Intron (uc002tvu.3/9839, intron 4 of 9)	2	144763318	145090083	326766	2	79712	uc002tvt.2	-77373	ENSG00000121964	GTDC1	glycosyltransferase like domain containing 1
chr4	130964318	130964761	444	*	0.590139	0.000310724	0.00226613	Distal Intergenic	4	130017282	130033843	16562	1	132321	uc010iod.3	947036	ENSG00000151470	C4orf33	chromosome 4 open reading frame 33
chr16	85854196	85854612	417	*	0.589976	7.44471e-05	0.000788784	Distal Intergenic	16	85833173	85840607	7435	1	1327	uc002fjf.3	21023	ENSG00000131143	COX4I1	cytochrome c oxidase subunit 4I1
chr2	242479805	242480650	846	*	0.589816	4.95944e-07	2.03518e-05	Distal Intergenic	2	242498146	242513553	15408	1	666	uc002wbq.3	-17496	ENSG00000176720	BOK	BCL2 family apoptosis regulator BOK
chr13	60104770	60105576	807	*	0.589771	4.64771e-07	1.9602e-05	Distal Intergenic	13	60239721	60325074	85354	2	81624	uc001vhs.4	219498	ENSG00000139734	DIAPH3	diaphanous related formin 3
chr2	172128928	172129527	600	*	0.589722	4.55043e-09	7.8407e-07	Distal Intergenic	2	171847333	172087824	240492	2	9874	uc002ugp.2	-41104	ENSG00000198586	TLK1	tousled like kinase 1
chr8	133591538	133592379	842	*	0.58964	0.000104715	0.0010071	Intron (uc003ytk.4/23639, intron 11 of 11)	8	133572745	133573726	982	2	93668	uc011liz.1	-17812	ENSG00000253521	HPYR1	Helicobacter pylori responsive 1
chr20	8565127	8565550	424	*	0.589438	0.000493661	0.00322349	Intron (uc010zrb.1/23236, intron 3 of 27)	20	8581381	8769172	187792	1	23236	uc002wnc.1	-15831	ENSG00000182621	PLCB1	phospholipase C beta 1
chr7	87748786	87749277	492	*	0.589401	4.37214e-05	0.000529835	Intron (uc003uji.2/53616, intron 7 of 8)	7	87834432	87849399	14968	2	6717	uc003ujq.2	100122	ENSG00000075142	SRI	sorcin
chr9	101723979	101724719	741	*	0.589392	4.30816e-06	9.85913e-05	Intron (uc004azb.2/1306, intron 2 of 41)	9	101705995	101833074	127080	1	1306	uc004azb.2	17984	ENSG00000204291	COL15A1	collagen type XV alpha 1 chain
chr10	37194032	37194329	298	*	0.589205	0.0010758	0.00583181	Distal Intergenic	10	37414785	37520608	105824	1	91074	uc021ppc.1	-220456	ENSG00000148513	ANKRD30A	ankyrin repeat domain 30A
chr3	39474607	39474948	342	*	0.589197	0.000154648	0.00134655	Distal Intergenic	3	39452545	39452698	154	1	6044	uc010hhs.3	22062	ENSG00000202363	SNORA62	small nucleolar RNA, H/ACA box 62
chr17	47092347	47092882	536	*	0.589139	5.30591e-05	0.000610945	Intron (uc002iom.3/10642, intron 2 of 14)	17	47074774	47133507	58734	1	10642	uc010dbj.3	17573	ENSG00000159217	IGF2BP1	insulin like growth factor 2 mRNA binding protein 1
chr3	127357198	127357527	330	*	0.589034	1.24409e-07	7.97464e-06	Intron (uc003ejq.3/50512, intron 1 of 7)	3	127348002	127391653	43652	1	50512	uc003ejq.3	9196	ENSG00000114631	PODXL2	podocalyxin like 2
chr19	23579699	23579934	236	*	0.589009	0.000786447	0.00459367	Promoter (1-2kb)	19	23540498	23578269	37772	2	7644	uc010xrj.2	-1430	ENSG00000167232	ZNF91	zinc finger protein 91
chr13	80258644	80259032	389	*	0.588957	3.23262e-06	7.95194e-05	Distal Intergenic	13	80079509	80130212	50704	1	54602	uc001vlg.3	179135	ENSG00000102471	NDFIP2	Nedd4 family interacting protein 2
chr7	128979656	128980516	861	*	0.58889	1.43542e-06	4.42762e-05	Intron (uc003vot.3/23382, intron 1 of 16)	7	129007964	129070052	62089	1	23382	uc003vov.3	-27448	ENSG00000158467	AHCYL2	adenosylhomocysteinase like 2
chr12	56882388	56883132	745	*	0.588841	1.8322e-08	2.03379e-06	Promoter (<=1kb)	12	56864736	56882181	17446	2	27165	uc009zot.3	-207	ENSG00000135423	GLS2	glutaminase 2
chr3	46624883	46625614	732	*	0.588778	1.02742e-06	3.46487e-05	Distal Intergenic	3	46556878	46621572	64695	2	79442	uc003cpu.4	-3311	ENSG00000163827	LRRC2	leucine rich repeat containing 2
chr3	149431477	149431991	515	*	0.588708	2.43622e-05	0.000344057	Distal Intergenic	3	149235022	149421115	186094	2	25937	uc003exh.3	-10362	ENSG00000018408	WWTR1	WW domain containing transcription regulator 1
chr13	49268007	49268424	418	*	0.588582	0.000254044	0.00194819	Intron (uc010acw.1/uc010acw.1, intron 1 of 1)	13	49280953	49283498	2546	1	57105	uc001vck.2	-12529	ENSG00000152207	CYSLTR2	cysteinyl leukotriene receptor 2
chr1	29197728	29198367	640	*	0.588543	7.60781e-10	2.2262e-07	Distal Intergenic	1	29213603	29446558	232956	1	2035	uc001brg.2	-15236	ENSG00000159023	EPB41	erythrocyte membrane protein band 4.1
chr7	111661867	111662730	864	*	0.588217	6.418e-06	0.000131577	Intron (uc003vfx.3/9732, intron 1 of 51)	7	111366164	111517242	151079	2	9732	uc003vfw.3	-144625	ENSG00000128512	DOCK4	dedicator of cytokinesis 4
chr1	110810817	110811501	685	*	0.588198	6.80541e-07	2.55526e-05	Distal Intergenic	1	110753336	110776674	23339	1	3749	uc001dzi.3	57481	ENSG00000116396	KCNC4	potassium voltage-gated channel subfamily C member 4
chr16	52593772	52594345	574	*	0.588107	0.000742233	0.0043966	Intron (uc002egx.3/643714, intron 3 of 3)	16	52471918	52581714	109797	2	27324	uc010vgt.1	-12058	ENSG00000103460	TOX3	TOX high mobility group box family member 3
chr12	113565520	113565984	465	*	0.588026	1.91124e-05	0.000289194	Exon (uc010syp.2/8437, exon 3 of 21)	12	113536624	113573404	36781	2	8437	uc010syp.2	7420	ENSG00000111344	RASAL1	RAS protein activator like 1
chr2	135610069	135610734	666	*	0.587931	8.37656e-06	0.000159442	Intron (uc002ttz.3/130013, intron 2 of 9)	2	135596186	135659602	63417	1	130013	uc002tua.3	13883	ENSG00000153086	ACMSD	aminocarboxymuconate semialdehyde decarboxylase
chr5	171879433	171880221	789	*	0.587896	1.38032e-06	4.32142e-05	Promoter (1-2kb)	5	171760503	171881527	121025	2	285590	uc003mbr.3	1306	ENSG00000174705	SH3PXD2B	SH3 and PX domains 2B
chr20	58062010	58062324	315	*	0.587844	0.0005905	0.00369477	Distal Intergenic	20	58152564	58422766	270203	1	116154	uc002yat.3	-90240	ENSG00000087495	PHACTR3	phosphatase and actin regulator 3
chr8	17857672	17858304	633	*	0.587835	1.11879e-07	7.38452e-06	Intron (uc003wyi.4/5108, intron 29 of 38)	8	17840742	17887457	46716	1	5108	uc011kyk.2	16930	ENSG00000078674	PCM1	pericentriolar material 1
chr6	89981195	89981493	299	*	0.587833	2.30425e-06	6.28591e-05	Promoter (2-3kb)	6	89966840	89979072	12233	2	2570	uc011dzx.2	-2123	ENSG00000111886	GABRR2	gamma-aminobutyric acid type A receptor subunit rho2
chr11	72619985	72620375	391	*	0.587715	2.65484e-05	0.000366673	Intron (uc001oth.4/9873, intron 8 of 18)	11	72525451	72554717	29267	1	89849	uc009ytj.2	94534	ENSG00000168010	ATG16L2	autophagy related 16 like 2
chr19	46289044	46289928	885	*	0.587661	3.25496e-09	6.2018e-07	Promoter (<=1kb)	19	46286264	46290129	3866	2	1762	uc021uwc.1	201	ENSG00000185800	DMWD	DM1 locus, WD repeat containing
chr4	3712798	3713703	906	*	0.587592	0.000104978	0.00100893	Distal Intergenic	4	3675320	3679582	4263	2	100133461	uc003ghl.3	-33216	ENSG00000250632	LINC02171	long intergenic non-protein coding RNA 2171
chr2	155364176	155365100	925	*	0.587592	0.000206539	0.00166831	Distal Intergenic	2	155292365	155313950	21586	2	100144595	uc002tyu.2	-50226	ENSG00000224675	LOC100144595	uncharacterized LOC100144595
chr12	21818263	21818823	561	*	0.587468	0.000197346	0.00161366	Distal Intergenic	12	21788275	21810789	22515	2	3945	uc001rfe.3	-7474	ENSG00000111716	LDHB	lactate dehydrogenase B
chr2	109559613	109560212	600	*	0.587224	1.2081e-05	0.000206733	Intron (uc002teq.4/10913, intron 1 of 11)	2	109510927	109605828	94902	2	10913	uc002teq.4	45616	ENSG00000135960	EDAR	ectodysplasin A receptor
chr19	45315357	45315716	360	*	0.587223	3.19433e-05	0.000420794	Exon (uc002ozt.2/4059, exon 3 of 14)	19	45312316	45324678	12363	1	4059	uc002ozu.4	3041	ENSG00000187244	BCAM	basal cell adhesion molecule (Lutheran blood group)
chr3	178124473	178125270	798	*	0.586881	2.83494e-05	0.000384175	Distal Intergenic	3	178136989	178175093	38105	1	100874330	uc031sci.1	-11719	ENSG00000223941	LINC01014	long intergenic non-protein coding RNA 1014
chr22	45386046	45386892	847	*	0.58663	2.76843e-05	0.000377609	Intron (uc003bfm.3/112885, intron 2 of 13)	22	45277043	45404874	127832	2	112885	uc003bfm.3	17982	ENSG00000056487	PHF21B	PHD finger protein 21B
chr8	144971601	144971940	340	*	0.586507	2.65127e-05	0.000366428	Distal Intergenic	8	144939912	144947434	7523	2	83481	uc003zaa.1	-24167	ENSG00000261150	EPPK1	epiplakin 1
chr16	30939095	30939380	286	*	0.586236	5.31333e-07	2.1357e-05	5' UTR	16	30935896	30960104	24209	1	54620	uc002eab.2	3199	ENSG00000099364	FBXL19	F-box and leucine rich repeat protein 19
chr4	42819055	42819432	378	*	0.58621	0.000348395	0.00247225	Distal Intergenic	4	42895283	43032675	137393	1	389207	uc003gwt.3	-75851	ENSG00000215203	GRXCR1	glutaredoxin and cysteine rich domain containing 1
chr8	24253714	24254171	458	*	0.586076	5.94009e-05	0.000666484	Intron (uc003xdz.2/27299, intron 5 of 13)	8	24241798	24263526	21729	1	27299	uc011lab.1	11916	ENSG00000134028	ADAMDEC1	ADAM like decysin 1
chr17	66798905	66799203	299	*	0.586073	5.66501e-05	0.000643016	Distal Intergenic	17	66863431	66951533	88103	2	10351	uc002jhp.3	152330	ENSG00000141338	ABCA8	ATP binding cassette subfamily A member 8
chr1	94656184	94656675	492	*	0.585885	0.000302024	0.002221	5' UTR	1	94642177	94661497	19321	2	9411	uc001dqk.3	4822	ENSG00000137962	ARHGAP29	Rho GTPase activating protein 29
chr11	93584168	93584855	688	*	0.585747	2.20093e-07	1.16673e-05	Promoter (<=1kb)	11	93553735	93583668	29934	2	387804	uc010ruc.1	-500	ENSG00000214376	VSTM5	V-set and transmembrane domain containing 5
chr7	43367947	43368579	633	*	0.585623	0.000124632	0.00114637	Intron (uc003tid.1/23072, intron 5 of 29)	7	43190494	43190593	100	1	100500829	uc022acf.1	177453	ENSG00000264069	MIR3943	microRNA 3943
chr1	246529870	246530377	508	*	0.585605	7.90613e-05	0.000824088	Intron (uc001ibk.3/64754, intron 1 of 11)	1	245912642	246580714	668073	2	64754	uc001ibk.3	50337	ENSG00000185420	SMYD3	SET and MYND domain containing 3
chr9	8821658	8822011	354	*	0.585589	0.000108634	0.00103285	Intron (uc003zkk.3/5789, intron 11 of 45)	9	8314246	8733946	419701	2	5789	uc022bdj.1	-87712	ENSG00000153707	PTPRD	protein tyrosine phosphatase receptor type D
chr3	28742059	28742498	440	*	0.585544	0.000343692	0.0024454	Intron (uc021wur.1/645206, intron 2 of 4)	3	28616769	28799828	183060	1	645206	uc021wur.1	125290	NA	LINC00693	long intergenic non-protein coding RNA 693
chr8	109222553	109222928	376	*	0.585495	0.000242299	0.00187981	Intron (uc003ymt.3/3646, intron 10 of 12)	8	109213972	109255062	41091	2	3646	uc003ymt.3	32134	ENSG00000104408	EIF3E	eukaryotic translation initiation factor 3 subunit E
chr2	139030671	139031463	793	*	0.585371	2.25426e-05	0.000325268	Distal Intergenic	2	139259350	139330805	71456	1	339745	uc002tvh.3	-227887	ENSG00000144228	SPOPL	speckle type BTB/POZ protein like
chr8	139582284	139582925	642	*	0.585161	8.37139e-05	0.000858517	Distal Intergenic	8	139142266	139509065	366800	2	51059	uc003yuz.3	-73219	ENSG00000147724	FAM135B	family with sequence similarity 135 member B
chr3	41894792	41895409	618	*	0.585125	0.000566987	0.00358289	Intron (uc003ckv.4/54986, intron 17 of 36)	3	41923642	42003461	79820	2	54986	uc003ckx.1	108052	ENSG00000168038	ULK4	unc-51 like kinase 4
chr14	30022051	30022549	499	*	0.584761	0.000293598	0.00217171	Intron (uc021rrv.1/100616347, intron 1 of 1)	14	29896117	30174608	278492	2	100616347	uc021rrv.1	152059	ENSG00000265226	MIR548AI	microRNA 548ai
chr8	120080523	120081120	598	*	0.584708	0.000305178	0.00223738	Promoter (1-2kb)	8	120079424	120119202	39779	1	10584	uc003yoo.3	1099	ENSG00000184374	COLEC10	collectin subfamily member 10
chr7	139910543	139911220	678	*	0.584437	7.01878e-08	5.2483e-06	Distal Intergenic	7	139877061	139879440	2380	1	100134229	uc011kqy.2	33482	ENSG00000260231	KDM7A-DT	KDM7A divergent transcript
chr5	107203517	107203769	253	*	0.584282	0.00222712	0.0101448	Intron (uc011cvc.2/64839, intron 8 of 8)	5	106762677	107006596	243920	2	1946	uc010jbr.1	-196921	ENSG00000184349	EFNA5	ephrin A5
chr10	62761553	62762139	587	*	0.584251	3.29866e-06	8.06169e-05	Promoter (<=1kb)	10	62669081	62761198	92118	2	9886	uc001jlm.3	-355	ENSG00000072422	RHOBTB1	Rho related BTB domain containing 1
chr3	128981126	128981515	390	*	0.584108	7.54815e-06	0.000148003	Intron (uc003els.3/22820, intron 12 of 23)	3	128968453	128996616	28164	1	22820	uc010htb.3	12673	ENSG00000181789	COPG1	COPI coat complex subunit gamma 1
chr13	42803841	42804233	393	*	0.584042	0.000596991	0.00372636	3' UTR	13	42846289	42897403	51115	1	11215	uc001uys.2	-42056	ENSG00000023516	AKAP11	A-kinase anchoring protein 11
chr11	105587389	105587822	434	*	0.583763	0.00258452	0.0113431	Intron (uc001piu.1/2893, intron 3 of 10)	11	105481411	105784231	302821	1	2893	uc009yxk.1	105978	ENSG00000152578	GRIA4	glutamate ionotropic receptor AMPA type subunit 4
chr4	129569834	129570335	502	*	0.583728	0.000103539	0.000999696	Distal Intergenic	4	129730779	129785787	55009	1	79960	uc003igj.3	-160444	ENSG00000077684	JADE1	jade family PHD finger 1
chr10	60933998	60934900	903	*	0.583297	0.000419717	0.00284827	Promoter (1-2kb)	10	60936348	61007534	71187	1	84457	uc001jkk.4	-1448	ENSG00000165443	PHYHIPL	phytanoyl-CoA 2-hydroxylase interacting protein like
chr5	39479421	39480116	696	*	0.583282	1.28123e-06	4.08404e-05	Distal Intergenic	5	39371776	39425335	53560	2	1601	uc003jlx.3	-54086	ENSG00000153071	DAB2	DAB adaptor protein 2
chr11	3600567	3601294	728	*	0.583226	7.94142e-06	0.000153354	Distal Intergenic	11	3647690	3658789	11100	1	7221	uc001lya.2	-46396	ENSG00000182048	TRPC2	transient receptor potential cation channel subfamily C member 2 (pseudogene)
chr15	57802863	57803315	453	*	0.583004	2.6518e-06	6.9092e-05	Intron (uc002aeg.3/84952, intron 8 of 18)	15	57884102	57977562	93461	1	100820829	uc002aei.3	-80787	ENSG00000263155	MYZAP	myocardial zonula adherens protein
chr7	67230161	67230766	606	*	0.582956	0.000127147	0.00116123	Distal Intergenic	7	66767625	66786513	18889	1	64940	uc010laj.3	462536	ENSG00000106610	STAG3L4	stromal antigen 3-like 4 (pseudogene)
chr10	78218748	78219599	852	*	0.582789	2.15743e-07	1.15062e-05	Intron (uc001jxi.3/83938, intron 5 of 5)	10	78643874	78870101	226228	2	3778	uc001jxl.1	650502	ENSG00000156113	KCNMA1	potassium calcium-activated channel subfamily M alpha 1
chr2	134113033	134113393	361	*	0.582788	0.00104282	0.00570029	Intron (uc002ttp.3/344148, intron 3 of 19)	2	133682490	134179361	496872	2	344148	uc002tts.1	65968	ENSG00000176771	NCKAP5	NCK associated protein 5
chr22	21333401	21333669	269	*	0.582703	1.3161e-05	0.000219232	Promoter (<=1kb)	22	21333751	21353326	19576	1	8216	uc002ztn.3	-82	ENSG00000099949	LZTR1	leucine zipper like transcription regulator 1
chr7	68339139	68339772	634	*	0.582702	0.000252568	0.00194014	Distal Intergenic	7	69063905	69755607	691703	1	26053	uc003tvv.4	-724133	ENSG00000158321	AUTS2	activator of transcription and developmental regulator AUTS2
chr15	47056783	47057595	813	*	0.582683	0.000782882	0.00457747	Distal Intergenic	15	47476403	48066420	590018	1	80031	uc001zvw.3	-418808	ENSG00000137872	SEMA6D	semaphorin 6D
chr16	78597715	78598004	290	*	0.582445	0.00017308	0.00146375	Intron (uc002ffk.3/51741, intron 8 of 8)	16	78133327	79246564	1113238	1	51741	uc010vnk.2	464388	ENSG00000186153	WWOX	WW domain containing oxidoreductase
chr11	65374421	65375223	803	*	0.582403	3.43487e-08	3.14097e-06	Promoter (<=1kb)	11	65365226	65374494	9269	2	4296	uc001oev.3	0	ENSG00000173327	MAP3K11	mitogen-activated protein kinase kinase kinase 11
chr9	38131808	38132323	516	*	0.582384	1.16863e-05	0.000202266	Distal Intergenic	9	37915895	38069210	153316	2	6461	uc004aax.3	-62598	ENSG00000107338	SHB	SH2 domain containing adaptor protein B
chr8	18666078	18666629	552	*	0.582371	1.30321e-05	0.000217498	Promoter (<=1kb)	8	18384813	18666405	281593	2	23362	uc003wyy.3	0	ENSG00000156011	PSD3	pleckstrin and Sec7 domain containing 3
chr10	92928317	92928990	674	*	0.582296	3.28507e-05	0.000428759	Intron (uc001khg.4/84333, intron 1 of 2)	10	92922769	93044088	121320	1	84333	uc001khh.4	5548	ENSG00000180628	PCGF5	polycomb group ring finger 5
chr11	123067188	123067547	360	*	0.582103	7.66944e-07	2.80529e-05	Promoter (1-2kb)	11	122943033	123066007	122975	2	79827	uc001pyt.3	-1181	ENSG00000166250	CLMP	CXADR like membrane protein
chr19	58595407	58596176	770	*	0.582033	2.93125e-07	1.41064e-05	3' UTR	19	58595209	58601753	6545	2	65982	uc002qrj.3	5577	ENSG00000121413	ZSCAN18	zinc finger and SCAN domain containing 18
chr14	52865199	52865995	797	*	0.581994	0.000525559	0.00338341	Distal Intergenic	14	52781016	52795322	14307	1	5732	uc001wzr.3	84183	ENSG00000125384	PTGER2	prostaglandin E receptor 2
chr14	59894320	59895116	797	*	0.581993	1.33822e-05	0.000222158	Distal Intergenic	14	59930240	59932059	1820	2	64582	uc010apj.3	36943	ENSG00000181619	GPR135	G protein-coupled receptor 135
chr12	118453394	118454077	684	*	0.58197	5.54268e-05	0.000632401	Promoter (<=1kb)	12	118454506	118470042	15537	1	5985	uc001twq.3	-429	ENSG00000111445	RFC5	replication factor C subunit 5
chr7	3981337	3981850	514	*	0.581916	7.22374e-06	0.000143212	Intron (uc003smx.3/221935, intron 5 of 44)	7	4050598	4308631	258034	1	221935	uc010kso.3	-68748	ENSG00000146555	SDK1	sidekick cell adhesion molecule 1
chr5	50175219	50176032	814	*	0.581868	8.36513e-05	0.000858277	Distal Intergenic	5	49962772	50142356	179585	1	79668	uc003jop.3	212447	ENSG00000151883	PARP8	poly(ADP-ribose) polymerase family member 8
chr19	30214354	30214801	448	*	0.581762	1.39995e-05	0.000229626	Distal Intergenic	19	30189793	30206696	16904	2	83636	uc031rkd.1	-7658	ENSG00000131943	C19orf12	chromosome 19 open reading frame 12
chr9	119391153	119392109	957	*	0.581741	8.90648e-07	3.14386e-05	Intron (uc004bjp.2/23245, intron 2 of 7)	9	119187504	119449494	261991	2	23245	uc004bjp.2	57385	ENSG00000148219	ASTN2	astrotactin 2
chr17	42832049	42832342	294	*	0.58169	0.00273545	0.0118374	Distal Intergenic	17	42836568	42859214	22647	1	4185	uc002ihh.3	-4226	ENSG00000073670	ADAM11	ADAM metallopeptidase domain 11
chr3	41995484	41995756	273	*	0.581628	0.000591647	0.00370037	Intron (uc003ckv.4/54986, intron 2 of 36)	3	41923642	42003461	79820	2	54986	uc003ckx.1	7705	ENSG00000168038	ULK4	unc-51 like kinase 4
chr11	10664368	10664836	469	*	0.581591	1.92825e-05	0.000291032	Intron (uc010rcb.1/10335, intron 1 of 19)	11	10603414	10655618	52205	2	10335	uc010rce.1	-8750	ENSG00000072952	IRAG1	inositol 1,4,5-triphosphate receptor associated 1
chr1	214756301	214756858	558	*	0.581407	0.00125741	0.00657435	Distal Intergenic	1	214776532	214837914	61383	1	1063	uc001hkm.3	-19674	ENSG00000117724	CENPF	centromere protein F
chr11	65306356	65307329	974	*	0.581266	1.37775e-08	1.72289e-06	3' UTR	11	65306030	65312102	6073	2	4054	uc001oef.3	4773	ENSG00000168056	LTBP3	latent transforming growth factor beta binding protein 3
chr11	57519995	57520849	855	*	0.581247	1.27213e-07	8.12775e-06	Promoter (<=1kb)	11	57520762	57585415	64654	1	100528016	uc001nlh.1	0	ENSG00000288534	TMX2-CTNND1	TMX2-CTNND1 readthrough (NMD candidate)
chr5	35797866	35798611	746	*	0.581226	1.32899e-05	0.000220793	Intron (uc003jjo.3/79925, intron 33 of 36)	5	35773995	35814713	40719	1	79925	uc003jjr.3	23871	ENSG00000152582	SPEF2	sperm flagellar 2
chr3	63939925	63940833	909	*	0.581114	3.07764e-06	7.70603e-05	Intron (uc003dlv.3/6314, intron 5 of 11)	3	63953420	63966339	12920	1	6314	uc010hnw.3	-12587	ENSG00000163635	ATXN7	ataxin 7
chr1	113425693	113426012	320	*	0.581054	7.85103e-06	0.000152278	Distal Intergenic	1	113465972	113467295	1324	1	246182	uc001eda.1	-39960	NA	AKR7A2P1	AKR7A2 pseudogene 1
chr12	71203557	71204378	822	*	0.58097	0.00118751	0.00629053	Intron (uc001swi.2/5801, intron 2 of 13)	12	71031853	71182710	150858	2	5801	uc010stq.2	-20847	ENSG00000153233	PTPRR	protein tyrosine phosphatase receptor type R
chr22	30018736	30019179	444	*	0.580958	2.63147e-05	0.000364709	Intron (uc003afy.4/4771, intron 1 of 15)	22	29999545	30094589	95045	1	4771	uc003agj.4	19191	ENSG00000186575	NF2	NF2, moesin-ezrin-radixin like (MERLIN) tumor suppressor
chr14	78455956	78456414	459	*	0.580908	8.40291e-06	0.000159735	Distal Intergenic	14	78389575	78400297	10723	1	57143	uc001xul.3	66381	ENSG00000063761	ADCK1	aarF domain containing kinase 1
chr1	65192340	65192650	311	*	0.580826	6.87206e-06	0.000138238	Distal Intergenic	1	65210778	65298914	88137	1	55225	uc001dbs.2	-18128	ENSG00000162437	RAVER2	ribonucleoprotein, PTB binding 2
chr12	83077446	83078304	859	*	0.580816	8.89016e-06	0.000166221	Promoter (2-3kb)	12	83080934	83359746	278813	1	160335	uc001szr.1	-2630	ENSG00000179104	TMTC2	transmembrane O-mannosyltransferase targeting cadherins 2
chr5	122445939	122446376	438	*	0.580441	6.36303e-06	0.000130632	Intron (uc003kti.3/93166, intron 3 of 7)	5	122425695	122523745	98051	1	93166	uc003ktj.3	20244	ENSG00000061455	PRDM6	PR/SET domain 6
chr13	42415622	42415863	242	*	0.580423	2.27014e-05	0.000326806	Intron (uc001uyj.3/23078, intron 12 of 44)	13	42140961	42535221	394261	2	23078	uc001uyj.3	119358	ENSG00000102763	VWA8	von Willebrand factor A domain containing 8
chr5	8402380	8402702	323	*	0.580294	0.00018099	0.00151549	Intron (uc003jeh.2/729506, intron 2 of 5)	5	8333596	8457677	124082	2	729506	uc003jeh.2	54975	ENSG00000245729	LINC02226	long intergenic non-protein coding RNA 2226
chr10	25928902	25929424	523	*	0.580267	0.000354407	0.00250539	Distal Intergenic	10	25883142	25891157	8016	1	57512	uc001isk.3	45760	ENSG00000151025	GPR158	G protein-coupled receptor 158
chr2	34701062	34701445	384	*	0.580257	0.00113528	0.00606776	Distal Intergenic	2	33951128	33953284	2157	2	151325	uc002rpb.3	-747778	ENSG00000239649	MYADML	myeloid associated differentiation marker like (pseudogene)
chr5	14519234	14519696	463	*	0.58011	1.17725e-07	7.66661e-06	Distal Intergenic	5	14581891	14616287	34397	1	54491	uc003jfj.3	-62195	ENSG00000145569	OTULINL	OTU deubiquitinase with linear linkage specificity like
chr2	114048899	114049733	835	*	0.580064	2.58383e-07	1.29024e-05	Distal Intergenic	2	113998655	114036498	37844	2	7849	uc010fku.1	-12401	ENSG00000125618	PAX8	paired box 8
chr5	112228084	112228550	467	*	0.579873	6.76936e-07	2.54734e-05	3' UTR	5	112212081	112257211	45131	2	7905	uc011cvw.1	28661	ENSG00000129625	REEP5	receptor accessory protein 5
chr12	39719071	39719474	404	*	0.57957	0.000265263	0.00201514	Intron (uc001rlv.3/55605, intron 5 of 13)	12	39687030	39713815	26786	2	55605	uc001rlu.3	-5256	ENSG00000139116	KIF21A	kinesin family member 21A
chr21	48018673	48019117	445	*	0.579402	1.73757e-05	0.000268547	3' UTR	21	48018531	48025035	6505	2	6285	uc002zju.1	5918	ENSG00000160307	S100B	S100 calcium binding protein B
chr2	112242222	112242620	399	*	0.5794	9.3544e-06	0.000172454	Intron (uc002the.2/541471, intron 1 of 5)	2	111965359	112252692	287334	2	541471	uc002the.2	10072	ENSG00000172965	MIR4435-2HG	MIR4435-2 host gene
chr11	30805177	30805979	803	*	0.579374	0.000101358	0.000983676	Distal Intergenic	11	30885150	30928272	43123	2	100506627	uc009yjj.2	122293	NA	NA	NA
chr8	9116116	9116721	606	*	0.579154	2.79461e-07	1.35991e-05	Distal Intergenic	8	9182561	9192590	10030	1	157273	uc003wsq.1	-65840	ENSG00000248538	LOC157273	uncharacterized LOC157273
chr16	51192070	51192917	848	*	0.579106	0.000438796	0.00294494	Distal Intergenic	16	51171023	51185183	14161	2	6299	uc021tif.1	-6887	ENSG00000103449	SALL1	spalt like transcription factor 1
chr9	79332695	79333520	826	*	0.579047	8.05723e-09	1.18677e-06	Intron (uc010mpk.3/158471, intron 6 of 18)	9	79259646	79319015	59370	2	158471	uc010mpl.1	-13680	ENSG00000106772	PRUNE2	prune homolog 2 with BCH domain
chr12	52413399	52413806	408	*	0.57903	3.73127e-06	8.86717e-05	Promoter (2-3kb)	12	52416616	52453291	36676	1	3164	uc010sno.2	-2810	ENSG00000123358	NR4A1	nuclear receptor subfamily 4 group A member 1
chr19	42752557	42753170	614	*	0.578984	3.07556e-06	7.70523e-05	Promoter (1-2kb)	19	42751717	42754880	3164	2	2077	uc002otd.4	1710	ENSG00000105722	ERF	ETS2 repressor factor
chr9	90009695	90010111	417	*	0.578937	0.000289006	0.00214824	Distal Intergenic	9	90112658	90323549	210892	1	1612	uc004apc.3	-102547	ENSG00000196730	DAPK1	death associated protein kinase 1
chr5	169135047	169135829	783	*	0.578841	3.54687e-08	3.23665e-06	5' UTR	5	169130953	169510386	379434	1	1794	uc010jjm.3	4094	ENSG00000134516	DOCK2	dedicator of cytokinesis 2
chr21	39030405	39031111	707	*	0.5787	7.5556e-05	0.000795867	Intron (uc011aej.2/3763, intron 3 of 3)	21	38861087	38887679	26593	1	1859	uc011aei.2	169318	ENSG00000157540	DYRK1A	dual specificity tyrosine phosphorylation regulated kinase 1A
chr9	27480109	27480735	627	*	0.578558	1.26776e-06	4.06172e-05	Intron (uc003zqn.3/79817, intron 1 of 3)	9	27524312	27526496	2185	1	56832	uc003zqp.3	-43577	ENSG00000147896	IFNK	interferon kappa
chr6	76597587	76598092	506	*	0.578449	8.64785e-06	0.00016333	Intron (uc003pig.1/4646, intron 25 of 28)	6	76603648	76629254	25607	1	4646	uc003pij.1	-5556	ENSG00000196586	MYO6	myosin VI
chr9	73269474	73270166	693	*	0.578391	8.83539e-05	0.000893781	Intron (uc004ahu.3/80036, intron 6 of 21)	9	73424891	73425000	110	2	406987	uc004aih.1	154834	ENSG00000207935	MIR204	microRNA 204
chr14	33406724	33407463	740	*	0.578385	1.29596e-05	0.000216617	Promoter (<=1kb)	14	33408459	34273382	864924	1	64067	uc001wrs.3	-996	ENSG00000151322	NPAS3	neuronal PAS domain protein 3
chr5	35301891	35302270	380	*	0.578292	0.000141086	0.00125791	Distal Intergenic	5	35055802	35230823	175022	2	5618	uc003jjm.3	-71068	ENSG00000113494	PRLR	prolactin receptor
chr12	68017514	68017894	381	*	0.578226	1.74553e-05	0.000269303	Distal Intergenic	12	68042512	68056444	13933	1	8445	uc001str.4	-24618	ENSG00000127334	DYRK2	dual specificity tyrosine phosphorylation regulated kinase 2
chr4	189183472	189184293	822	*	0.578046	7.67523e-05	0.000805569	Distal Intergenic	4	189064797	189068649	3853	1	339976	uc003izn.1	118675	ENSG00000184108	TRIML1	tripartite motif family like 1
chr21	33627502	33628496	995	*	0.5779	4.88599e-06	0.000107986	Distal Intergenic	21	33640530	33651376	10847	2	54069	uc002ypi.3	22880	ENSG00000159055	MIS18A	MIS18 kinetochore protein A
chr2	153957226	153957573	348	*	0.577867	0.00157978	0.00781312	Distal Intergenic	2	154333852	154335322	1471	2	56475	uc002tyq.1	377749	ENSG00000177519	RPRM	reprimo, TP53 dependent G2 arrest mediator homolog
chr10	21000856	21001480	625	*	0.577849	0.000153026	0.00133667	Distal Intergenic	10	20840899	20840975	77	1	100616383	uc021pnt.1	159957	ENSG00000265372	MIR4675	microRNA 4675
chr10	66491133	66491678	546	*	0.577839	0.000130571	0.00118472	Distal Intergenic	10	66585285	66586634	1350	1	305	uc009xpm.2	-93607	NA	ANXA2P3	annexin A2 pseudogene 3
chr9	75545481	75546162	682	*	0.577767	0.000113492	0.00106784	5' UTR	9	75515578	75540528	24951	2	216	uc011lsg.2	-4953	ENSG00000165092	ALDH1A1	aldehyde dehydrogenase 1 family member A1
chr6	17032217	17032916	700	*	0.577737	4.11658e-06	9.53e-05	Distal Intergenic	6	17102489	17131603	29115	1	401236	uc021ymc.1	-69573	ENSG00000230873	STMND1	stathmin domain containing 1
chr9	97500711	97501232	522	*	0.577727	3.6732e-07	1.64855e-05	Intron (uc011lui.2/84909, intron 1 of 2)	9	97488951	97849500	360550	1	84909	uc004auy.3	11760	ENSG00000148120	AOPEP	aminopeptidase O (putative)
chr10	69991686	69992433	748	*	0.577675	2.27274e-08	2.38654e-06	Promoter (<=1kb)	10	69990352	69991870	1519	2	220202	uc001jnq.3	0	ENSG00000179774	ATOH7	atonal bHLH transcription factor 7
chr10	60352161	60352882	722	*	0.577555	1.55878e-07	9.38538e-06	Intron (uc001jki.1/80114, intron 1 of 20)	10	60272904	60588845	315942	1	80114	uc001jki.1	79257	ENSG00000122870	BICC1	BicC family RNA binding protein 1
chr21	27316538	27316793	256	*	0.577502	0.000574373	0.00361655	Intron (uc011acg.2/351, intron 3 of 7)	21	27252861	27342862	90002	2	351	uc011acg.2	26069	ENSG00000142192	APP	amyloid beta precursor protein
chr9	99999579	100000314	736	*	0.577499	4.52028e-06	0.000102431	Promoter (<=1kb)	9	100000708	100059596	58889	1	100499484	uc011lur.2	-394	ENSG00000254876	SUGT1P4-STRA6LP	SUGT1P4-STRA6LP readthrough
chr2	135478422	135479021	600	*	0.577231	4.13196e-07	1.79569e-05	Promoter (1-2kb)	2	135213330	135476571	263242	2	81615	uc002ttx.3	-1851	ENSG00000152128	TMEM163	transmembrane protein 163
chr12	86220171	86220529	359	*	0.577217	0.00025066	0.0019268	Intron (uc001taf.1/9182, intron 1 of 1)	12	86198331	86230318	31988	2	9182	uc001taf.1	9789	ENSG00000198774	RASSF9	Ras association domain family member 9
chr10	117759859	117760466	608	*	0.577211	1.11632e-05	0.000195759	Distal Intergenic	10	117816442	118031819	215378	2	2674	uc001lci.3	271353	ENSG00000151892	GFRA1	GDNF family receptor alpha 1
chr9	90272862	90273288	427	*	0.577164	9.29268e-07	3.23717e-05	Exon (uc004apc.3/1612, exon 18 of 26)	9	90261740	90297915	36176	1	1612	uc004apf.1	11122	ENSG00000196730	DAPK1	death associated protein kinase 1
chr9	135645835	135646535	701	*	0.576969	1.23719e-06	3.99293e-05	Intron (uc004cbu.1/158067, intron 11 of 12)	9	135533474	135545788	12315	2	64794	uc004cbs.2	-100047	ENSG00000125485	DDX31	DEAD-box helicase 31
chr2	155457719	155458360	642	*	0.576962	0.000951641	0.00529812	Distal Intergenic	2	155555093	155556103	1011	1	3760	uc031rpq.1	-96733	ENSG00000162989	KCNJ3	potassium inwardly rectifying channel subfamily J member 3
chr16	85906645	85907429	785	*	0.576946	3.11122e-07	1.4684e-05	Distal Intergenic	16	85932774	85956211	23438	1	3394	uc002fjh.3	-25345	ENSG00000140968	IRF8	interferon regulatory factor 8
chr1	18612152	18612555	404	*	0.576912	0.000176312	0.00148396	Intron (uc001bau.2/84966, intron 2 of 9)	1	18687861	18704977	17117	1	84966	uc001bav.2	-75306	ENSG00000117154	IGSF21	immunoglobin superfamily member 21
chr20	32839005	32839397	393	*	0.576908	4.1917e-05	0.000514359	Distal Intergenic	20	32848171	32857148	8978	1	434	uc002xah.1	-8774	ENSG00000101440	ASIP	agouti signaling protein
chr1	16436868	16437255	388	*	0.576846	9.0779e-08	6.29472e-06	Distal Intergenic	1	16384264	16400127	15864	2	348487	uc001axz.4	-36741	ENSG00000185519	FAM131C	family with sequence similarity 131 member C
chr10	16552800	16553337	538	*	0.576618	7.45402e-05	0.000789145	3' UTR	10	16555742	16564004	8263	2	389941	uc001ioj.1	10667	ENSG00000165985	C1QL3	complement C1q like 3
chr2	206551945	206552595	651	*	0.576507	4.87064e-06	0.00010781	Intron (uc002vat.3/8828, intron 1 of 8)	2	206547359	206608422	61064	1	8828	uc010fud.3	4586	ENSG00000118257	NRP2	neuropilin 2
chr2	16789653	16789833	181	*	0.576492	9.24884e-05	0.000923475	Intron (uc010exm.2/81553, intron 1 of 10)	2	16730730	16804344	73615	2	81553	uc010exm.2	14511	ENSG00000197872	CYRIA	CYFIP related Rac1 interactor A
chr4	1187672	1188612	941	*	0.576412	2.36938e-07	1.22785e-05	Intron (uc021xkj.1/10417, intron 1 of 7)	4	1189571	1202750	13180	2	100130872	uc003gcp.3	14138	NA	LOC100130872	uncharacterized LOC100130872
chr6	94487746	94488295	550	*	0.57641	0.000371717	0.00259929	Distal Intergenic	6	94428021	94456476	28456	1	643432	uc003pom.1	59725	NA	TSG1	tumor suppressor TSG1
chr8	130068929	130069440	512	*	0.576406	9.3422e-05	0.000929414	Distal Intergenic	8	130228713	130253486	24774	2	728724	uc003ysp.2	184046	ENSG00000229140	LINC00977	long intergenic non-protein coding RNA 977
chr22	34080070	34080417	348	*	0.576316	0.000512929	0.00332247	Intron (uc003and.4/9215, intron 3 of 15)	22	34120972	34133769	12798	1	100506195	uc003anf.2	-40555	ENSG00000224973	LARGE-AS1	LARGE antisense RNA 1
chr17	78786874	78787338	465	*	0.5763	9.03454e-05	0.000909109	Intron (uc002jys.3/57521, intron 7 of 8)	17	78923236	78940173	16938	1	57521	uc002jyu.1	-135898	ENSG00000141564	RPTOR	regulatory associated protein of MTOR complex 1
chr1	116087679	116088359	681	*	0.576217	6.19414e-06	0.000128004	Distal Intergenic	1	116184574	116240845	56272	1	81839	uc001efv.1	-96215	ENSG00000173218	VANGL1	VANGL planar cell polarity protein 1
chr4	114459951	114460236	286	*	0.576145	0.00218605	0.0100054	Intron (uc003ibi.3/817, intron 6 of 18)	4	114294441	114304896	10456	1	287	uc010ims.3	165510	ENSG00000145362	ANK2	ankyrin 2
chr10	84325437	84326217	781	*	0.576142	0.000732386	0.00435656	Intron (uc001kco.2/10718, intron 2 of 8)	10	84118495	84746935	628441	1	10718	uc021pvk.1	206942	ENSG00000185737	NRG3	neuregulin 3
chr7	6159505	6159873	369	*	0.576113	4.6258e-06	0.000103857	Intron (uc011jwn.1/84132, intron 4 of 11)	7	6156426	6194826	38401	1	84132	uc011jwr.1	3079	ENSG00000106346	USP42	ubiquitin specific peptidase 42
chr1	236808676	236809319	644	*	0.576045	2.58813e-06	6.79025e-05	Distal Intergenic	1	236849770	236927558	77789	1	88	uc001hyf.2	-40451	ENSG00000077522	ACTN2	actinin alpha 2
chr14	78296410	78296957	548	*	0.575908	0.000156001	0.00135511	Intron (uc010tvo.1/57143, intron 3 of 8)	14	78325398	78390949	65552	1	57143	uc001xuk.1	-28441	ENSG00000063761	ADCK1	aarF domain containing kinase 1
chr22	28808956	28809570	615	*	0.575515	4.40547e-05	0.000532697	Intron (uc003adp.4/23331, intron 2 of 22)	22	28374002	29075853	701852	2	23331	uc003adp.4	266283	ENSG00000100154	TTC28	tetratricopeptide repeat domain 28
chr5	14069136	14069426	291	*	0.57551	0.000416766	0.00283307	Distal Intergenic	5	14143829	14509458	365630	1	7204	uc003jff.3	-74403	ENSG00000038382	TRIO	trio Rho guanine nucleotide exchange factor
chr9	127019253	127019664	412	*	0.575499	5.71843e-08	4.54708e-06	Promoter (<=1kb)	9	127019885	127114719	94835	1	10783	uc004bof.3	-221	ENSG00000119408	NEK6	NIMA related kinase 6
chr22	41959788	41960193	406	*	0.575299	3.79882e-05	0.000477496	Promoter (2-3kb)	22	41957014	41972670	15657	1	27254	uc003bak.1	2774	ENSG00000172346	CSDC2	cold shock domain containing C2
chr11	62370202	62370981	780	*	0.575168	7.86906e-09	1.17029e-06	Promoter (<=1kb)	11	62360675	62369312	8638	2	9219	uc001ntq.2	-890	ENSG00000149480	MTA2	metastasis associated 1 family member 2
chr3	193036665	193037495	831	*	0.575161	6.80113e-05	0.000737504	Exon (uc011bsq.2/344905, exon 17 of 30)	3	192992831	193096514	103684	2	344905	uc011bsq.2	59019	ENSG00000187527	ATP13A5	ATPase 13A5
chr16	46927220	46927505	286	*	0.574883	2.5117e-05	0.000351663	Intron (uc002eel.3/84706, intron 2 of 11)	16	46919102	46965201	46100	1	84706	uc002eem.3	8118	ENSG00000166123	GPT2	glutamic--pyruvic transaminase 2
chr4	188507249	188508013	765	*	0.57483	9.41023e-05	0.000933905	Distal Intergenic	4	188225237	188426767	201531	2	339975	uc021xvl.1	-80482	NA	LOC339975	uncharacterized LOC339975
chr2	66750	67132	383	*	0.57476	8.0257e-05	0.000832992	Distal Intergenic	2	38814	46588	7775	2	642273	uc010yim.2	-20162	ENSG00000184731	FAM110C	family with sequence similarity 110 member C
chr11	132829769	132830390	622	*	0.574663	0.000369832	0.00259065	Intron (uc001qgu.3/4978, intron 1 of 7)	11	132284875	132813663	528789	2	4978	uc010scl.2	-16106	ENSG00000183715	OPCML	opioid binding protein/cell adhesion molecule like
chr5	173091678	173092046	369	*	0.574588	1.3669e-06	4.28859e-05	Distal Intergenic	5	173034148	173043666	9519	2	91272	uc003mcr.2	-48012	ENSG00000145919	BOD1	biorientation of chromosomes in cell division 1
chr6	24662374	24662955	582	*	0.574391	8.13763e-06	0.000155908	Intron (uc003nej.3/51567, intron 2 of 6)	6	24650205	24667115	16911	2	51567	uc003nej.3	4160	ENSG00000111802	TDP2	tyrosyl-DNA phosphodiesterase 2
chr8	81810968	81811769	802	*	0.574284	6.56193e-06	0.000133777	Distal Intergenic	8	81540686	81787016	246331	2	619279	uc003yby.2	-23952	ENSG00000164684	ZNF704	zinc finger protein 704
chr5	32695235	32695666	432	*	0.574224	0.000101946	0.000988666	Distal Intergenic	5	32710743	32783713	72971	1	4883	uc010iuo.3	-15077	ENSG00000113389	NPR3	natriuretic peptide receptor 3
chr4	101005718	101006101	384	*	0.574221	0.000275158	0.00207239	Distal Intergenic	4	101107027	101111655	4629	2	115265	uc003hvq.3	105554	ENSG00000145358	DDIT4L	DNA damage inducible transcript 4 like
chr17	37648510	37648853	344	*	0.574166	3.2558e-05	0.000426121	Intron (uc010wef.1/51755, intron 3 of 12)	17	37617739	37690800	73062	1	51755	uc010cvv.3	30771	ENSG00000167258	CDK12	cyclin dependent kinase 12
chr2	159042821	159043315	495	*	0.574096	0.000490082	0.00320584	Intron (uc021vro.1/554201, intron 3 of 4)	2	159023162	159092681	69520	1	554201	uc021vro.1	19659	ENSG00000227480	CCDC148-AS1	CCDC148 antisense RNA 1
chr10	36178529	36179242	714	*	0.57409	0.000103497	0.000999512	Distal Intergenic	10	35927177	35930362	3186	2	8325	uc001iyz.1	-248167	ENSG00000177283	FZD8	frizzled class receptor 8
chr1	245320652	245321383	732	*	0.574022	9.1046e-06	0.000169262	Promoter (2-3kb)	1	245318287	245866428	548142	1	55083	uc001ibf.1	2365	ENSG00000162849	KIF26B	kinesin family member 26B
chr16	743365	743741	377	*	0.573946	8.92571e-05	0.000900842	Promoter (1-2kb)	16	742500	745532	3033	2	146330	uc002cja.3	1791	ENSG00000127585	FBXL16	F-box and leucine rich repeat protein 16
chr13	20595611	20595988	378	*	0.573814	8.56564e-05	0.000872267	Promoter (2-3kb)	13	20598534	20665968	67435	1	7750	uc001umv.3	-2546	ENSG00000121741	ZMYM2	zinc finger MYM-type containing 2
chr2	44393415	44394351	937	*	0.573803	5.39574e-09	9.00514e-07	Promoter (1-2kb)	2	44396000	44436571	40572	1	5495	uc002rts.3	-1649	ENSG00000138032	PPM1B	protein phosphatase, Mg2+/Mn2+ dependent 1B
chr2	233688519	233688850	332	*	0.573684	8.81993e-05	0.000892973	Intron (uc002vth.4/26058, intron 20 of 27)	2	233675021	233725289	50269	1	26058	uc002vtq.4	13498	ENSG00000204120	GIGYF2	GRB10 interacting GYF protein 2
chr10	91596295	91597072	778	*	0.573554	1.96801e-06	5.58384e-05	Exon (uc001kgv.2/643529, exon 4 of 4)	10	91589250	91600618	11369	1	643529	uc001kgw.2	7045	ENSG00000232229	LINC00865	long intergenic non-protein coding RNA 865
chr6	35574141	35574706	566	*	0.573387	5.22783e-06	0.000113428	Intron (uc011dte.1/2289, intron 5 of 10)	6	35632494	35632566	73	2	100847048	uc031son.1	57860	ENSG00000265527	MIR5690	microRNA 5690
chr21	34056960	34057618	659	*	0.573239	5.1097e-06	0.000111471	Intron (uc011ads.1/8867, intron 8 of 27)	21	34001069	34099228	98160	2	8867	uc011ads.1	41610	ENSG00000159082	SYNJ1	synaptojanin 1
chr15	93863837	93864640	804	*	0.573064	5.42369e-06	0.000116667	Intron (uc002bsu.1/uc002bsu.1, intron 1 of 3)	15	93586636	93632443	45808	2	56963	uc002bss.2	-231394	ENSG00000182175	RGMA	repulsive guidance molecule BMP co-receptor a
chr4	187090007	187090989	983	*	0.573063	2.18498e-05	0.000318365	Intron (uc003iyt.4/25854, intron 13 of 13)	4	187073057	187093817	20761	1	25854	uc011clb.2	16950	ENSG00000109794	FAM149A	family with sequence similarity 149 member A
chr1	65228693	65229096	404	*	0.573062	4.27919e-05	0.000521016	Intron (uc001dbs.2/55225, intron 1 of 11)	1	65243306	65298914	55609	1	55225	uc001dbt.2	-14210	ENSG00000162437	RAVER2	ribonucleoprotein, PTB binding 2
chr1	244108036	244108702	667	*	0.573025	4.09345e-07	1.78672e-05	Intron (uc001iac.3/339529, intron 1 of 11)	1	244080704	244210619	129916	1	339529	uc001iac.3	27332	ENSG00000226828	LINC02774	long intergenic non-protein coding RNA 2774
chr9	75715240	75715657	418	*	0.572942	3.28197e-06	8.03722e-05	Distal Intergenic	9	75515578	75695358	179781	2	216	uc011lsh.2	-19882	ENSG00000165092	ALDH1A1	aldehyde dehydrogenase 1 family member A1
chr7	116151711	116152665	955	*	0.572903	5.35808e-07	2.14974e-05	Intron (uc010lkd.2/857, intron 7 of 8)	7	116140098	116148595	8498	1	858	uc022akj.1	11613	ENSG00000105971	CAV2	caveolin 2
chr4	135263729	135264235	507	*	0.572817	0.00126681	0.00661184	Distal Intergenic	4	135117489	135122903	5415	2	132430	uc010ioe.3	-140826	ENSG00000254535	PABPC4L	poly(A) binding protein cytoplasmic 4 like
chr11	114997947	114998660	714	*	0.572742	1.27576e-06	4.07319e-05	Distal Intergenic	11	115044345	115285467	241123	2	23705	uc031qeh.1	286807	ENSG00000182985	CADM1	cell adhesion molecule 1
chr2	24646828	24647619	792	*	0.572699	9.86804e-06	0.000178684	Distal Intergenic	2	24509081	24583397	74317	2	50618	uc010eyd.2	-63431	ENSG00000198399	ITSN2	intersectin 2
chr21	45246770	45247413	644	*	0.57269	6.65493e-06	0.000134921	Distal Intergenic	21	45225639	45232448	6810	2	284837	uc002zdu.2	-14322	ENSG00000215458	AATBC	apoptosis associated transcript in bladder cancer
chr12	100912710	100913102	393	*	0.572592	0.000929551	0.00520684	Intron (uc001thp.2/9971, intron 4 of 10)	12	100897138	100957645	60508	1	9971	uc001tht.2	15572	ENSG00000012504	NR1H4	nuclear receptor subfamily 1 group H member 4
chr3	130668067	130668697	631	*	0.572375	6.26566e-05	0.000693616	Intron (uc011blg.2/27032, intron 7 of 26)	3	130681746	130722046	40301	1	27032	uc003enu.3	-13049	ENSG00000017260	ATP2C1	ATPase secretory pathway Ca2+ transporting 1
chr1	46330081	46330676	596	*	0.572318	0.000125584	0.00115103	Promoter (<=1kb)	1	46330050	46496962	166913	1	23139	uc001coy.1	31	ENSG00000086015	MAST2	microtubule associated serine/threonine kinase 2
chr11	15656466	15657013	548	*	0.572308	0.000381572	0.00265173	Distal Intergenic	11	15170648	15268756	98109	1	387755	uc010rcs.3	485818	ENSG00000188487	INSC	INSC spindle orientation adaptor protein
chr10	106886730	106887058	329	*	0.572211	0.000541606	0.00345987	Intron (uc001kyi.1/22986, intron 7 of 26)	10	106937525	107012664	75140	1	22986	uc010qqz.1	-50467	ENSG00000156395	SORCS3	sortilin related VPS10 domain containing receptor 3
chr3	97891490	97892122	633	*	0.572084	0.00033523	0.00239841	Distal Intergenic	3	97887544	97888485	942	1	403274	uc011bgu.2	3946	ENSG00000233412	OR5H15	olfactory receptor family 5 subfamily H member 15
chr7	95071562	95072087	526	*	0.57196	0.00047251	0.00311417	Distal Intergenic	7	95034174	95064384	30211	2	5445	uc010lfk.3	-7178	ENSG00000105854	PON2	paraoxonase 2
chr5	79087381	79087807	427	*	0.571947	1.10991e-06	3.66294e-05	Intron (uc003kgc.3/202333, intron 11 of 12)	5	78985659	79096049	110391	1	202333	uc003kgc.3	101722	ENSG00000164309	CMYA5	cardiomyopathy associated 5
chr10	50105017	50105673	657	*	0.571919	5.91358e-07	2.30551e-05	Exon (uc001jha.4/57705, exon 45 of 62)	10	50117529	50122280	4752	2	474354	uc001jhd.3	16607	ENSG00000165383	LRRC18	leucine rich repeat containing 18
chr4	149486495	149487038	544	*	0.571917	0.000195986	0.00160522	Distal Intergenic	4	148999915	149363672	363758	2	4306	uc010iph.3	-122823	ENSG00000151623	NR3C2	nuclear receptor subfamily 3 group C member 2
chr11	85819866	85820685	820	*	0.571791	7.74142e-08	5.66252e-06	Distal Intergenic	11	85668214	85780923	112710	2	8301	uc010rtl.2	-38943	ENSG00000073921	PICALM	phosphatidylinositol binding clathrin assembly protein
chr12	46170241	46170934	694	*	0.571766	2.65222e-05	0.000366428	Intron (uc001ror.3/196528, intron 3 of 19)	12	46123620	46301819	178200	1	196528	uc001ros.1	46621	ENSG00000189079	ARID2	AT-rich interaction domain 2
chr11	44796779	44797316	538	*	0.57175	2.97813e-06	7.51691e-05	Intron (uc001mye.4/90139, intron 1 of 8)	11	44785976	44953977	168002	1	90139	uc001mye.4	10803	ENSG00000157570	TSPAN18	tetraspanin 18
chr11	123087435	123088411	977	*	0.571735	3.0798e-05	0.000408688	Distal Intergenic	11	122943033	123066007	122975	2	79827	uc001pyt.3	-21428	ENSG00000166250	CLMP	CXADR like membrane protein
chr2	203925112	203925620	509	*	0.571717	0.000526605	0.0033872	Intron (uc002uzq.3/65065, intron 6 of 6)	2	203879602	204082717	203116	1	65065	uc002uzt.3	45510	ENSG00000144426	NBEAL1	neurobeachin like 1
chr17	79146405	79146801	397	*	0.571567	2.86317e-05	0.000386806	Intron (uc010wuk.1/388428, intron 2 of 3)	17	79091096	79139872	48777	2	9625	uc010dia.3	-6533	ENSG00000181409	AATK	apoptosis associated tyrosine kinase
chr14	80020530	80020849	320	*	0.571519	0.000170319	0.0014474	Intron (uc001xum.2/9369, intron 15 of 20)	14	79745682	80334633	588952	1	9369	uc010asw.4	274848	ENSG00000021645	NRXN3	neurexin 3
chr12	32747198	32748055	858	*	0.571498	7.21908e-10	2.20046e-07	Intron (uc001rlc.3/121512, intron 4 of 16)	12	32734894	32797685	62792	1	121512	uc001rlb.1	12304	ENSG00000139132	FGD4	FYVE, RhoGEF and PH domain containing 4
chr7	90406084	90406944	861	*	0.571484	1.58146e-06	4.73176e-05	Intron (uc003ukt.1/5218, intron 7 of 7)	7	90339176	90839904	500729	1	5218	uc011khl.1	66908	ENSG00000058091	CDK14	cyclin dependent kinase 14
chr17	7832814	7833206	393	*	0.571415	8.5796e-06	0.000162391	Promoter (<=1kb)	17	7825177	7832753	7577	2	9196	uc010vul.2	-61	ENSG00000170049	KCNAB3	potassium voltage-gated channel subfamily A regulatory beta subunit 3
chr4	10177245	10177713	469	*	0.571243	4.21096e-05	0.000515857	Distal Intergenic	4	10075963	10118573	42611	2	9948	uc021xlw.1	-58672	ENSG00000071127	WDR1	WD repeat domain 1
chr5	38545664	38545942	279	*	0.571074	0.000204337	0.00165429	Intron (uc010ive.1/3977, intron 1 of 19)	5	38475065	38556748	81684	2	3977	uc010ive.1	10806	ENSG00000113594	LIFR	LIF receptor subunit alpha
chr15	74726500	74727482	983	*	0.570786	4.82823e-06	0.000107087	Promoter (<=1kb)	15	74701630	74726299	24670	2	8482	uc010ull.2	-201	ENSG00000138623	SEMA7A	semaphorin 7A (John Milton Hagen blood group)
chr5	54187221	54187710	490	*	0.570287	4.98476e-06	0.000109398	Distal Intergenic	5	54273695	54281414	7720	2	11082	uc003jpk.3	93704	ENSG00000164283	ESM1	endothelial cell specific molecule 1
chr13	24120393	24120791	399	*	0.56995	2.49242e-05	0.000349855	Distal Intergenic	13	24144509	24250244	105736	1	55504	uc001uot.3	-23718	ENSG00000127863	TNFRSF19	TNF receptor superfamily member 19
chr13	103091773	103092336	564	*	0.56995	0.000165028	0.00141386	Distal Intergenic	13	102373205	103054124	680920	2	2259	uc001vpf.2	-37649	ENSG00000102466	FGF14	fibroblast growth factor 14
chr12	39799375	39799800	426	*	0.569929	0.00125279	0.00655565	Intron (uc001rlx.3/55605, intron 1 of 36)	12	39687030	39837192	150163	2	55605	uc001rlx.3	37392	ENSG00000139116	KIF21A	kinesin family member 21A
chr19	246634	247525	892	*	0.569881	4.80799e-05	0.000568487	Distal Intergenic	19	281044	291169	10126	2	8612	uc002loh.3	43644	ENSG00000141934	PLPP2	phospholipid phosphatase 2
chr11	7052004	7052792	789	*	0.569502	5.70237e-06	0.000121032	Intron (uc001mfb.1/338323, intron 1 of 11)	11	7041700	7092757	51058	1	338323	uc001mfb.1	10304	ENSG00000158077	NLRP14	NLR family pyrin domain containing 14
chr13	110918634	110919122	489	*	0.569481	2.40454e-07	1.23731e-05	Intron (uc001vqw.4/1282, intron 1 of 51)	13	110801310	110959496	158187	2	1282	uc001vqw.4	40374	ENSG00000187498	COL4A1	collagen type IV alpha 1 chain
chr1	10426461	10426831	371	*	0.569377	1.12555e-05	0.00019671	Intron (uc001aqw.4/23095, intron 41 of 46)	1	10459085	10480201	21117	1	5226	uc001arc.3	-32254	ENSG00000142657	PGD	phosphogluconate dehydrogenase
chr1	210374925	210375301	377	*	0.569322	1.46265e-05	0.000236814	Distal Intergenic	1	210406195	210416440	10246	1	56256	uc001hhy.3	-30894	ENSG00000082497	SERTAD4	SERTA domain containing 4
chr1	225506989	225507582	594	*	0.569266	3.8297e-05	0.000479866	Intron (uc001how.2/127602, intron 59 of 83)	1	225428295	225585747	157453	1	127602	uc001hox.2	78694	ENSG00000185842	DNAH14	dynein axonemal heavy chain 14
chr1	108595317	108596084	768	*	0.569256	6.86054e-06	0.000138154	Distal Intergenic	1	108211463	108507545	296083	2	10451	uc010oux.1	-87772	ENSG00000134215	VAV3	vav guanine nucleotide exchange factor 3
chr6	18269984	18270520	537	*	0.569154	1.09879e-06	3.62897e-05	Distal Intergenic	6	18225256	18264799	39544	2	7913	uc011djg.1	-5185	ENSG00000124795	DEK	DEK proto-oncogene
chr7	112727072	112727742	671	*	0.568838	0.000191036	0.00157182	Promoter (<=1kb)	7	112720468	112727833	7366	2	54329	uc003vgq.2	91	ENSG00000164604	GPR85	G protein-coupled receptor 85
chr3	42906677	42906953	277	*	0.568832	0.000347829	0.00246963	Exon (uc003cme.3/1238, exon 3 of 3)	3	42913684	42917633	3950	2	1582	uc003cmh.3	10680	ENSG00000180432	CYP8B1	cytochrome P450 family 8 subfamily B member 1
chr5	172263977	172264391	415	*	0.568672	1.39489e-06	4.34196e-05	Promoter (2-3kb)	5	172261223	172379688	118466	1	57222	uc003mbw.4	2754	ENSG00000113719	ERGIC1	endoplasmic reticulum-golgi intermediate compartment 1
chr4	189572284	189572969	686	*	0.568662	0.0023243	0.0104808	Distal Intergenic	4	189376732	189523062	146331	1	401164	uc021xvn.1	195552	ENSG00000249378	LINC01060	long intergenic non-protein coding RNA 1060
chr2	73384202	73384913	712	*	0.568585	7.68823e-06	0.000150249	Distal Intergenic	2	73300510	73340146	39637	2	26056	uc002siu.4	-44056	ENSG00000135631	RAB11FIP5	RAB11 family interacting protein 5
chr4	160073216	160074106	891	*	0.568493	1.63718e-05	0.000257105	Distal Intergenic	4	160049954	160050046	93	2	100500881	uc021xtt.1	-23170	ENSG00000264105	MIR3688-1	microRNA 3688-1
chr16	20420234	20420751	518	*	0.568381	3.26733e-05	0.000426824	Promoter (<=1kb)	16	20420856	20431117	10262	1	54988	uc002dhd.1	-105	ENSG00000183549	ACSM5	acyl-CoA synthetase medium chain family member 5
chr2	192742141	192743097	957	*	0.568375	3.89258e-05	0.000486218	Distal Intergenic	2	192699032	192712006	12975	2	8436	uc002utb.3	-30135	ENSG00000168497	CAVIN2	caveolae associated protein 2
chr6	37260900	37261190	291	*	0.568245	0.000122329	0.00113188	Intron (uc003onn.3/55633, intron 8 of 12)	6	37273650	37292354	18705	1	55633	uc003ono.1	-12460	ENSG00000065491	TBC1D22B	TBC1 domain family member 22B
chr7	156298128	156298698	571	*	0.568216	0.000699442	0.00420701	Distal Intergenic	7	156333185	156333795	611	1	64433	uc011kvw.1	-34487	ENSG00000279418	LINC00244	long intergenic non-protein coding RNA 244
chr7	148000468	148000867	400	*	0.568215	0.000132655	0.00119906	Intron (uc003weu.2/26047, intron 21 of 23)	7	148036553	148118088	81536	1	26047	uc003wev.2	-35686	ENSG00000174469	CNTNAP2	contactin associated protein 2
chr18	5239610	5240167	558	*	0.568211	2.38494e-05	0.000338449	Promoter (<=1kb)	18	5240989	5246505	5517	1	339290	uc002kmp.3	-822	ENSG00000263753	LINC00667	long intergenic non-protein coding RNA 667
chr9	116973450	116974013	564	*	0.568026	3.77043e-06	8.94207e-05	Promoter (1-2kb)	9	116971714	116971809	96	1	619556	uc011lxm.2	1736	ENSG00000207726	MIR455	microRNA 455
chr7	122871652	122871869	218	*	0.567943	0.00221295	0.010097	Distal Intergenic	7	122753588	122840025	86438	2	6561	uc010lks.3	-31627	ENSG00000081800	SLC13A1	solute carrier family 13 member 1
chr12	39081014	39081604	591	*	0.567885	3.39685e-05	0.000439298	Intron (uc001rlr.1/144402, intron 3 of 7)	12	39046002	39115024	69023	2	144402	uc001rlr.1	33420	ENSG00000139117	CPNE8	copine 8
chr17	33916632	33917548	917	*	0.567805	1.99164e-08	2.16384e-06	Promoter (2-3kb)	17	33914573	34053436	138864	1	163	uc010ctv.3	2059	ENSG00000006125	AP2B1	adaptor related protein complex 2 subunit beta 1
chr12	79791010	79791371	362	*	0.567765	0.000375233	0.0026168	Intron (uc001sys.3/6857, intron 10 of 11)	12	79813037	79813101	65	1	100302136	uc021ray.1	-21666	ENSG00000221788	MIR1252	microRNA 1252
chr7	55333677	55334023	347	*	0.567709	0.000472733	0.0031151	Distal Intergenic	7	55247443	55256642	9200	2	100507500	uc003tqo.4	-77035	ENSG00000224057	EGFR-AS1	EGFR antisense RNA 1
chr18	72035168	72035884	717	*	0.567453	3.60627e-07	1.63124e-05	Distal Intergenic	18	71983110	72026422	43313	1	644041	uc002llj.3	52058	ENSG00000206043	C18orf63	chromosome 18 open reading frame 63
chr14	57235828	57236612	785	*	0.567379	1.09589e-05	0.000193616	Distal Intergenic	14	57267425	57272381	4957	2	5015	uc001xcp.4	35769	ENSG00000165588	OTX2	orthodenticle homeobox 2
chr5	115782933	115783602	670	*	0.567319	4.12953e-08	3.61402e-06	Promoter (1-2kb)	5	115779251	115785342	6092	2	57556	uc011cwe.2	1740	ENSG00000092421	SEMA6A	semaphorin 6A
chr9	35294106	35294573	468	*	0.567183	0.000895561	0.00506362	Intron (uc010mkl.1/10497, intron 7 of 12)	9	35353685	35366990	13306	1	10497	uc010mkm.1	-59112	ENSG00000198722	UNC13B	unc-13 homolog B
chr9	16681140	16681553	414	*	0.567094	0.000189569	0.00156387	Intron (uc003zml.3/54796, intron 3 of 6)	9	16582981	16705133	122153	2	54796	uc003zms.1	23580	ENSG00000173068	BNC2	basonuclin 2
chr3	61580333	61580989	657	*	0.567054	0.000998573	0.00551325	Intron (uc003dla.4/5793, intron 1 of 2)	3	61547243	62280573	733331	1	5793	uc003dlc.3	33090	ENSG00000144724	PTPRG	protein tyrosine phosphatase receptor type G
chr2	196638723	196639103	381	*	0.567052	0.000835884	0.00480292	Intron (uc002uti.4/56171, intron 5 of 9)	2	196602427	196660564	58138	2	56171	uc002uti.4	21461	ENSG00000118997	DNAH7	dynein axonemal heavy chain 7
chr15	69370158	69370669	512	*	0.567031	0.000213667	0.00171047	Promoter (2-3kb)	15	69373190	69388163	14974	1	283673	uc002arv.3	-2521	ENSG00000212766	EWSAT1	Ewing sarcoma associated transcript 1
chr12	120246179	120246878	700	*	0.566772	5.02194e-06	0.000109994	Intron (uc001txi.2/11113, intron 9 of 46)	12	120123595	120242282	118688	2	11113	uc001txh.2	-3897	ENSG00000122966	CIT	citron rho-interacting serine/threonine kinase
chr20	3375653	3376059	407	*	0.566728	1.99987e-05	0.000298776	Intron (uc002wii.3/25943, intron 1 of 36)	20	3229948	3388309	158362	2	25943	uc002wii.3	12250	ENSG00000088854	DNAAF9	dynein axonemal assembly factor 9
chr9	2249218	2249892	675	*	0.566683	1.57489e-05	0.000249736	Distal Intergenic	9	2160264	2193623	33360	1	6595	uc010mhb.3	88954	ENSG00000080503	SMARCA2	SWI/SNF related, matrix associated, actin dependent regulator of chromatin, subfamily a, member 2
chr8	21905148	21905939	792	*	0.566544	9.84234e-06	0.000178516	Promoter (2-3kb)	8	21902183	21906319	4137	1	8822	uc003xai.3	2965	ENSG00000158815	FGF17	fibroblast growth factor 17
chr14	65897876	65898211	336	*	0.566512	0.000410595	0.00280284	Intron (uc001xin.3/2530, intron 1 of 10)	14	65879448	66210839	331392	1	2530	uc001xiq.3	18428	ENSG00000033170	FUT8	fucosyltransferase 8
chr8	104013823	104014320	498	*	0.566472	0.00017398	0.00146827	Distal Intergenic	8	104033248	104085285	52038	1	528	uc003ykz.4	-18928	ENSG00000155097	ATP6V1C1	ATPase H+ transporting V1 subunit C1
chr2	75726921	75727818	898	*	0.56634	0.000135999	0.00121951	Intron (uc002sni.2/84141, intron 3 of 3)	2	75719444	75788092	68649	2	84141	uc002sni.2	60274	ENSG00000115363	EVA1A	eva-1 homolog A, regulator of programmed cell death
chr9	35409816	35410294	479	*	0.566329	0.000186173	0.0015429	Intron (uc010mkn.2/158381, intron 2 of 9)	9	35406752	35483026	76275	1	158381	uc003zwu.2	3064	ENSG00000179766	ATP8B5P	ATPase phospholipid transporting 8B5, pseudogene
chr17	47113688	47114117	430	*	0.566164	0.000210769	0.00169375	Intron (uc002iom.3/10642, intron 5 of 14)	17	47074774	47133507	58734	1	10642	uc010dbj.3	38914	ENSG00000159217	IGF2BP1	insulin like growth factor 2 mRNA binding protein 1
chr6	134771831	134772102	272	*	0.565967	0.000202787	0.00164504	Intron (uc003qet.3/154092, intron 1 of 2)	6	134759528	134825158	65631	1	154092	uc021zfp.1	12303	ENSG00000236700	LINC01010	long intergenic non-protein coding RNA 1010
chr20	33493026	33493472	447	*	0.565817	0.000124961	0.00114795	Intron (uc002xbc.2/55902, intron 2 of 17)	20	33464328	33515769	51442	1	55902	uc010gey.2	28698	ENSG00000131069	ACSS2	acyl-CoA synthetase short chain family member 2
chr2	44484597	44484953	357	*	0.565783	0.000248046	0.00191176	Distal Intergenic	2	44502597	44528556	25960	1	6519	uc002rty.3	-17644	ENSG00000138079	SLC3A1	solute carrier family 3 member 1
chr2	33049852	33050627	776	*	0.565689	9.74145e-05	0.000956344	Promoter (<=1kb)	2	33050510	33154206	103697	1	285045	uc002roo.2	0	ENSG00000230876	LINC00486	long intergenic non-protein coding RNA 486
chr19	47258640	47259267	628	*	0.565597	9.83318e-08	6.69159e-06	5' UTR	19	47228589	47250251	21663	2	29888	uc010xyg.1	-8389	ENSG00000090372	STRN4	striatin 4
chr3	173402736	173403045	310	*	0.565547	0.00232877	0.0104935	Intron (uc003fio.1/22871, intron 3 of 6)	3	173322069	174001116	679048	1	22871	uc021xhm.1	80667	ENSG00000169760	NLGN1	neuroligin 1
chr10	65292122	65292912	791	*	0.56554	3.89574e-06	9.14164e-05	Intron (uc009xpl.2/221035, intron 1 of 4)	10	65281123	65384883	103761	1	221035	uc001jmt.3	10999	ENSG00000165476	REEP3	receptor accessory protein 3
chr7	29586694	29587003	310	*	0.565507	0.000333383	0.00238693	Intron (uc003tab.3/uc003tab.3, intron 2 of 2)	7	29603427	29606911	3485	1	222171	uc003tac.1	-16424	ENSG00000176532	PRR15	proline rich 15
chr6	71544693	71545151	459	*	0.565494	6.86883e-05	0.000742961	Intron (uc003pfr.3/60682, intron 6 of 10)	6	71571069	71666788	95720	2	135152	uc003pfv.3	121637	ENSG00000112309	B3GAT2	beta-1,3-glucuronyltransferase 2
chr3	13134131	13134485	355	*	0.565487	4.17133e-06	9.6061e-05	Distal Intergenic	3	12938542	13114617	176076	2	9922	uc011auw.2	-19514	ENSG00000144711	IQSEC1	IQ motif and Sec7 domain ArfGEF 1
chr16	9707329	9708029	701	*	0.56538	0.000940906	0.0052577	Distal Intergenic	16	9856532	10064652	208121	2	2903	uc010uyn.2	356623	ENSG00000183454	GRIN2A	glutamate ionotropic receptor NMDA type subunit 2A
chr8	76334815	76335141	327	*	0.565321	0.000108577	0.00103285	Intron (uc003yap.1/3174, intron 1 of 3)	8	76320271	76479061	158791	1	3174	uc003yaq.3	14544	ENSG00000164749	HNF4G	hepatocyte nuclear factor 4 gamma
chr4	129896097	129896564	468	*	0.565291	2.41695e-05	0.000342217	Promoter (2-3kb)	4	129805152	129893527	88376	2	132320	uc003ign.2	-2570	ENSG00000151466	SCLT1	sodium channel and clathrin linker 1
chr4	110910222	110910753	532	*	0.565209	0.000131446	0.00118985	Intron (uc003hzy.4/1950, intron 18 of 23)	4	110901833	110934118	32286	1	1950	uc010imk.3	8389	ENSG00000138798	EGF	epidermal growth factor
chr2	216695658	216695927	270	*	0.565181	0.00110234	0.0059361	Intron (uc002vfm.1/646324, intron 1 of 9)	2	216484358	216692126	207769	2	646324	uc002vfn.1	-3532	ENSG00000235770	LINC00607	long intergenic non-protein coding RNA 607
chr6	158401851	158402325	475	*	0.564913	0.000119415	0.0011099	Promoter (<=1kb)	6	158402888	158487667	84780	1	8871	uc011efm.2	-563	ENSG00000078269	SYNJ2	synaptojanin 2
chr15	72231128	72231742	615	*	0.564777	0.000851311	0.0048756	Exon (uc002atl.5/4649, exon 16 of 42)	15	72168132	72191373	23242	2	4649	uc002atm.1	-39755	ENSG00000066933	MYO9A	myosin IXA
chr10	63367293	63368027	735	*	0.564674	0.00015148	0.00132792	Distal Intergenic	10	63422719	63526091	103373	1	219621	uc010qik.2	-54692	ENSG00000183346	CABCOCO1	ciliary associated calcium binding coiled-coil 1
chr2	228078329	228078723	395	*	0.564482	0.000521596	0.00336533	Intron (uc002vom.2/1285, intron 1 of 51)	2	228029281	228179508	150228	1	1285	uc002vom.2	49048	ENSG00000169031	COL4A3	collagen type IV alpha 3 chain
chr2	114736933	114737276	344	*	0.564472	2.32174e-06	6.31402e-05	Promoter (<=1kb)	2	114737146	114764887	27742	1	440900	uc002tkz.2	0	ENSG00000234199	LINC01191	long intergenic non-protein coding RNA 1191
chr16	12109316	12109645	330	*	0.564464	0.000103764	0.00100111	Intron (uc002dbw.3/92017, intron 3 of 7)	16	12070602	12668146	597545	1	92017	uc002dby.5	38714	ENSG00000048471	SNX29	sorting nexin 29
chr1	85868311	85868631	321	*	0.564395	0.000498125	0.00324539	Promoter (1-2kb)	1	85784168	85870180	86013	2	23576	uc010osb.2	1549	ENSG00000153904	DDAH1	dimethylarginine dimethylaminohydrolase 1
chr11	35792226	35793199	974	*	0.564206	1.533e-05	0.000245219	Intron (uc001mwi.2/54765, intron 4 of 4)	11	35684353	35830930	146578	1	54765	uc001mwi.2	107873	ENSG00000166326	TRIM44	tripartite motif containing 44
chr6	47666173	47666779	607	*	0.564088	4.22963e-06	9.71487e-05	Promoter (<=1kb)	6	47666289	47689757	23469	1	221393	uc003oza.1	0	ENSG00000153294	ADGRF4	adhesion G protein-coupled receptor F4
chr1	168907428	168908225	798	*	0.563946	0.000137002	0.00122623	Distal Intergenic	1	168756179	168762126	5948	1	79100	uc001gfq.3	151249	ENSG00000225826	LINC00626	long intergenic non-protein coding RNA 626
chr5	55117220	55117781	562	*	0.563776	5.94109e-07	2.30772e-05	Distal Intergenic	5	55147207	55204972	57766	1	133396	uc003jqk.3	-29426	ENSG00000164509	IL31RA	interleukin 31 receptor A
chr3	51936459	51936777	319	*	0.563721	0.000171213	0.00145331	Promoter (<=1kb)	3	51840728	51937386	96659	2	132141	uc003dbq.5	609	ENSG00000173389	IQCF1	IQ motif containing F1
chr1	53610244	53611231	988	*	0.56359	1.04313e-08	1.4173e-06	Promoter (1-2kb)	1	53573600	53608289	34690	2	6512	uc001cuz.4	-1955	ENSG00000162383	SLC1A7	solute carrier family 1 member 7
chr1	28577891	28578404	514	*	0.563561	5.51897e-06	0.000118053	Distal Intergenic	1	28585963	28609002	23040	1	83667	uc001bps.3	-7559	ENSG00000130766	SESN2	sestrin 2
chr1	153993382	153994045	664	*	0.563266	0.000104537	0.0010058	Intron (uc009woq.3/91181, intron 20 of 27)	1	153963239	153964631	1393	1	6232	uc001fdv.3	30143	ENSG00000177954	RPS27	ribosomal protein S27
chr8	22952359	22952763	405	*	0.563199	2.06905e-05	0.000306607	Intron (uc003xcx.3/254896, intron 2 of 3)	8	22960327	22974950	14624	1	8794	uc003xcy.3	-7564	ENSG00000173535	TNFRSF10C	TNF receptor superfamily member 10c
chr6	169251904	169252805	902	*	0.563175	7.02764e-06	0.000140402	Distal Intergenic	6	169017922	169068674	50753	1	64094	uc011egu.2	233982	ENSG00000112562	SMOC2	SPARC related modular calcium binding 2
chr11	100443728	100444312	585	*	0.563086	1.4148e-05	0.000231197	Distal Intergenic	11	100558407	100861656	303250	1	143872	uc001pge.2	-114095	ENSG00000165895	ARHGAP42	Rho GTPase activating protein 42
chr2	204048621	204049023	403	*	0.562725	0.000206582	0.00166835	Intron (uc002uzt.3/65065, intron 43 of 54)	2	204073360	204091101	17742	1	65065	uc002uzu.3	-24337	ENSG00000144426	NBEAL1	neurobeachin like 1
chr3	173959082	173959924	843	*	0.562721	8.07644e-05	0.000836281	Intron (uc003fio.1/22871, intron 4 of 6)	3	174577111	175523428	946318	1	254827	uc003fit.3	-617187	ENSG00000177694	NAALADL2	N-acetylated alpha-linked acidic dipeptidase like 2
chr2	239265384	239265890	507	*	0.562677	2.53568e-07	1.2749e-05	Intron (uc002vye.3/26146, intron 15 of 16)	2	239229185	239309541	80357	1	26146	uc002vyf.3	36199	ENSG00000204104	TRAF3IP1	TRAF3 interacting protein 1
chr5	52177219	52177845	627	*	0.562615	0.000323262	0.00233332	Exon (uc003jou.3/3672, exon 7 of 29)	5	52197609	52249485	51877	1	3672	uc003jow.3	-19764	ENSG00000213949	ITGA1	integrin subunit alpha 1
chr8	38845311	38845891	581	*	0.562606	4.08084e-05	0.000504422	3' UTR	8	38846327	38854041	7715	2	83877	uc003xmk.3	8150	ENSG00000169490	TM2D2	TM2 domain containing 2
chr10	116851349	116851993	645	*	0.562594	0.000129516	0.00117765	Promoter (1-2kb)	10	116853124	116931125	78002	1	26033	uc001lce.3	-1131	ENSG00000107518	ATRNL1	attractin like 1
chr5	60541675	60542328	654	*	0.562383	2.88587e-05	0.000388915	Distal Intergenic	5	60453536	60458302	4767	2	643155	uc010iwm.1	-83373	ENSG00000188725	SMIM15	small integral membrane protein 15
chr8	136467805	136468192	388	*	0.562216	4.26376e-05	0.000520431	Promoter (1-2kb)	8	136469716	136659848	190133	1	10656	uc003yuv.3	-1524	ENSG00000131773	KHDRBS3	KH RNA binding domain containing, signal transduction associated 3
chr1	15499660	15499940	281	*	0.562207	0.000127255	0.00116173	Intron (uc001avw.4/55092, intron 1 of 3)	1	15480229	15546974	66746	1	55092	uc001avy.3	19431	ENSG00000171729	TMEM51	transmembrane protein 51
chr3	100715578	100716028	451	*	0.56211	0.00135701	0.00696494	Distal Intergenic	3	100581270	100712334	131065	2	25890	uc003dup.4	-3244	ENSG00000154175	ABI3BP	ABI family member 3 binding protein
chr4	120970455	120971156	702	*	0.561848	4.17063e-08	3.62498e-06	Distal Intergenic	4	120980579	120988013	7435	2	4085	uc003idl.2	16857	ENSG00000164109	MAD2L1	mitotic arrest deficient 2 like 1
chr3	50011744	50012237	494	*	0.561769	3.07158e-05	0.000408003	Intron (uc011bdh.2/10180, intron 4 of 7)	3	49977477	50137484	160008	1	10180	uc010hlf.2	34267	ENSG00000004534	RBM6	RNA binding motif protein 6
chr12	4958929	4959328	400	*	0.561584	0.000339266	0.00242097	Intron (uc001qng.3/3742, intron 1 of 1)	12	4918342	4960278	41937	1	3742	uc001qng.3	40587	ENSG00000151079	KCNA6	potassium voltage-gated channel subfamily A member 6
chr8	107879338	107879909	572	*	0.561565	9.29648e-05	0.000926966	Distal Intergenic	8	107771711	107782472	10762	2	137735	uc003ymm.4	-96866	ENSG00000174429	ABRA	actin binding Rho activating protein
chr3	190854204	190854851	648	*	0.561509	1.4708e-05	0.000237828	Distal Intergenic	3	190930322	190967910	37589	1	344901	uc011bsn.2	-75471	ENSG00000188729	OSTN	osteocrin
chr7	95850310	95850595	286	*	0.561461	0.000669707	0.00407308	Promoter (1-2kb)	7	95848974	95849068	95	2	693176	uc022aho.1	-1242	ENSG00000208025	MIR591	microRNA 591
chr10	89289566	89290046	481	*	0.561237	0.000221803	0.00175632	Intron (uc001keu.3/9562, intron 4 of 4)	10	89267590	89313218	45629	1	9562	uc021pvv.1	21976	ENSG00000107789	MINPP1	multiple inositol-polyphosphate phosphatase 1
chr6	75798422	75798972	551	*	0.561148	0.000545554	0.00347901	Exon (uc021zbv.1/1303, exon 63 of 65)	6	75887368	75898251	10884	2	1303	uc003phu.1	99279	ENSG00000111799	COL12A1	collagen type XII alpha 1 chain
chr16	11464773	11465394	622	*	0.561133	1.39782e-07	8.73995e-06	Distal Intergenic	16	11439311	11445617	6307	1	116028	uc002daw.1	25462	ENSG00000175643	RMI2	RecQ mediated genome instability 2
chr4	88216679	88217292	614	*	0.561068	3.01805e-05	0.00040277	Distal Intergenic	4	88221647	88221735	89	2	100847027	uc031sfz.1	4443	ENSG00000263981	MIR5705	microRNA 5705
chr2	106837247	106837916	670	*	0.560926	0.000199953	0.00162921	Distal Intergenic	2	106717107	106810795	93689	2	80146	uc010ywh.2	-26452	ENSG00000115652	UXS1	UDP-glucuronate decarboxylase 1
chr2	128712547	128712987	441	*	0.560888	9.77097e-07	3.35383e-05	3' UTR	2	128698791	128770728	71938	2	79595	uc002tpn.2	57741	ENSG00000136715	SAP130	Sin3A associated protein 130
chr3	64396416	64397025	610	*	0.560701	8.20093e-05	0.000844678	Distal Intergenic	3	64079526	64211131	131606	2	166336	uc003dmf.3	-185285	ENSG00000163637	PRICKLE2	prickle planar cell polarity protein 2
chr5	77935230	77935702	473	*	0.560606	4.55332e-05	0.000545739	Promoter (2-3kb)	5	77920640	77937985	17346	2	10184	uc003kfp.1	2283	ENSG00000145685	LHFPL2	LHFPL tetraspan subfamily member 2
chr6	150952814	150953397	584	*	0.560547	2.47246e-06	6.59318e-05	Intron (uc011eel.1/57480, intron 1 of 14)	6	150920999	151164799	243801	1	57480	uc003qny.1	31815	ENSG00000120278	PLEKHG1	pleckstrin homology and RhoGEF domain containing G1
chr1	77690897	77691334	438	*	0.560512	9.29435e-05	0.000926964	Distal Intergenic	1	77619221	77685132	65912	2	10026	uc001dhl.1	-5765	ENSG00000142892	PIGK	phosphatidylinositol glycan anchor biosynthesis class K
chr9	104365909	104366719	811	*	0.560288	6.42617e-06	0.000131651	Intron (uc004bbp.2/116443, intron 6 of 8)	9	104353897	104357283	3387	2	5535	uc004bbr.3	-8626	ENSG00000188386	PPP3R2	protein phosphatase 3 regulatory subunit B, beta
chr14	25366341	25366701	361	*	0.560171	0.00049502	0.00323044	Intron (uc001wpu.3/29091, intron 2 of 5)	14	25281306	25288683	7378	2	29091	uc001wpt.3	-77658	ENSG00000168952	STXBP6	syntaxin binding protein 6
chr8	140718544	140719384	841	*	0.560138	8.48676e-08	6.03166e-06	Distal Intergenic	8	140630249	140715299	85051	2	51305	uc003yvg.1	-3245	ENSG00000169427	KCNK9	potassium two pore domain channel subfamily K member 9
chr6	143507285	143508092	808	*	0.56012	3.77298e-06	8.94207e-05	Intron (uc003qjf.3/51390, intron 4 of 6)	6	143382084	143661441	279358	1	51390	uc003qji.3	125201	ENSG00000146416	AIG1	androgen induced 1
chr3	103232666	103233275	610	*	0.559977	0.000255893	0.00195985	Distal Intergenic	3	103903476	103946105	42630	2	693127	uc021xbz.1	712830	ENSG00000208032	MIR548A3	microRNA 548a-3
chr10	505468	506085	618	*	0.559969	0.000197579	0.00161466	Intron (uc001ifp.3/22982, intron 3 of 36)	10	468764	531104	62341	2	22982	uc009xhk.1	25019	ENSG00000151240	DIP2C	disco interacting protein 2 homolog C
chr12	132674950	132675562	613	*	0.559943	1.53613e-07	9.32529e-06	Distal Intergenic	12	132680917	132690573	9657	2	50614	uc001uka.3	15011	ENSG00000182870	GALNT9	polypeptide N-acetylgalactosaminyltransferase 9
chr10	91318310	91318838	529	*	0.559939	3.06647e-05	0.000407497	Distal Intergenic	10	91190051	91295313	105263	2	387700	uc001kgm.3	-22997	ENSG00000152779	SLC16A12	solute carrier family 16 member 12
chr9	73215855	73216383	529	*	0.559914	9.28132e-06	0.000171965	Intron (uc004ahu.3/80036, intron 16 of 21)	9	72999513	73029573	30061	2	687	uc004aht.3	-186282	ENSG00000119138	KLF9	KLF transcription factor 9
chr11	43464610	43465104	495	*	0.559791	0.000439405	0.0029477	Exon (uc001mxh.3/55761, exon 18 of 20)	11	43470153	43516483	46331	1	55761	uc001mxl.3	-5049	ENSG00000052841	TTC17	tetratricopeptide repeat domain 17
chr8	98879888	98880524	637	*	0.55979	2.43269e-08	2.49053e-06	Promoter (<=1kb)	8	98881311	99016514	135204	1	4147	uc003yib.1	-787	ENSG00000132561	MATN2	matrilin 2
chr18	61802032	61802470	439	*	0.559773	0.00017311	0.00146375	Intron (uc002ljx.3/284294, intron 2 of 9)	18	61747243	61816260	69018	2	221241	uc002ljw.4	13790	ENSG00000179676	LINC00305	long intergenic non-protein coding RNA 305
chr2	237443722	237444354	633	*	0.559744	1.07351e-07	7.18284e-06	Distal Intergenic	2	237469424	237490994	21571	1	57007	uc010fyq.3	-25070	ENSG00000144476	ACKR3	atypical chemokine receptor 3
chr7	30938005	30938405	401	*	0.559713	7.54166e-06	0.000147978	Intron (uc011kac.1/358, intron 6 of 9)	7	30951415	30965131	13717	1	358	uc003tbv.2	-13010	ENSG00000240583	AQP1	aquaporin 1 (Colton blood group)
chr12	7017628	7018088	461	*	0.559651	1.53276e-06	4.63802e-05	Promoter (2-3kb)	12	7014749	7023406	8658	1	10233	uc009zfh.3	2879	ENSG00000010626	LRRC23	leucine rich repeat containing 23
chr12	42956984	42957738	755	*	0.559306	2.81776e-05	0.000383266	Intron (uc001rnm.3/144165, intron 1 of 7)	12	42852140	42983572	131433	2	144165	uc001rnm.3	25834	ENSG00000139174	PRICKLE1	prickle planar cell polarity protein 1
chr9	90558729	90559654	926	*	0.559238	8.9979e-08	6.25903e-06	Distal Intergenic	9	90532877	90538572	5696	1	441452	uc010mqi.3	25852	ENSG00000230246	SPATA31C1	SPATA31 subfamily C member 1
chr6	37092897	37093503	607	*	0.55921	3.66164e-07	1.64691e-05	Distal Intergenic	6	37137922	37143204	5283	1	5292	uc003onk.3	-44419	ENSG00000137193	PIM1	Pim-1 proto-oncogene, serine/threonine kinase
chr2	205599817	205600799	983	*	0.559024	0.000123799	0.00114206	Intron (uc010fub.2/117583, intron 2 of 18)	2	205410516	206484886	1074371	1	117583	uc002var.2	189301	ENSG00000116117	PARD3B	par-3 family cell polarity regulator beta
chr7	35801382	35801948	567	*	0.558927	0.000113367	0.00106735	Distal Intergenic	7	35840596	35946715	106120	1	989	uc010kxc.3	-38648	ENSG00000122545	SEPTIN7	septin 7
chr3	17554074	17554919	846	*	0.558818	7.46108e-05	0.000789702	Intron (uc010hev.3/9779, intron 3 of 23)	3	17226069	17448110	222042	2	9779	uc010hew.1	-105964	ENSG00000131374	TBC1D5	TBC1 domain family member 5
chr8	6656643	6656982	340	*	0.558796	0.000101545	0.000985001	Distal Intergenic	8	6693076	6699975	6900	1	100652791	uc022aqw.2	-36094	ENSG00000245857	GS1-24F4.2	uncharacterized LOC100652791
chr7	20278209	20278732	524	*	0.558645	1.85103e-07	1.05379e-05	Distal Intergenic	7	20174279	20257013	82735	2	346389	uc010kug.3	-21196	ENSG00000183742	MACC1	MET transcriptional regulator MACC1
chr5	4698872	4699677	806	*	0.558634	9.61311e-05	0.000946841	Distal Intergenic	5	5034472	5070115	35644	1	340094	uc003jdg.3	-334795	ENSG00000215231	LINC01020	long intergenic non-protein coding RNA 1020
chr8	61034395	61035136	742	*	0.558374	0.000571836	0.00360368	Distal Intergenic	8	61101423	61193954	92532	2	767	uc003xtz.1	158818	ENSG00000178538	CA8	carbonic anhydrase 8
chr18	74241268	74241996	729	*	0.558335	9.93144e-09	1.35801e-06	Promoter (<=1kb)	18	74240612	74271784	31173	1	284276	uc002lmg.3	656	ENSG00000266256	LINC00908	long intergenic non-protein coding RNA 908
chr10	98271949	98272663	715	*	0.558054	2.72081e-05	0.000373323	Promoter (1-2kb)	10	98124363	98273683	149321	2	7093	uc001kml.2	1020	ENSG00000095587	TLL2	tolloid like 2
chr1	216970226	216971153	928	*	0.558044	0.000422343	0.00286123	Intron (uc021piz.1/2104, intron 1 of 6)	1	216676588	216978709	302122	2	2104	uc021piz.1	7556	ENSG00000196482	ESRRG	estrogen related receptor gamma
chr17	26554133	26554458	326	*	0.557901	1.43996e-06	4.43574e-05	Promoter (<=1kb)	17	26553589	26555085	1497	1	23615	uc002haa.3	544	ENSG00000237575	PYY2	peptide YY 2 (pseudogene)
chr3	169627983	169628387	405	*	0.557845	2.29849e-05	0.00032959	Promoter (1-2kb)	3	169629482	169656948	27467	1	344658	uc003fgd.3	-1095	ENSG00000187033	SAMD7	sterile alpha motif domain containing 7
chr22	33762272	33762596	325	*	0.557834	2.38051e-05	0.000338053	Intron (uc011amd.2/9215, intron 5 of 10)	22	33832568	33832655	88	2	100616295	uc021woh.1	70059	ENSG00000266012	MIR4764	microRNA 4764
chr2	153487785	153488214	430	*	0.557693	6.62217e-05	0.000723053	Intron (uc002tye.3/114793, intron 20 of 25)	2	153476023	153506348	30326	1	114793	uc010fob.3	11762	ENSG00000157827	FMNL2	formin like 2
chr18	33941298	33941975	678	*	0.557683	0.000380467	0.00264531	Intron (uc002kzr.1/80206, intron 2 of 13)	18	33877702	34360018	482317	1	80206	uc021uiv.1	63596	ENSG00000134775	FHOD3	formin homology 2 domain containing 3
chr9	36035836	36036550	715	*	0.557637	1.15456e-06	3.78187e-05	Promoter (<=1kb)	9	36036910	36085961	49052	1	8434	uc031tdr.1	-360	ENSG00000122707	RECK	reversion inducing cysteine rich protein with kazal motifs
chr13	100307193	100307710	518	*	0.557458	4.6029e-07	1.95392e-05	Intron (uc010tix.2/171425, intron 1 of 5)	13	100295313	100295403	91	1	100422861	uc021rmc.1	11880	ENSG00000263615	MIR4306	microRNA 4306
chr2	167090714	167091193	480	*	0.557178	0.00629963	0.0224196	Intron (uc002udp.3/uc002udp.3, intron 4 of 11)	2	167138189	167163109	24921	2	6335	uc002udr.1	71916	ENSG00000169432	SCN9A	sodium voltage-gated channel alpha subunit 9
chr11	32815913	32816550	638	*	0.557039	2.21358e-05	0.000321299	Promoter (<=1kb)	11	32623626	32816204	192579	2	493860	uc001mtv.4	0	ENSG00000186714	CCDC73	coiled-coil domain containing 73
chr22	25289292	25289589	298	*	0.557034	0.000147439	0.00130095	Exon (uc003abg.2/129049, exon 18 of 26)	22	25331208	25335314	4107	2	255349	uc003abk.1	45725	ENSG00000206069	LHFPL7	LHFPL tetraspan subfamily member 7
chr9	3669058	3669395	338	*	0.556955	0.000242234	0.00187981	Distal Intergenic	9	3275254	3525983	250730	2	5991	uc010mhe.1	-143075	ENSG00000080298	RFX3	regulatory factor X3
chr11	58835075	58835486	412	*	0.556845	0.000889804	0.0050395	Distal Intergenic	11	58701116	58825925	124810	2	283194	uc001nng.1	-9150	ENSG00000255240	LOC283194	uncharacterized LOC283194
chr14	39575918	39576519	602	*	0.556767	3.17141e-05	0.000418529	Distal Intergenic	14	39501123	39572437	71315	2	10484	uc010tqb.1	-3481	ENSG00000100934	SEC23A	SEC23 homolog A, COPII coat complex component
chr2	183386462	183387007	546	*	0.556725	0.00184873	0.00882891	Promoter (<=1kb)	2	183004762	183387113	382352	2	5136	uc010zfp.2	106	ENSG00000115252	PDE1A	phosphodiesterase 1A
chr1	63248643	63249218	576	*	0.556669	1.64e-05	0.000257364	Promoter (<=1kb)	1	63249777	63330941	81165	1	84938	uc001dat.3	-559	ENSG00000125703	ATG4C	autophagy related 4C cysteine peptidase
chr13	113552251	113552915	665	*	0.556588	0.000117122	0.0010924	Distal Intergenic	13	113496590	113541482	44893	1	23250	uc010ago.3	55661	ENSG00000068650	ATP11A	ATPase phospholipid transporting 11A
chr2	231536947	231537865	919	*	0.556518	1.55508e-05	0.000247757	Distal Intergenic	2	231555636	231565244	9609	2	151475	uc002vqw.1	27379	ENSG00000226125	LINC01907	long intergenic non-protein coding RNA 1907
chr9	126169174	126170000	827	*	0.556471	8.44954e-11	5.08049e-08	Intron (uc010mwh.1/57706, intron 1 of 4)	9	126164804	126164882	79	2	693186	uc022bnd.1	-4292	ENSG00000207991	MIR601	microRNA 601
chr1	237026676	237027200	525	*	0.556459	0.000623242	0.00384916	Exon (uc001hyi.4/4548, exon 22 of 33)	1	236973803	236992568	18766	1	4548	uc009xgj.1	52873	ENSG00000116984	MTR	5-methyltetrahydrofolate-homocysteine methyltransferase
chr9	123294657	123295590	934	*	0.556331	1.40206e-07	8.75403e-06	Intron (uc004bkf.4/55755, intron 7 of 37)	9	123168425	123298804	130380	2	55755	uc004bki.3	3214	ENSG00000136861	CDK5RAP2	CDK5 regulatory subunit associated protein 2
chr7	64005133	64005791	659	*	0.556122	0.000183444	0.00152737	Intron (uc003tta.2/340252, intron 1 of 3)	7	63980255	64023505	43251	2	340252	uc003tta.2	17714	ENSG00000173041	ZNF680	zinc finger protein 680
chr13	98770189	98771131	943	*	0.556052	1.82237e-05	0.000278224	Distal Intergenic	13	98794816	99102023	307208	1	10160	uc001vnh.3	-23685	ENSG00000152767	FARP1	FERM, ARH/RhoGEF and pleckstrin domain protein 1
chr4	130194395	130195273	879	*	0.556015	1.75475e-05	0.000270535	Distal Intergenic	4	130017282	130033843	16562	1	132321	uc010iod.3	177113	ENSG00000151470	C4orf33	chromosome 4 open reading frame 33
chr12	100900846	100901334	489	*	0.555881	0.00172961	0.00837296	Intron (uc001thp.2/9971, intron 3 of 10)	12	100897138	100957645	60508	1	9971	uc001tht.2	3708	ENSG00000012504	NR1H4	nuclear receptor subfamily 1 group H member 4
chr8	6323589	6324295	707	*	0.555869	5.83869e-05	0.000659215	Intron (uc003wqi.3/79648, intron 9 of 13)	8	6264113	6501140	237028	1	79648	uc003wqi.3	59476	ENSG00000147316	MCPH1	microcephalin 1
chr13	91826283	91827079	797	*	0.555799	3.08092e-05	0.000408688	Intron (uc031qms.1/100874150, intron 2 of 3)	13	91779867	91863952	84086	2	100874150	uc031qms.1	36873	NA	LINC00379	long intergenic non-protein coding RNA 379
chr4	15982405	15983208	804	*	0.55565	1.44435e-06	4.43838e-05	Intron (uc003goo.2/8842, intron 22 of 26)	4	15961863	15964859	2997	2	83888	uc003gon.3	-17546	ENSG00000137441	FGFBP2	fibroblast growth factor binding protein 2
chr3	108048138	108048715	578	*	0.555639	2.85306e-05	0.000385677	Intron (uc003dwy.4/11148, intron 2 of 9)	3	108021332	108097126	75795	1	11148	uc003dwz.3	26806	ENSG00000114455	HHLA2	HERV-H LTR-associating 2
chr9	136038149	136038874	726	*	0.555398	1.90721e-07	1.06777e-05	Promoter (<=1kb)	9	136028340	136039301	10962	2	26301	uc004ccw.3	427	ENSG00000148288	GBGT1	globoside alpha-1,3-N-acetylgalactosaminyltransferase 1 (FORS blood group)
chr14	95492943	95493584	642	*	0.555314	1.47467e-05	0.00023832	Distal Intergenic	14	95561685	95570386	8702	2	23405	uc001ydy.1	76802	ENSG00000100697	DICER1	dicer 1, ribonuclease III
chr2	196455948	196456259	312	*	0.555265	4.38689e-05	0.000530809	Distal Intergenic	2	196521532	196602426	80895	1	57181	uc002utg.4	-65273	ENSG00000196950	SLC39A10	solute carrier family 39 member 10
chr1	230487624	230488140	517	*	0.555212	9.68151e-06	0.000176474	Intron (uc031psq.1/79605, intron 2 of 6)	1	230457392	230561674	104283	2	79605	uc031psq.1	73534	ENSG00000177614	PGBD5	piggyBac transposable element derived 5
chr2	105317918	105318448	531	*	0.555121	0.000134871	0.00121334	Distal Intergenic	2	105363095	105372213	9119	2	284998	uc002tci.2	53765	ENSG00000234177	LINC01114	long intergenic non-protein coding RNA 1114
chr10	4555583	4555871	289	*	0.555106	0.000228439	0.00179532	Distal Intergenic	10	4698348	4704606	6259	1	338588	uc001ihg.3	-142477	ENSG00000225269	LINC00705	long intergenic non-protein coding RNA 705
chr2	127535500	127536207	708	*	0.554867	3.40518e-07	1.57829e-05	Distal Intergenic	2	127413511	127454251	40741	1	2995	uc010flv.4	121989	ENSG00000136732	GYPC	glycophorin C (Gerbich blood group)
chr3	187242467	187243292	826	*	0.554837	0.00109359	0.00590128	Distal Intergenic	3	187386694	187388201	1508	2	6750	uc003frn.3	144909	ENSG00000157005	SST	somatostatin
chr12	6933258	6933663	406	*	0.554714	2.94504e-06	7.46444e-05	Promoter (<=1kb)	12	6933660	6939175	5516	1	27239	uc001qqy.1	0	ENSG00000250510	GPR162	G protein-coupled receptor 162
chr2	34955829	34956160	332	*	0.554668	0.000418489	0.0028417	Distal Intergenic	2	33951128	33953284	2157	2	151325	uc002rpb.3	-1002545	ENSG00000239649	MYADML	myeloid associated differentiation marker like (pseudogene)
chr4	102000568	102000903	336	*	0.554597	2.82706e-05	0.000384137	Intron (uc003hvs.2/5530, intron 7 of 12)	4	101944587	102268628	324042	2	5530	uc003hvs.2	267725	ENSG00000138814	PPP3CA	protein phosphatase 3 catalytic subunit alpha
chr5	172399073	172399324	252	*	0.554533	0.000165809	0.00141839	Distal Intergenic	5	172410763	172461900	51138	1	8992	uc003mcd.1	-11439	ENSG00000113732	ATP6V0E1	ATPase H+ transporting V0 subunit e1
chr11	59500700	59501276	577	*	0.554468	0.000106747	0.00102066	Distal Intergenic	11	59516285	59517054	770	1	81343	uc021qjz.1	-15009	ENSG00000255538	OR10V2P	olfactory receptor family 10 subfamily V member 2 pseudogene
chr3	122654988	122655675	688	*	0.55443	1.57936e-05	0.000250225	Intron (uc031sbm.1/54437, intron 5 of 22)	3	122628040	122631114	3075	2	54437	uc003efy.2	-23874	ENSG00000082684	SEMA5B	semaphorin 5B
chr2	223837266	223837582	317	*	0.554382	5.71669e-07	2.2464e-05	Distal Intergenic	2	223916648	223920357	3710	1	23704	uc002vnl.5	-79066	ENSG00000152049	KCNE4	potassium voltage-gated channel subfamily E regulatory subunit 4
chr2	160354599	160354931	333	*	0.554367	5.78309e-05	0.000653882	Intron (uc002uao.3/29994, intron 2 of 36)	2	160294814	160373170	78357	2	29994	uc010fop.1	18239	ENSG00000123636	BAZ2B	bromodomain adjacent to zinc finger domain 2B
chr6	120049095	120050061	967	*	0.554344	6.14844e-07	2.37147e-05	Distal Intergenic	6	119773712	119812467	38756	2	285762	uc003pyn.3	-236628	NA	LOC285762	uncharacterized LOC285762
chr2	235718748	235719536	789	*	0.55432	4.288e-05	0.000521944	Distal Intergenic	2	235860628	235964358	103731	1	23677	uc002vvp.3	-141092	ENSG00000130147	SH3BP4	SH3 domain binding protein 4
chr2	210898070	210898536	467	*	0.554238	8.21986e-06	0.000157095	Intron (uc002vdu.1/uc002vdu.1, intron 2 of 3)	2	210874381	210886984	12604	1	6120	uc002vdr.4	23689	ENSG00000197713	RPE	ribulose-5-phosphate-3-epimerase
chr17	57405607	57405863	257	*	0.554159	1.7773e-05	0.000273339	Distal Intergenic	17	57409053	57433664	24612	1	388403	uc002ixl.1	-3190	ENSG00000175155	YPEL2	yippee like 2
chr15	94772962	94773578	617	*	0.554136	7.603e-07	2.78563e-05	Promoter (1-2kb)	15	94774801	94887288	112488	1	55784	uc002btg.4	-1223	ENSG00000140563	MCTP2	multiple C2 and transmembrane domain containing 2
chr2	75720272	75720736	465	*	0.554067	0.000405627	0.00277633	3' UTR	2	75719444	75788092	68649	2	84141	uc002sni.2	67356	ENSG00000115363	EVA1A	eva-1 homolog A, regulator of programmed cell death
chr2	1247413	1248251	839	*	0.553904	2.51857e-05	0.000352175	Intron (uc002qwq.3/54221, intron 11 of 16)	2	1377995	1546499	168505	1	7173	uc010ewj.3	-129744	ENSG00000115705	TPO	thyroid peroxidase
chr13	30295868	30296744	877	*	0.553783	3.64214e-06	8.70722e-05	Distal Intergenic	13	30083551	30169825	86275	2	6541	uc001uso.3	-126043	ENSG00000139514	SLC7A1	solute carrier family 7 member 1
chr16	68960031	68960549	519	*	0.553781	1.76838e-05	0.000272349	Intron (uc002ewi.4/79613, intron 12 of 17)	16	68877509	69119085	241577	1	79613	uc002ewi.4	82522	ENSG00000103047	TANGO6	transport and golgi organization 6 homolog
chr19	28237422	28238155	734	*	0.553679	2.04745e-07	1.11431e-05	Distal Intergenic	19	28281401	28284848	3448	2	148189	uc002nrx.3	46693	ENSG00000261824	LINC00662	long intergenic non-protein coding RNA 662
chr7	104554025	104554770	746	*	0.553646	2.26813e-05	0.000326679	Intron (uc003vch.1/723809, intron 2 of 3)	7	104535075	104567092	32018	2	723809	uc003vch.1	12322	ENSG00000225329	LHFPL3-AS2	LHFPL3 antisense RNA 2
chr7	138506072	138506418	347	*	0.553614	0.000230076	0.00180592	Distal Intergenic	7	138391039	138482941	91903	2	50617	uc003vuh.3	-23131	ENSG00000105929	ATP6V0A4	ATPase H+ transporting V0 subunit a4
chr2	236579465	236580286	822	*	0.553517	0.000142333	0.00126543	Intron (uc021vyp.1/116987, intron 1 of 9)	2	236402733	237040444	637712	1	116987	uc002vvt.3	176732	ENSG00000157985	AGAP1	ArfGAP with GTPase domain, ankyrin repeat and PH domain 1
chr5	156485277	156485686	410	*	0.553448	0.000232094	0.00181754	Promoter (<=1kb)	5	156456531	156485487	28957	2	26762	uc003lwi.2	0	ENSG00000113249	HAVCR1	hepatitis A virus cellular receptor 1
chr10	133878550	133878872	323	*	0.553436	0.000241916	0.00187837	Distal Intergenic	10	133918313	133998313	80001	1	282973	uc001lkx.4	-39441	ENSG00000188385	JAKMIP3	Janus kinase and microtubule interacting protein 3
chr9	71318270	71318910	641	*	0.553419	5.95388e-06	0.000124386	Promoter (1-2kb)	9	71320330	71624092	303763	1	8395	uc004agu.4	-1420	ENSG00000107242	PIP5K1B	phosphatidylinositol-4-phosphate 5-kinase type 1 beta
chr6	48162821	48163508	688	*	0.553364	0.000725911	0.00433161	Distal Intergenic	6	47845764	48078943	233180	2	442213	uc011dwn.2	-83878	ENSG00000244694	PTCHD4	patched domain containing 4
chr15	79104154	79104722	569	*	0.553345	4.16424e-06	9.59648e-05	Promoter (<=1kb)	15	79062968	79103773	40806	2	11173	uc002bek.1	-381	ENSG00000136378	ADAMTS7	ADAM metallopeptidase with thrombospondin type 1 motif 7
chr2	100470711	100471138	428	*	0.55329	0.000159508	0.00137712	Intron (uc002taf.3/3899, intron 6 of 23)	2	100199260	100721159	521900	2	3899	uc010fiq.1	250021	ENSG00000144218	AFF3	ALF transcription elongation factor 3
chr1	3388171	3388779	609	*	0.55278	1.75614e-06	5.13883e-05	Promoter (<=1kb)	1	3388171	3391021	2851	1	27237	uc009vli.1	0	ENSG00000130762	ARHGEF16	Rho guanine nucleotide exchange factor 16
chr3	21787549	21787760	212	*	0.552627	0.00114814	0.00612113	Intron (uc003cce.3/79750, intron 1 of 7)	3	21462490	21792816	330327	2	79750	uc003cce.3	5056	ENSG00000151789	ZNF385D	zinc finger protein 385D
chr9	14219213	14219674	462	*	0.552563	0.000893411	0.00505602	Intron (uc003zle.3/4781, intron 2 of 8)	9	14081842	14180797	98956	2	4781	uc003zld.3	-38416	ENSG00000147862	NFIB	nuclear factor I B
chr15	58628736	58629014	279	*	0.552363	0.000291481	0.00216114	Distal Intergenic	15	58245622	58571462	325841	2	8854	uc010ugw.2	-57274	ENSG00000128918	ALDH1A2	aldehyde dehydrogenase 1 family member A2
chr2	242775314	242775937	624	*	0.552293	4.2649e-05	0.000520431	Distal Intergenic	2	242792033	242795132	3100	2	5133	uc010fzs.3	19195	ENSG00000188389	PDCD1	programmed cell death 1
chr7	77847996	77848317	322	*	0.552223	0.000527398	0.00339131	Intron (uc003ugx.3/9863, intron 10 of 21)	7	77976559	77988770	12212	1	399670	uc010ldz.3	-128242	ENSG00000231322	RPL13AP17	ribosomal protein L13a pseudogene 17
chr1	29406646	29406919	274	*	0.552187	3.13083e-05	0.000414324	Intron (uc001brg.2/2035, intron 16 of 20)	1	29410409	29446558	36150	1	2035	uc009vtn.2	-3490	ENSG00000159023	EPB41	erythrocyte membrane protein band 4.1
chr1	217498826	217499258	433	*	0.552075	0.000166447	0.00142248	Distal Intergenic	1	217622591	217680550	57960	2	55105	uc009xdq.1	181292	ENSG00000092978	GPATCH2	G-patch domain containing 2
chr17	54909110	54909608	499	*	0.551869	9.10982e-10	2.55157e-07	Promoter (1-2kb)	17	54869274	54911256	41983	2	339210	uc002iuq.4	1648	ENSG00000214226	C17orf67	chromosome 17 open reading frame 67
chr16	633579	634547	969	*	0.551719	3.07209e-06	7.70094e-05	Promoter (1-2kb)	16	631761	634136	2376	1	9091	uc002chp.3	1818	ENSG00000007541	PIGQ	phosphatidylinositol glycan anchor biosynthesis class Q
chr4	79053998	79054493	496	*	0.551577	0.00121792	0.00641447	Intron (uc003hkw.3/80144, intron 2 of 41)	4	78978724	79465423	486700	1	80144	uc003hlb.2	75274	ENSG00000138759	FRAS1	Fraser extracellular matrix complex subunit 1
chr13	111048002	111048323	322	*	0.551453	0.00075616	0.00445565	Intron (uc001vqx.3/1284, intron 4 of 47)	13	110959631	111165373	205743	1	1284	uc001vqx.3	88371	ENSG00000134871	COL4A2	collagen type IV alpha 2 chain
chr13	51825150	51826139	990	*	0.551435	9.79281e-07	3.35547e-05	Exon (uc001vfe.3/220108, exon 3 of 3)	13	51796470	51858377	61908	1	220108	uc001vfg.2	28680	ENSG00000150510	FAM124A	family with sequence similarity 124 member A
chr1	20801814	20802364	551	*	0.55143	0.00024404	0.00188985	Distal Intergenic	1	20808884	20812728	3845	2	55450	uc001bdh.3	10364	ENSG00000162545	CAMK2N1	calcium/calmodulin dependent protein kinase II inhibitor 1
chr13	90584606	90584939	334	*	0.551285	0.00146952	0.00740705	Distal Intergenic	13	90712501	90771971	59471	2	100874187	uc031qmr.1	187032	ENSG00000261446	LINC00559	long intergenic non-protein coding RNA 559
chr5	58412034	58412682	649	*	0.551231	4.38267e-05	0.000530525	Intron (uc003jrv.2/5144, intron 5 of 14)	5	58264866	58335339	70474	2	5144	uc003jru.3	-76695	ENSG00000113448	PDE4D	phosphodiesterase 4D
chr3	121637808	121638221	414	*	0.551036	7.15383e-06	0.000142212	Intron (uc003eep.2/6565, intron 7 of 21)	3	121613171	121663034	49864	1	6565	uc011bjn.1	24637	ENSG00000163406	SLC15A2	solute carrier family 15 member 2
chr7	93554060	93554371	312	*	0.55101	0.00134177	0.0069068	Intron (uc003und.3/2791, intron 1 of 1)	7	93551016	93555826	4811	1	2791	uc003und.3	3044	ENSG00000127920	GNG11	G protein subunit gamma 11
chr5	57557429	57557764	336	*	0.550916	0.000873283	0.00497031	Distal Intergenic	5	57753916	57755189	1274	2	10769	uc011cql.1	197425	ENSG00000145632	PLK2	polo like kinase 2
chr3	156190194	156190843	650	*	0.550869	0.000409306	0.00279534	Intron (uc003far.2/7881, intron 7 of 13)	3	156175027	156256927	81901	1	7881	uc011boo.1	15167	ENSG00000169282	KCNAB1	potassium voltage-gated channel subfamily A regulatory beta subunit 1
chr10	60316507	60317282	776	*	0.550765	0.000875469	0.00497976	Intron (uc001jki.1/80114, intron 1 of 20)	10	60272904	60588845	315942	1	80114	uc001jki.1	43603	ENSG00000122870	BICC1	BicC family RNA binding protein 1
chr1	216994269	216995006	738	*	0.550732	0.000786788	0.00459418	Intron (uc001hky.1/2104, intron 1 of 7)	1	216676588	216978709	302122	2	2104	uc021piz.1	-15560	ENSG00000196482	ESRRG	estrogen related receptor gamma
chr2	101008324	101008586	263	*	0.550633	8.42914e-05	0.000862827	3' UTR	2	101008322	101034130	25809	2	9486	uc002tam.3	25544	ENSG00000115526	CHST10	carbohydrate sulfotransferase 10
chr13	27654652	27655264	613	*	0.550605	2.44326e-06	6.54314e-05	Intron (uc001uqy.3/219333, intron 6 of 8)	13	27640287	27746033	105747	2	219333	uc001uqy.3	90769	ENSG00000152484	USP12	ubiquitin specific peptidase 12
chr4	88792848	88793175	328	*	0.550579	0.00226587	0.0102797	Distal Intergenic	4	88755855	88767968	12114	1	56955	uc021xpx.1	36993	ENSG00000152595	MEPE	matrix extracellular phosphoglycoprotein
chr20	61424524	61425364	841	*	0.550578	3.44486e-07	1.58662e-05	Promoter (2-3kb)	20	61427805	61431945	4141	1	55257	uc002ydi.3	-2441	ENSG00000101189	MRGBP	MRG domain binding protein
chr12	123532868	123533317	450	*	0.550336	8.60372e-07	3.06099e-05	Intron (uc001uej.1/57605, intron 1 of 24)	12	123565931	123569291	3361	1	100507091	uc021rfs.1	-32614	ENSG00000251497	PITPNM2-AS1	PITPNM2 antisense RNA 1
chr6	1605540	1606534	995	*	0.55033	8.65647e-06	0.000163423	Distal Intergenic	6	1610681	1614129	3449	1	2296	uc003mtp.3	-4147	ENSG00000054598	FOXC1	forkhead box C1
chr1	56650354	56650683	330	*	0.550154	0.000214182	0.0017132	Distal Intergenic	1	56960419	57045257	84839	2	8613	uc001cyj.2	394574	ENSG00000162407	PLPP3	phospholipid phosphatase 3
chr14	75867787	75868571	785	*	0.550119	3.60128e-08	3.24924e-06	Distal Intergenic	14	75894509	75939404	44896	1	122953	uc010asj.3	-25938	ENSG00000140044	JDP2	Jun dimerization protein 2
chr11	27047660	27048570	911	*	0.549954	0.000160732	0.00138576	Distal Intergenic	11	27062509	27149354	86846	1	8424	uc001mre.1	-13939	ENSG00000129151	BBOX1	gamma-butyrobetaine hydroxylase 1
chr1	110952843	110953197	355	*	0.54993	1.07126e-05	0.000190214	Promoter (2-3kb)	1	110943877	110950546	6670	2	10542	uc001dzr.3	-2297	ENSG00000134248	LAMTOR5	late endosomal/lysosomal adaptor, MAPK and MTOR activator 5
chr1	180459522	180460056	535	*	0.549804	2.80487e-06	7.21165e-05	Intron (uc001gog.3/84320, intron 3 of 7)	1	180257352	180472022	214671	2	84320	uc001gog.3	11966	ENSG00000230124	ACBD6	acyl-CoA binding domain containing 6
chr6	109540397	109540931	535	*	0.549765	0.000181121	0.0015163	Distal Intergenic	6	109557817	109591717	33901	1	100996634	uc003pta.2	-16886	NA	NA	NA
chr6	24284547	24284981	435	*	0.549751	0.000532599	0.00341475	Intron (uc003ndx.3/51473, intron 6 of 9)	6	24357131	24358512	1382	1	353219	uc003ndz.1	-72150	ENSG00000146049	KAAG1	kidney associated DCDC2 antisense RNA 1
chr12	112038504	112039308	805	*	0.549627	4.66708e-07	1.96219e-05	Promoter (1-2kb)	12	111890018	112037480	147463	2	6311	uc001tsk.3	-1024	ENSG00000204842	ATXN2	ataxin 2
chr15	101629198	101629578	381	*	0.549616	8.78561e-06	0.000164798	Distal Intergenic	15	101593428	101610317	16890	1	79705	uc002bws.3	35770	ENSG00000154237	LRRK1	leucine rich repeat kinase 1
chr3	194170025	194170362	338	*	0.549605	0.000702199	0.0042181	Promoter (2-3kb)	3	194150407	194172770	22364	2	79572	uc003ftz.1	2408	ENSG00000133657	ATP13A3	ATPase 13A3
chr1	26095882	26096564	683	*	0.54944	1.02404e-05	0.000183687	Intron (uc001bkm.2/57134, intron 7 of 11)	1	26126667	26144713	18047	1	57190	uc021ojk.1	-30103	ENSG00000162430	SELENON	selenoprotein N
chr12	117097842	117098443	602	*	0.549276	9.31962e-06	0.000172093	Distal Intergenic	12	117153596	117175843	22248	2	79794	uc001tvz.1	77400	ENSG00000111412	SPRING1	SREBF pathway regulator in golgi 1
chr3	45706798	45707327	530	*	0.549255	1.34824e-06	4.25437e-05	Exon (uc003coq.3/8994, exon 3 of 8)	3	45719657	45730374	10718	2	644714	uc003cor.3	23047	NA	LIMD1-AS1	LIMD1 antisense RNA 1
chr13	110962107	110962530	424	*	0.549076	0.00042539	0.00287566	Promoter (2-3kb)	13	110959631	111165373	205743	1	1284	uc001vqx.3	2476	ENSG00000134871	COL4A2	collagen type IV alpha 2 chain
chr7	123161117	123161677	561	*	0.548969	0.000380193	0.00264436	Intron (uc003vkn.3/154865, intron 1 of 12)	7	123092236	123173002	80767	2	154865	uc003vkn.3	11325	ENSG00000164675	IQUB	IQ motif and ubiquitin domain containing
chr5	124270703	124271013	311	*	0.548963	1.02606e-06	3.46487e-05	Distal Intergenic	5	123982372	124084500	102129	2	57507	uc003ktt.1	-186203	ENSG00000168916	ZNF608	zinc finger protein 608
chr1	201497312	201497739	428	*	0.548891	0.000237298	0.00184938	Distal Intergenic	1	201489032	201489720	689	1	376693	uc010ppt.3	8280	NA	RPS10P7	ribosomal protein S10 pseudogene 7
chr18	60982012	60982471	460	*	0.54883	2.19553e-05	0.000319313	Intron (uc002lit.1/596, intron 2 of 2)	18	60790579	60986613	196035	2	596	uc002lit.1	4142	ENSG00000171791	BCL2	BCL2 apoptosis regulator
chr6	33586973	33587708	736	*	0.54877	1.51333e-06	4.60005e-05	Promoter (1-2kb)	6	33589156	33664348	75193	1	3710	uc021ywr.1	-1448	ENSG00000096433	ITPR3	inositol 1,4,5-trisphosphate receptor type 3
chr2	35423143	35423459	317	*	0.548592	0.000461893	0.00306529	Distal Intergenic	2	36581892	36582713	822	2	100288911	uc021vfw.1	1159254	NA	CRIM1-DT	CRIM1 divergent transcript
chr14	104314871	104315440	570	*	0.548566	5.413e-05	0.000620347	Promoter (<=1kb)	14	104314058	104324386	10329	1	145216	uc001yoh.1	813	ENSG00000258735	PPP1R13B-DT	PPP1R13B divergent transcript
chr15	58837739	58838248	510	*	0.548563	9.25268e-07	3.23093e-05	Exon (uc010bfz.1/3990, exon 6 of 9)	15	58901357	58913820	12464	2	102	uc002aff.1	75572	ENSG00000137845	ADAM10	ADAM metallopeptidase domain 10
chr12	7097200	7097858	659	*	0.54849	2.0334e-06	5.71029e-05	Promoter (<=1kb)	12	7096260	7178335	82076	1	716	uc001qsj.3	940	ENSG00000182326	C1S	complement C1s
chr16	19776153	19776586	434	*	0.54848	6.47611e-05	0.000710284	Intron (uc002dgr.3/124152, intron 7 of 9)	16	19717674	19729492	11819	2	400506	uc002dgq.3	-46661	ENSG00000103550	KNOP1	lysine rich nucleolar protein 1
chr15	39062621	39062952	332	*	0.548476	0.000358598	0.0025281	Distal Intergenic	15	38988799	38992239	3441	1	400359	uc001zkf.1	73822	ENSG00000175779	LINC02694	long intergenic non-protein coding RNA 2694
chr18	24956425	24956891	467	*	0.548175	0.000296491	0.00218795	Intron (uc002kwf.2/uc002kwf.2, intron 3 of 4)	18	24495595	24765302	269708	2	83539	uc021uij.2	-191123	ENSG00000154080	CHST9	carbohydrate sulfotransferase 9
chr8	145288832	145289479	648	*	0.548154	1.06032e-05	0.000188882	Intron (uc011lla.1/727957, intron 13 of 30)	8	145293938	145316843	22906	1	727957	uc003zbl.4	-4459	ENSG00000179832	MROH1	maestro heat like repeat family member 1
chr19	44235510	44235887	378	*	0.548153	2.83883e-05	0.000384398	3' UTR	19	44220214	44224169	3956	1	56269	uc002oxh.3	15296	ENSG00000124449	IRGC	immunity related GTPase cinema
chr4	129542267	129542556	290	*	0.547716	4.75013e-05	0.000563787	Distal Intergenic	4	129730779	129785787	55009	1	79960	uc003igj.3	-188223	ENSG00000077684	JADE1	jade family PHD finger 1
chr5	78295066	78295639	574	*	0.547645	0.000193171	0.00158632	Intron (uc003kfs.3/29958, intron 15 of 15)	5	78073037	78282357	209321	2	411	uc003kfq.3	-12709	ENSG00000113273	ARSB	arylsulfatase B
chr5	31236975	31237554	580	*	0.547599	0.000266155	0.00202082	Intron (uc003jhc.2/1004, intron 1 of 1)	5	31193762	31329253	135492	1	1004	uc003jhe.2	43213	ENSG00000113361	CDH6	cadherin 6
chr19	1370066	1370823	758	*	0.547508	5.63098e-05	0.000640313	Exon (uc010dsi.2/84939, exon 13 of 13)	19	1373994	1378430	4437	1	84939	uc002lsd.2	-3171	ENSG00000160953	PWWP3A	PWWP domain containing 3A, DNA repair factor
chr2	26661976	26662285	310	*	0.547356	0.00619362	0.0221436	Intron (uc010eym.1/92749, intron 6 of 7)	2	26680071	26696435	16365	2	9381	uc010yla.2	34150	ENSG00000115155	OTOF	otoferlin
chr6	152927804	152928299	496	*	0.547339	0.000188638	0.00155872	Intron (uc003qot.4/23345, intron 2 of 145)	6	152783665	152949689	166025	2	23345	uc003qpa.1	21390	ENSG00000131018	SYNE1	spectrin repeat containing nuclear envelope protein 1
chr9	117624646	117625041	396	*	0.547339	1.68928e-06	4.97302e-05	Distal Intergenic	9	117546915	117568408	21494	2	9966	uc004bjh.3	-56238	ENSG00000181634	TNFSF15	TNF superfamily member 15
chr9	89541158	89541467	310	*	0.547179	0.000900336	0.0050808	Distal Intergenic	9	89559277	89562104	2828	2	2619	uc004aox.4	20637	ENSG00000180447	GAS1	growth arrest specific 1
chr3	123751003	123751475	473	*	0.547053	0.000317937	0.00230474	Promoter (1-2kb)	3	123752542	123883533	130992	1	8997	uc003ehd.3	-1067	ENSG00000160145	KALRN	kalirin RhoGEF kinase
chr14	68667164	68667937	774	*	0.547019	0.000309299	0.00225972	Intron (uc001xkd.3/5890, intron 7 of 10)	14	68286496	69196935	910440	1	5890	uc001xkg.2	380668	ENSG00000182185	RAD51B	RAD51 paralog B
chr3	109033658	109034634	977	*	0.5469	0.000256241	0.00196191	Promoter (<=1kb)	3	109012635	109035364	22730	2	151871	uc003dxo.3	730	ENSG00000163530	DPPA2	developmental pluripotency associated 2
chr7	11773860	11774239	380	*	0.546898	0.001641	0.00805326	Intron (uc021zzn.1/221981, intron 1 of 26)	7	11410062	11871824	461763	2	221981	uc021zzn.1	97585	ENSG00000005108	THSD7A	thrombospondin type 1 domain containing 7A
chr4	88903379	88904197	819	*	0.546858	3.38811e-06	8.22989e-05	3' UTR	4	88896802	88904563	7762	1	6696	uc011cde.2	6577	ENSG00000118785	SPP1	secreted phosphoprotein 1
chr10	100196798	100197179	382	*	0.546794	0.000224175	0.00177069	Intron (uc021pwv.1/3257, intron 3 of 19)	10	100191049	100191117	69	2	100616482	uc021pww.2	-5681	ENSG00000264610	MIR4685	microRNA 4685
chr3	127937026	127937567	542	*	0.546692	0.000311243	0.0022682	Intron (uc003eki.3/60678, intron 1 of 6)	3	127783628	127872757	89130	2	8607	uc003ekf.3	-64269	ENSG00000175792	RUVBL1	RuvB like AAA ATPase 1
chr21	16673467	16674036	570	*	0.546194	0.000185653	0.00153954	Distal Intergenic	21	16333556	16438231	104676	2	8204	uc031ruz.1	-235236	ENSG00000180530	NRIP1	nuclear receptor interacting protein 1
chr12	52375214	52375822	609	*	0.546125	1.99469e-05	0.000298145	Intron (uc001rzl.3/91, intron 4 of 6)	12	52400729	52409673	8945	1	160622	uc001rzo.2	-24907	ENSG00000161835	TAMALIN	trafficking regulator and scaffold protein tamalin
chr4	22729283	22729879	597	*	0.546122	0.000214433	0.00171472	Intron (uc031sdv.1/57733, intron 1 of 4)	4	22715712	22821195	105484	1	57733	uc011bxo.3	13571	ENSG00000249948	GBA3	glucosylceramidase beta 3 (gene/pseudogene)
chr20	21371474	21372445	972	*	0.546098	9.97443e-09	1.35965e-06	Distal Intergenic	20	21376005	21378047	2043	2	644524	uc010gcz.3	5602	ENSG00000125816	NKX2-4	NK2 homeobox 4
chr12	132586833	132587339	507	*	0.546055	0.00015743	0.00136455	Promoter (1-2kb)	12	132588542	132593444	4903	1	347918	uc001ujv.3	-1203	ENSG00000185684	EP400P1	EP400 pseudogene 1
chr10	60615287	60616177	891	*	0.54588	0.000186457	0.00154418	Distal Intergenic	10	60553244	60574074	20831	1	80114	uc001jkj.1	62043	ENSG00000122870	BICC1	BicC family RNA binding protein 1
chr11	70699011	70699871	861	*	0.545861	8.67849e-06	0.000163698	Intron (uc001oqc.3/22941, intron 8 of 21)	11	70708895	70711220	2326	1	220070	uc009yso.3	-9024	ENSG00000171671	SHANK2-AS3	SHANK2 antisense RNA 3
chr4	14008656	14009073	418	*	0.545787	0.00140695	0.00716665	Distal Intergenic	4	14113592	14141676	28085	1	152742	uc003gnb.3	-104519	ENSG00000248698	LINC01085	long intergenic non-protein coding RNA 1085
chr6	5433761	5434528	768	*	0.545735	1.22347e-05	0.00020847	Intron (uc010jnv.1/10667, intron 4 of 6)	6	5261584	5771816	510233	1	10667	uc003mwr.2	172177	ENSG00000145982	FARS2	phenylalanyl-tRNA synthetase 2, mitochondrial
chr17	36088267	36088919	653	*	0.545657	0.000582659	0.00365561	Intron (uc021tvu.1/6928, intron 2 of 5)	17	36046434	36093736	47303	2	6928	uc021tvu.1	4817	ENSG00000275410	HNF1B	HNF1 homeobox B
chr2	158891624	158892018	395	*	0.545642	0.000199549	0.00162682	Intron (uc002tzo.3/151531, intron 2 of 8)	2	158851691	158992666	140976	1	151531	uc002tzo.3	39933	ENSG00000007001	UPP2	uridine phosphorylase 2
chr11	32113581	32114208	628	*	0.545555	2.4537e-08	2.49306e-06	Promoter (1-2kb)	11	32112477	32127272	14796	1	5954	uc010reb.2	1104	ENSG00000049449	RCN1	reticulocalbin 1
chr12	41999266	42000133	868	*	0.545546	1.58884e-05	0.000251402	Distal Intergenic	12	41903353	41968392	65040	1	29951	uc001rmr.3	95913	ENSG00000165966	PDZRN4	PDZ domain containing ring finger 4
chr11	99710644	99711159	516	*	0.545524	0.00222003	0.010124	Intron (uc009ywv.2/53942, intron 4 of 15)	11	99426876	100229616	802741	1	53942	uc021qpc.1	283768	ENSG00000149972	CNTN5	contactin 5
chr5	9863292	9863904	613	*	0.545484	0.000157379	0.00136438	Intron (uc003jen.3/285692, intron 4 of 12)	5	9641427	9903936	262510	2	285692	uc003jen.3	40032	ENSG00000249781	LINC02112	long intergenic non-protein coding RNA 2112
chr16	31438441	31439158	718	*	0.545442	2.81259e-06	7.21527e-05	Promoter (<=1kb)	16	31439052	31439749	698	2	1339	uc002ebx.2	591	ENSG00000156885	COX6A2	cytochrome c oxidase subunit 6A2
chr2	204139960	204140480	521	*	0.545334	2.14832e-05	0.000314825	Intron (uc002uzv.4/57404, intron 6 of 12)	2	204131237	204170563	39327	1	57404	uc010ftw.3	8723	ENSG00000119004	CYP20A1	cytochrome P450 family 20 subfamily A member 1
chr15	78556324	78556844	521	*	0.545275	2.67659e-05	0.000368982	Promoter (<=1kb)	15	78556487	78574538	18052	1	55466	uc002bdi.3	0	ENSG00000140403	DNAJA4	DnaJ heat shock protein family (Hsp40) member A4
chr2	20943561	20943904	344	*	0.54512	0.00429575	0.0166802	Intron (uc002rec.3/60526, intron 4 of 6)	2	20866424	20871250	4827	1	151449	uc002rdz.1	77137	ENSG00000143869	GDF7	growth differentiation factor 7
chr17	34034188	34034693	506	*	0.545119	9.34104e-07	3.25144e-05	Intron (uc002hjq.3/163, intron 18 of 21)	17	34058679	34070540	11862	1	91608	uc002hju.3	-23986	ENSG00000270885	RASL10B	RAS like family 10 member B
chr7	367575	367943	369	*	0.545099	0.00155896	0.00774151	Distal Intergenic	7	330136	331454	1319	1	100288524	uc021zyg.1	37439	ENSG00000248767	FOXL3-OT1	FOXL3 overlapping transcript 1
chr1	120218623	120219322	700	*	0.545016	7.66295e-06	0.000149822	Distal Intergenic	1	120162000	120190390	28391	2	90874	uc001ehy.1	-28233	ENSG00000143067	ZNF697	zinc finger protein 697
chr12	49688786	49689166	381	*	0.544906	1.45131e-05	0.000235412	Promoter (<=1kb)	12	49688909	49692481	3573	1	5630	uc001rtu.3	0	ENSG00000135406	PRPH	peripherin
chr9	92221992	92222960	969	*	0.544844	7.19271e-07	2.67573e-05	Promoter (2-3kb)	9	92219927	92221469	1543	1	10912	uc004aqq.3	2065	ENSG00000130222	GADD45G	growth arrest and DNA damage inducible gamma
chr22	28470639	28471373	735	*	0.544801	2.12406e-05	0.000312437	Intron (uc003adp.4/23331, intron 12 of 22)	22	28388916	28404267	15352	1	284900	uc003adq.1	81723	ENSG00000235954	TTC28-AS1	TTC28 antisense RNA 1
chr7	143580264	143581037	774	*	0.544637	2.69446e-06	6.98158e-05	Promoter (1-2kb)	7	143548461	143582466	34006	2	9747	uc011ktu.2	1429	ENSG00000198420	TCAF1	TRPM8 channel associated factor 1
chr2	63048708	63049269	562	*	0.544539	0.000274793	0.002071	Intron (uc010fcp.3/23301, intron 5 of 22)	2	62934032	63273621	339590	1	23301	uc002scb.3	114676	ENSG00000115504	EHBP1	EH domain binding protein 1
chr14	23002449	23003368	920	*	0.544294	2.11181e-05	0.000311262	5' UTR	14	23033807	23058143	24337	2	1603	uc001wgl.2	54775	ENSG00000129562	DAD1	defender against cell death 1
chr1	6500863	6501330	468	*	0.5441	4.74778e-05	0.000563685	Exon (uc001amy.3/83715, exon 4 of 13)	1	6508103	6521004	12902	1	83715	uc001amz.3	-6773	ENSG00000187017	ESPN	espin
chr20	3418304	3419073	770	*	0.544095	6.10956e-05	0.000680109	Distal Intergenic	20	3303299	3388587	85289	2	25943	uc010gay.1	-29717	ENSG00000088854	DNAAF9	dynein axonemal assembly factor 9
chr1	193309788	193310205	418	*	0.544086	0.00105187	0.00573468	Distal Intergenic	1	193147860	193155743	7884	2	8707	uc001gtc.4	-154045	ENSG00000162630	B3GALT2	beta-1,3-galactosyltransferase 2
chr13	45868410	45868814	405	*	0.544064	2.49685e-08	2.51941e-06	Distal Intergenic	13	45911615	45911744	130	2	677814	uc001vaa.1	42930	ENSG00000199477	SNORA31	small nucleolar RNA, H/ACA box 31
chr9	35080591	35081139	549	*	0.543976	3.3334e-06	8.12334e-05	Promoter (<=1kb)	9	35073835	35080013	6179	2	2189	uc010mkj.1	-578	ENSG00000221829	FANCG	FA complementation group G
chr9	1232145	1232683	539	*	0.543961	0.000131481	0.00118992	Distal Intergenic	9	1051535	1057554	6020	1	10655	uc011llv.2	180610	ENSG00000173253	DMRT2	doublesex and mab-3 related transcription factor 2
chr16	51268985	51269381	397	*	0.543894	0.00148699	0.0074693	Distal Intergenic	16	51171023	51185183	14161	2	6299	uc021tif.1	-83802	ENSG00000103449	SALL1	spalt like transcription factor 1
chr21	45844979	45845800	822	*	0.543598	0.00352423	0.0143576	Promoter (<=1kb)	21	45845412	45862964	17553	1	7226	uc011aff.1	0	ENSG00000142185	TRPM2	transient receptor potential cation channel subfamily M member 2
chr3	48694080	48694949	870	*	0.543587	1.65414e-06	4.89915e-05	Exon (uc003cuf.1/1951, exon 4 of 56)	3	48673896	48689481	15586	2	1951	uc010hkg.3	-4599	ENSG00000008300	CELSR3	cadherin EGF LAG seven-pass G-type receptor 3
chr18	7565955	7566226	272	*	0.543545	0.000288078	0.00214279	Promoter (1-2kb)	18	7567314	8406859	839546	1	5797	uc002knn.4	-1088	ENSG00000173482	PTPRM	protein tyrosine phosphatase receptor type M
chr6	126232685	126233276	592	*	0.543523	2.29152e-09	4.85092e-07	Intron (uc003qae.4/135112, intron 11 of 16)	6	126240370	126253176	12807	1	135112	uc003qak.3	-7094	ENSG00000111912	NCOA7	nuclear receptor coactivator 7
chr1	55895946	55896559	614	*	0.543017	0.000368188	0.00258244	Distal Intergenic	1	55691314	55691396	83	1	100616272	uc021ony.1	204632	ENSG00000265822	MIR4422	microRNA 4422
chr17	62021978	62022865	888	*	0.542848	2.81241e-06	7.21527e-05	Exon (uc002jds.1/6329, exon 19 of 24)	17	62006098	62009704	3607	2	974	uc002jdr.1	-12274	ENSG00000007312	CD79B	CD79b molecule
chr2	145834575	145835030	456	*	0.542615	0.000603993	0.0037583	Intron (uc002twd.3/uc002twd.3, intron 1 of 4)	2	145425534	145834291	408758	1	401014	uc031rpo.1	409041	ENSG00000226674	TEX41	testis expressed 41
chr20	13574937	13575467	531	*	0.542464	0.000177514	0.00149151	Intron (uc010zri.1/55617, intron 4 of 9)	20	13246709	13619583	372875	2	55617	uc010zri.1	44116	ENSG00000089123	TASP1	taspase 1
chr1	2572733	2573406	674	*	0.54244	7.85774e-07	2.8575e-05	Exon (uc021oey.1/100287898, exon 7 of 7)	1	2522081	2564481	42401	2	79258	uc001ajy.2	-8252	ENSG00000142606	MMEL1	membrane metalloendopeptidase like 1
chr6	112387783	112388445	663	*	0.54239	0.000718163	0.00429459	Exon (uc003pvn.3/8838, exon 5 of 7)	6	112375371	112390887	15517	1	8838	uc003pvo.3	12412	ENSG00000112761	CCN6	cellular communication network factor 6
chr3	23435611	23436194	584	*	0.542331	3.40466e-05	0.000439661	Intron (uc010hfc.2/7325, intron 3 of 4)	3	23375626	23648882	273257	1	100616384	uc021wtz.1	59985	ENSG00000264419	MIR548AC	microRNA 548ac
chr14	56022374	56022645	272	*	0.542305	0.000373511	0.00260934	Distal Intergenic	14	56024690	56046810	22121	2	100129075	uc001xbz.2	24165	ENSG00000186615	KTN1-AS1	KTN1 antisense RNA 1
chr19	41833940	41834624	685	*	0.542163	5.25464e-08	4.26791e-06	Distal Intergenic	19	41816094	41830788	14695	1	90324	uc002oqg.3	17846	ENSG00000142039	CCDC97	coiled-coil domain containing 97
chr6	53431200	53431604	405	*	0.542081	0.000769096	0.00451611	Intron (uc003pby.1/uc003pby.1, intron 3 of 4)	6	53377791	53409927	32137	2	2729	uc003pbx.3	-21273	ENSG00000001084	GCLC	glutamate-cysteine ligase catalytic subunit
chr5	55441831	55442447	617	*	0.542007	3.25382e-07	1.51775e-05	Intron (uc003jqu.3/79722, intron 6 of 11)	5	55395507	55412778	17272	2	79722	uc003jqt.3	-29053	ENSG00000164512	ANKRD55	ankyrin repeat domain 55
chr3	36567183	36567742	560	*	0.541979	0.000277366	0.00208324	Intron (uc003cgh.1/6769, intron 8 of 10)	3	36422097	36589496	167400	1	6769	uc011aya.1	145086	ENSG00000144681	STAC	SH3 and cysteine rich domain
chr10	71598511	71599044	534	*	0.541861	3.51186e-06	8.46027e-05	Intron (uc001jqk.2/1305, intron 3 of 38)	10	71561644	71718904	157261	1	1305	uc021psh.1	36867	ENSG00000197467	COL13A1	collagen type XIII alpha 1 chain
chr9	126587319	126588318	1000	*	0.5417	2.48217e-05	0.000349119	Intron (uc004bnz.1/57706, intron 2 of 21)	9	126141933	126560794	418862	2	57706	uc004bny.1	-26525	ENSG00000119522	DENND1A	DENN domain containing 1A
chr19	36747286	36748283	998	*	0.541461	2.3045e-05	0.000330237	Distal Intergenic	19	36673187	36705986	32800	2	147929	uc002odo.3	-41300	ENSG00000196357	ZNF565	zinc finger protein 565
chr16	10985428	10985951	524	*	0.541434	2.54641e-06	6.72906e-05	Intron (uc002dag.2/4261, intron 1 of 10)	16	10971055	11018840	47786	1	4261	uc002dak.4	14373	ENSG00000179583	CIITA	class II major histocompatibility complex transactivator
chr2	70034992	70035339	348	*	0.541385	1.52833e-05	0.000244739	Exon (uc010yqn.1/307, exon 6 of 10)	2	70056818	70106727	49910	1	64395	uc002sfu.3	-21479	ENSG00000087338	GMCL1	germ cell-less 1, spermatogenesis associated
chr1	94678522	94679099	578	*	0.541376	0.000525009	0.00338102	Intron (uc009wdq.1/9411, intron 3 of 25)	1	94642177	94661497	19321	2	9411	uc001dqk.3	-17025	ENSG00000137962	ARHGAP29	Rho GTPase activating protein 29
chr20	51993914	51994734	821	*	0.541335	6.81191e-05	0.000738077	Intron (uc002xwo.3/128553, intron 2 of 2)	20	51801822	52111869	310048	1	128553	uc021wex.1	192092	ENSG00000182463	TSHZ2	teashirt zinc finger homeobox 2
chr1	202518556	202518933	378	*	0.541294	0.000155145	0.00134927	Intron (uc001gya.2/4660, intron 18 of 23)	1	202509242	202557697	48456	1	4660	uc021pho.1	9314	ENSG00000077157	PPP1R12B	protein phosphatase 1 regulatory subunit 12B
chr19	53325005	53325633	629	*	0.541273	5.7936e-06	0.000122494	Promoter (<=1kb)	19	53300661	53324922	24262	2	7576	uc010eqe.3	-83	ENSG00000198538	ZNF28	zinc finger protein 28
chr4	123655400	123656017	618	*	0.54116	9.76023e-05	0.000957545	Promoter (1-2kb)	4	123653857	123666098	12242	1	166379	uc021xrm.1	1543	ENSG00000181004	BBS12	Bardet-Biedl syndrome 12
chr15	70488968	70489239	272	*	0.541065	2.74329e-05	0.000374837	Distal Intergenic	15	70340543	70390256	49714	2	7090	uc010bil.1	-98712	ENSG00000140332	TLE3	TLE family member 3, transcriptional corepressor
chr8	22334118	22334595	478	*	0.54102	0.000351122	0.00248778	Intron (uc003xbr.2/5533, intron 3 of 7)	8	22298483	22398657	100175	1	5533	uc011kzi.2	35635	ENSG00000120910	PPP3CC	protein phosphatase 3 catalytic subunit gamma
chr17	29308247	29308784	538	*	0.541004	3.77105e-06	8.94207e-05	Intron (uc002hfz.3/84282, intron 1 of 4)	17	29302353	29303017	665	1	503645	uc002hgc.3	5894	ENSG00000264743	DPRXP4	divergent-paired related homeobox pseudogene 4
chr2	158761665	158762302	638	*	0.540988	2.33473e-07	1.21853e-05	Distal Intergenic	2	158592958	158732374	139417	2	90	uc010fog.2	-29291	ENSG00000115170	ACVR1	activin A receptor type 1
chr8	136497611	136498008	398	*	0.540633	0.00208973	0.00966031	Intron (uc003yuv.3/10656, intron 1 of 8)	8	136469716	136659848	190133	1	10656	uc003yuw.3	27895	ENSG00000131773	KHDRBS3	KH RNA binding domain containing, signal transduction associated 3
chr14	39518780	39519631	852	*	0.540631	2.3819e-06	6.42585e-05	Intron (uc001wup.1/10484, intron 14 of 19)	14	39524403	39560917	36515	2	10484	uc010tqc.1	41286	ENSG00000100934	SEC23A	SEC23 homolog A, COPII coat complex component
chr4	87281825	87282413	589	*	0.540617	0.000235464	0.00183803	Promoter (<=1kb)	4	86936276	87281375	345100	2	5602	uc003hps.3	-450	ENSG00000109339	MAPK10	mitogen-activated protein kinase 10
chr3	29471413	29472012	600	*	0.540557	0.000270979	0.00204858	Intron (uc003cek.3/27303, intron 1 of 12)	3	29322803	30051886	729084	1	27303	uc010hfr.3	148610	ENSG00000144642	RBMS3	RNA binding motif single stranded interacting protein 3
chr1	118435960	118436354	395	*	0.540505	0.0015517	0.00771245	Intron (uc001ehf.3/54834, intron 8 of 13)	1	118406107	118472302	66196	2	54834	uc001ehf.3	35948	ENSG00000196505	GDAP2	ganglioside induced differentiation associated protein 2
chr3	23563316	23563869	554	*	0.540495	0.000597275	0.00372707	Intron (uc010hfc.2/7325, intron 3 of 4)	3	23375626	23648882	273257	1	100616384	uc021wtz.1	187690	ENSG00000264419	MIR548AC	microRNA 548ac
chr7	35042371	35042699	329	*	0.540309	5.75562e-06	0.000121963	Intron (uc003tem.4/23333, intron 6 of 21)	7	34968493	35077653	109161	2	23333	uc003tem.4	34954	ENSG00000173852	DPY19L1	dpy-19 like C-mannosyltransferase 1
chr3	49168179	49169154	976	*	0.540101	1.15819e-09	3.09977e-07	Promoter (1-2kb)	3	49161828	49170551	8724	2	3913	uc003cwf.1	1397	ENSG00000172037	LAMB2	laminin subunit beta 2
chr20	18410103	18410571	469	*	0.54007	0.000111031	0.00105078	Intron (uc002wqp.4/55184, intron 1 of 11)	20	18364011	18414409	50399	2	55184	uc002wqp.4	3838	ENSG00000089091	DZANK1	double zinc ribbon and ankyrin repeat domains 1
chr2	141413228	141413574	347	*	0.539824	0.00125135	0.00655045	Intron (uc002tvj.1/53353, intron 41 of 90)	2	140988996	142889270	1900275	2	53353	uc002tvj.1	1475696	ENSG00000168702	LRP1B	LDL receptor related protein 1B
chr22	23138544	23139227	684	*	0.539788	2.78316e-05	0.000379383	Exon (uc031rxg.1/uc031rxg.1, exon 319 of 462)	22	23165270	23165360	91	1	723778	uc021wmp.1	-26043	ENSG00000284049	MIR650	microRNA 650
chr6	45812689	45813253	565	*	0.539766	9.38781e-05	0.000932049	Distal Intergenic	6	45866190	45905334	39145	2	53405	uc031sos.1	92081	ENSG00000112782	CLIC5	chloride intracellular channel 5
chr9	99057143	99057666	524	*	0.539707	0.000325914	0.00234899	Intron (uc004awa.1/3293, intron 2 of 10)	9	98997589	99064434	66846	2	3293	uc004awa.1	6768	ENSG00000130948	HSD17B3	hydroxysteroid 17-beta dehydrogenase 3
chr6	94314738	94315113	376	*	0.539576	0.00467963	0.0177838	Distal Intergenic	6	94416801	94456473	39673	1	643432	uc003poh.3	-101688	NA	TSG1	tumor suppressor TSG1
chr1	27171023	27171685	663	*	0.539572	1.1638e-06	3.8008e-05	Intron (uc021ojq.1/uc021ojq.1, intron 1 of 1)	1	27158509	27177097	18589	1	84243	uc010ofh.1	12514	ENSG00000204160	ZDHHC18	zinc finger DHHC-type palmitoyltransferase 18
chr4	101033477	101033905	429	*	0.539554	0.000706854	0.004242	Distal Intergenic	4	101107027	101111655	4629	2	115265	uc003hvq.3	77750	ENSG00000145358	DDIT4L	DNA damage inducible transcript 4 like
chr4	106623234	106623673	440	*	0.539515	0.000386036	0.00267486	Intron (uc003hxw.3/57117, intron 2 of 7)	4	106603785	106629881	26097	2	57117	uc003hxw.3	6208	ENSG00000138785	INTS12	integrator complex subunit 12
chr12	131198129	131198652	524	*	0.539317	0.00110088	0.00593187	Promoter (2-3kb)	12	130916192	131200826	284635	2	23504	uc001uim.3	2174	ENSG00000060709	RIMBP2	RIMS binding protein 2
chr10	16946997	16947752	756	*	0.539308	0.000185446	0.00153944	Promoter (1-2kb)	10	16893234	16949747	56514	2	8029	uc009xjq.1	1995	ENSG00000107611	CUBN	cubilin
chr1	88060301	88060712	412	*	0.539259	7.12589e-05	0.00076287	Distal Intergenic	1	87819210	87837338	18129	2	100505768	uc001dmk.3	-222963	ENSG00000227290	LINC01364	long intergenic non-protein coding RNA 1364
chr2	45904261	45905249	989	*	0.539217	2.55988e-06	6.75652e-05	Promoter (<=1kb)	2	45903873	46072897	169025	1	5581	uc002ruu.3	388	ENSG00000171132	PRKCE	protein kinase C epsilon
chr1	178831017	178831459	443	*	0.539178	9.27522e-05	0.000925266	Intron (uc001gly.1/55103, intron 8 of 9)	1	178822729	178838445	15717	2	9068	uc010pnc.1	6986	ENSG00000116194	ANGPTL1	angiopoietin like 1
chr5	5298966	5299272	307	*	0.539159	0.000170446	0.00144815	Intron (uc003jdk.1/170690, intron 18 of 19)	5	5235127	5239387	4261	1	170690	uc010itk.1	63839	ENSG00000145536	ADAMTS16	ADAM metallopeptidase with thrombospondin type 1 motif 16
chr10	103349214	103349898	685	*	0.539126	8.50637e-08	6.03166e-06	Promoter (1-2kb)	10	103348089	103369410	21322	1	25911	uc001ktn.3	1125	ENSG00000166171	DPCD	deleted in primary ciliary dyskinesia homolog (mouse)
chr4	98832996	98833445	450	*	0.539083	0.000673764	0.0040894	Intron (uc003htt.2/285555, intron 8 of 10)	4	98480025	99064391	584367	2	285555	uc003htt.2	230946	ENSG00000163116	STPG2	sperm tail PG-rich repeat containing 2
chr3	36557288	36558091	804	*	0.539059	1.27244e-06	4.06859e-05	Intron (uc003cgh.1/6769, intron 8 of 10)	3	36422097	36589496	167400	1	6769	uc011aya.1	135191	ENSG00000144681	STAC	SH3 and cysteine rich domain
chr2	205148157	205148922	766	*	0.539054	2.58607e-05	0.000359552	Distal Intergenic	2	205410516	206166631	756116	1	117583	uc010fub.2	-261594	ENSG00000116117	PARD3B	par-3 family cell polarity regulator beta
chr2	39572430	39573069	640	*	0.538926	5.14984e-05	0.000597995	Intron (uc002rro.4/8491, intron 3 of 33)	2	39476407	39553102	76696	2	8491	uc010yns.3	-19328	ENSG00000011566	MAP4K3	mitogen-activated protein kinase kinase kinase kinase 3
chr1	246194742	246195027	286	*	0.538901	0.000495831	0.0032334	Intron (uc001ibk.3/64754, intron 5 of 11)	1	245912642	246094125	181484	2	64754	uc001ibj.3	-100617	ENSG00000185420	SMYD3	SET and MYND domain containing 3
chr12	96044475	96044889	415	*	0.538871	0.000475589	0.00313016	Promoter (1-2kb)	12	96043031	96067770	24740	1	100132594	uc031qjf.1	1444	ENSG00000257150	PGAM1P5	phosphoglycerate mutase 1 pseudogene 5
chr10	60750999	60751329	331	*	0.538866	0.00102597	0.00563546	Distal Intergenic	10	60936348	61007534	71187	1	84457	uc001jkk.4	-185019	ENSG00000165443	PHYHIPL	phytanoyl-CoA 2-hydroxylase interacting protein like
chr12	16371182	16371939	758	*	0.538858	0.00100834	0.00555812	Intron (uc021qvs.1/729025, intron 6 of 8)	12	16341419	16430619	89201	2	729025	uc021qvs.1	58680	ENSG00000188991	SLC15A5	solute carrier family 15 member 5
chr5	178487947	178488365	419	*	0.538837	5.93283e-08	4.64238e-06	Promoter (<=1kb)	5	178487607	178507691	20085	1	30832	uc003mju.3	340	ENSG00000177932	ZNF354C	zinc finger protein 354C
chr9	134549666	134550105	440	*	0.538825	4.89377e-06	0.000108104	Intron (uc022bos.1/2889, intron 1 of 23)	9	134452157	134585229	133073	2	2889	uc022bos.1	35124	ENSG00000107263	RAPGEF1	Rap guanine nucleotide exchange factor 1
chr7	131092603	131093236	634	*	0.538715	0.000722836	0.00431842	Intron (uc011kpl.2/4289, intron 7 of 18)	7	131147976	131181398	33423	1	4289	uc003vqu.3	-54740	ENSG00000128585	MKLN1	muskelin 1
chr20	24726232	24726861	630	*	0.538679	0.00011331	0.00106705	Distal Intergenic	20	24929866	24940564	10699	1	8530	uc002wtx.2	-203005	ENSG00000077984	CST7	cystatin F
chr16	50875793	50876756	964	*	0.538606	9.62136e-06	0.00017567	Distal Intergenic	16	50821697	50826616	4920	1	1540	uc021tic.1	54096	ENSG00000083799	CYLD	CYLD lysine 63 deubiquitinase
chr8	140909978	140910648	671	*	0.538606	1.04961e-05	0.000187339	Intron (uc003yvj.2/83696, intron 20 of 22)	8	140630249	140715299	85051	2	51305	uc003yvg.1	-194679	ENSG00000169427	KCNK9	potassium two pore domain channel subfamily K member 9
chr7	50132716	50133429	714	*	0.538596	1.00869e-06	3.42682e-05	Promoter (<=1kb)	7	49977024	50132860	155837	2	11055	uc003tou.3	0	ENSG00000042813	ZPBP	zona pellucida binding protein
chr5	102339437	102340040	604	*	0.538498	0.00101983	0.00560946	Intron (uc003kns.3/5066, intron 15 of 23)	5	102343161	102366808	23648	1	5066	uc003knz.3	-3121	ENSG00000145730	PAM	peptidylglycine alpha-amidating monooxygenase
chr15	45883405	45883881	477	*	0.538496	0.000137266	0.00122834	Intron (uc001zvq.3/26258, intron 1 of 4)	15	45879789	45901909	22121	1	26258	uc001zvs.3	3616	ENSG00000104164	BLOC1S6	biogenesis of lysosomal organelles complex 1 subunit 6
chr5	125586061	125586571	511	*	0.538391	0.000555656	0.00352661	Distal Intergenic	5	125695788	125829853	134066	1	65983	uc011cwt.2	-109217	ENSG00000155324	GRAMD2B	GRAM domain containing 2B
chr3	126794080	126794780	701	*	0.538389	1.72005e-05	0.000266684	Distal Intergenic	3	126745228	126756235	11008	1	5361	uc003ejh.3	48852	ENSG00000114554	PLXNA1	plexin A1
chr8	52681362	52681718	357	*	0.538372	0.00231043	0.0104344	Intron (uc003xqu.4/137902, intron 1 of 22)	8	52232137	52722005	489869	2	137902	uc003xqu.4	40287	ENSG00000147485	PXDNL	peroxidasin like
chr4	111429637	111429953	317	*	0.538179	0.00045067	0.00300718	Intron (uc003iab.4/2028, intron 4 of 19)	4	111397229	111484493	87265	1	2028	uc003iab.4	32408	ENSG00000138792	ENPEP	glutamyl aminopeptidase
chr6	7808091	7808525	435	*	0.538109	4.10987e-05	0.000507296	Intron (uc003mxu.4/654, intron 1 of 6)	6	7727011	7881961	154951	1	654	uc003mxu.4	81080	ENSG00000153162	BMP6	bone morphogenetic protein 6
chr11	16135523	16135852	330	*	0.538095	0.00290853	0.0124208	Intron (uc001mmd.3/55553, intron 6 of 14)	11	15987995	16424413	436419	2	55553	uc001mmd.3	288561	ENSG00000110693	SOX6	SRY-box transcription factor 6
chr13	28623320	28623806	487	*	0.537924	0.000190391	0.00156803	Exon (uc001urw.3/2322, exon 7 of 24)	13	28577411	28674729	97319	2	2322	uc001urw.3	50923	ENSG00000122025	FLT3	fms related receptor tyrosine kinase 3
chr2	39617793	39618475	683	*	0.537883	6.83592e-06	0.000137954	Intron (uc002rro.4/8491, intron 1 of 33)	2	39663778	39831216	167439	1	728730	uc002rrq.3	-45303	ENSG00000231312	MAP4K3-DT	MAP4K3 divergent transcript
chr13	68311831	68312261	431	*	0.537832	0.00130886	0.00677552	Distal Intergenic	13	67798639	67804468	5830	2	5101	uc001vin.3	-507363	ENSG00000184226	PCDH9	protocadherin 9
chr4	99120663	99121547	885	*	0.537767	7.19505e-05	0.000768213	Distal Intergenic	4	98480025	99064391	584367	2	285555	uc003htt.2	-56272	ENSG00000163116	STPG2	sperm tail PG-rich repeat containing 2
chr8	119130673	119131203	531	*	0.537723	0.00085242	0.00488068	Distal Intergenic	8	118811602	119124058	312457	2	2131	uc003yok.1	-6615	ENSG00000182197	EXT1	exostosin glycosyltransferase 1
chr11	121101672	121102165	494	*	0.537716	0.000349991	0.00248216	Distal Intergenic	11	121163388	121176419	13032	1	6309	uc001pxs.1	-61223	ENSG00000109929	SC5D	sterol-C5-desaturase
chr12	16170460	16171428	969	*	0.537665	0.00046081	0.00305903	Intron (uc010shx.1/51071, intron 6 of 6)	12	16064186	16190315	126130	1	51071	uc001rde.3	106274	ENSG00000023697	DERA	deoxyribose-phosphate aldolase
chr4	153353098	153353586	489	*	0.53764	4.04384e-05	0.000500553	Intron (uc003ims.3/55294, intron 1 of 11)	4	153242410	153303664	61255	2	55294	uc003imr.3	-49434	ENSG00000109670	FBXW7	F-box and WD repeat domain containing 7
chr8	73961767	73962310	544	*	0.537611	0.000513407	0.00332434	Distal Intergenic	8	73921097	73959987	38891	1	7013	uc003xze.2	40670	ENSG00000147601	TERF1	telomeric repeat binding factor 1
chr17	17625364	17626079	716	*	0.537604	5.18964e-08	4.22613e-06	Intron (uc002grm.3/10743, intron 1 of 5)	17	17584787	17714765	129979	1	10743	uc002grm.3	40577	ENSG00000108557	RAI1	retinoic acid induced 1
chr2	180609056	180609351	296	*	0.537593	0.0038522	0.0153839	Promoter (1-2kb)	2	180306711	180610769	304059	2	151126	uc002unm.3	1418	ENSG00000144331	ZNF385B	zinc finger protein 385B
chr2	85057009	85057883	875	*	0.537589	1.19479e-08	1.55161e-06	Intron (uc002sou.5/129293, intron 4 of 5)	2	85063043	85071108	8066	2	129293	uc002sov.3	13225	ENSG00000186854	TRABD2A	TraB domain containing 2A
chr4	142091003	142091987	985	*	0.537583	0.000576276	0.00362593	Distal Intergenic	4	141832228	142054616	222389	2	57484	uc003iip.1	-36387	ENSG00000170153	RNF150	ring finger protein 150
chr13	33507880	33508441	562	*	0.53756	0.000483326	0.00317157	Distal Intergenic	13	33383328	33485790	102463	2	100874167	uc031qlb.1	-22090	NA	LINC00423	long intergenic non-protein coding RNA 423
chr17	66608539	66608902	364	*	0.537558	2.37629e-05	0.000337767	Distal Intergenic	17	66531257	66597095	65839	2	54757	uc010wqp.2	-11444	ENSG00000108950	FAM20A	FAM20A golgi associated secretory pathway pseudokinase
chr2	19108470	19108742	273	*	0.537536	0.000177065	0.00148887	Distal Intergenic	2	18744137	18770846	26710	2	93034	uc010yjw.2	-337624	ENSG00000185013	NT5C1B	5'-nucleotidase, cytosolic IB
chr11	115453260	115454130	871	*	0.537458	8.52819e-05	0.000869721	Distal Intergenic	11	115270146	115375241	105096	2	23705	uc031qek.1	-78019	ENSG00000182985	CADM1	cell adhesion molecule 1
chr10	17280535	17281243	709	*	0.537365	9.96542e-05	0.000972892	Distal Intergenic	10	17270258	17279592	9335	1	7431	uc001iou.2	10277	ENSG00000026025	VIM	vimentin
chr1	53936211	53937089	879	*	0.537346	3.89563e-06	9.14164e-05	Distal Intergenic	1	53925072	53933158	8087	1	63948	uc001cvq.1	11139	ENSG00000143006	DMRTB1	DMRT like family B with proline rich C-terminal 1
chr6	162140922	162141378	457	*	0.537337	0.00101177	0.00557282	Intron (uc011egf.2/5071, intron 2 of 6)	6	161768590	162258053	489464	2	5071	uc011egf.2	116675	ENSG00000185345	PRKN	parkin RBR E3 ubiquitin protein ligase
chr11	107878367	107878913	547	*	0.537254	1.94943e-06	5.54905e-05	Promoter (<=1kb)	11	107879408	107977565	98158	1	8065	uc001pju.3	-495	ENSG00000166266	CUL5	cullin 5
chr3	60367956	60368378	423	*	0.537244	0.00201998	0.00943625	Intron (uc003dkx.4/2272, intron 5 of 9)	3	59735036	61237133	1502098	2	2272	uc003dkx.4	868755	ENSG00000189283	FHIT	fragile histidine triad diadenosine triphosphatase
chr9	125605286	125606132	847	*	0.537234	9.83258e-09	1.3513e-06	Distal Intergenic	9	125580376	125590935	10560	2	5082	uc004bmz.2	-14351	ENSG00000136940	PDCL	phosducin like
chr10	119443614	119444283	670	*	0.53719	1.83689e-06	5.31838e-05	Distal Intergenic	10	119243804	119304579	60776	2	196047	uc001ldg.3	-139035	ENSG00000229847	EMX2OS	EMX2 opposite strand/antisense RNA
chr11	43569459	43570233	775	*	0.537146	2.58744e-06	6.79025e-05	Distal Intergenic	11	43581206	43581303	98	1	100313777	uc021qgk.1	-10973	ENSG00000211568	MIR670	microRNA 670
chr5	67911852	67912662	811	*	0.53701	0.000100665	0.000979713	Distal Intergenic	5	67588511	67591571	3061	1	5295	uc011crb.2	323341	ENSG00000145675	PIK3R1	phosphoinositide-3-kinase regulatory subunit 1
chr8	125165690	125165978	289	*	0.53687	0.000345433	0.0024554	Intron (uc003yqy.1/uc003yqy.1, intron 1 of 4)	8	124996378	125053023	56646	2	439941	uc003yqx.1	-112667	ENSG00000181171	FER1L6-AS1	FER1L6 antisense RNA 1
chr21	34156508	34157133	626	*	0.536868	9.68027e-05	0.000951402	Exon (uc002yqs.3/54067, exon 2 of 4)	21	34144436	34170016	25581	1	54067	uc002yqt.3	12072	NA	C21orf62-AS1	C21orf62 antisense RNA 1
chr1	30852233	30853110	878	*	0.536839	2.30877e-07	1.20929e-05	Distal Intergenic	1	31191619	31199593	7975	1	100129196	uc001bsb.1	-338509	ENSG00000186056	MATN1-AS1	MATN1 antisense RNA 1
chr10	4546613	4547245	633	*	0.536748	0.000522466	0.00336848	Distal Intergenic	10	4698348	4704606	6259	1	338588	uc001ihg.3	-151103	ENSG00000225269	LINC00705	long intergenic non-protein coding RNA 705
chr5	34683731	34684277	547	*	0.53667	8.12047e-05	0.000839288	Promoter (<=1kb)	5	34684612	34821955	137344	1	26064	uc010ius.1	-335	ENSG00000039560	RAI14	retinoic acid induced 14
chr1	6171741	6172071	331	*	0.536634	2.70953e-05	0.000372469	Exon (uc001alz.2/26038, exon 16 of 21)	1	6161847	6191808	29962	2	26038	uc001alz.2	19737	ENSG00000116254	CHD5	chromodomain helicase DNA binding protein 5
chr17	9355579	9356325	747	*	0.53661	5.37573e-05	0.000616559	Intron (uc002glx.3/9482, intron 6 of 7)	17	9153788	9479275	325488	2	9482	uc002glx.3	122950	ENSG00000170310	STX8	syntaxin 8
chr3	140833729	140834456	728	*	0.536562	5.40018e-06	0.000116395	Intron (uc003ett.3/92369, intron 2 of 2)	3	140784794	140867453	82660	1	92369	uc010hum.3	48935	ENSG00000175093	SPSB4	splA/ryanodine receptor domain and SOCS box containing 4
chr12	107263237	107263835	599	*	0.536406	4.25968e-05	0.000520229	Intron (uc001tlw.3/55188, intron 8 of 8)	12	107216036	107283094	67059	1	55188	uc009zur.3	47201	ENSG00000111785	RIC8B	RIC8 guanine nucleotide exchange factor B
chr21	29183019	29183418	400	*	0.536364	0.00107401	0.00582529	Distal Intergenic	21	29094698	29123552	28855	1	54088	uc011acl.1	88321	ENSG00000225298	LINC00113	long intergenic non-protein coding RNA 113
chr1	44710706	44710936	231	*	0.536355	0.000142471	0.0012664	Intron (uc010okv.2/79033, intron 6 of 6)	1	44679125	44686351	7227	1	55929	uc010oku.1	31581	ENSG00000178028	DMAP1	DNA methyltransferase 1 associated protein 1
chr16	4376603	4377274	672	*	0.536327	4.66528e-06	0.000104583	Distal Intergenic	16	4382216	4389598	7383	1	84662	uc002cwc.1	-4942	ENSG00000126603	GLIS2	GLIS family zinc finger 2
chr6	160560683	160561014	332	*	0.536081	0.000184687	0.00153503	Exon (uc003qtc.3/6580, exon 7 of 11)	6	160542863	160579750	36888	1	6580	uc003qtd.3	17820	ENSG00000175003	SLC22A1	solute carrier family 22 member 1
chr1	1066537	1067513	977	*	0.536079	6.51909e-06	0.000133151	Distal Intergenic	1	1072397	1079434	7038	1	254099	uc001acv.3	-4884	ENSG00000223823	LINC01342	long intergenic non-protein coding RNA 1342
chr4	157812295	157812522	228	*	0.535995	0.00243435	0.0108495	Intron (uc003iph.2/56034, intron 1 of 5)	4	157682763	157771568	88806	2	56034	uc011cir.3	-40727	ENSG00000145431	PDGFC	platelet derived growth factor C
chr6	47933322	47933696	375	*	0.535927	0.00156172	0.00774911	Intron (uc011dwm.2/442213, intron 2 of 2)	6	47845764	48036425	190662	2	442213	uc011dwm.2	102729	ENSG00000244694	PTCHD4	patched domain containing 4
chr17	65118300	65119034	735	*	0.535749	9.55486e-06	0.000174892	Intron (uc002jfv.4/9931, intron 24 of 30)	17	65104267	65105802	1536	2	9931	uc010der.3	-12498	ENSG00000198265	HELZ	helicase with zinc finger
chr10	127425542	127426325	784	*	0.53574	3.61557e-06	8.67203e-05	Promoter (1-2kb)	10	127424213	127430234	6022	1	26098	uc001lir.3	1329	ENSG00000107938	EDRF1	erythroid differentiation regulatory factor 1
chr17	72398893	72399452	560	*	0.535699	0.000370792	0.0025949	Distal Intergenic	17	72427667	72443568	15902	1	55890	uc002jkp.3	-28215	ENSG00000170412	GPRC5C	G protein-coupled receptor class C group 5 member C
chr13	60216463	60217059	597	*	0.535565	0.000229018	0.00179891	Distal Intergenic	13	60239721	60325074	85354	2	81624	uc001vhs.4	108015	ENSG00000139734	DIAPH3	diaphanous related formin 3
chr16	68890743	68891082	340	*	0.535483	2.66672e-05	0.000367851	Intron (uc002ewh.3/79613, intron 1 of 3)	16	68877509	69119085	241577	1	79613	uc002ewi.4	13234	ENSG00000103047	TANGO6	transport and golgi organization 6 homolog
chr7	111579229	111579908	680	*	0.535447	0.00112245	0.00602064	Intron (uc003vfx.3/9732, intron 11 of 51)	7	111366164	111517242	151079	2	9732	uc003vfw.3	-61987	ENSG00000128512	DOCK4	dedicator of cytokinesis 4
chr2	18229492	18230020	529	*	0.535399	0.00148991	0.00747902	Distal Intergenic	2	18059945	18114225	54281	1	3790	uc002rcw.3	169547	ENSG00000170745	KCNS3	potassium voltage-gated channel modifier subfamily S member 3
chr15	54037758	54038476	719	*	0.535383	2.82119e-05	0.000383494	Intron (uc002acj.2/256764, intron 1 of 19)	15	53805938	54051859	245922	2	256764	uc002acj.2	13383	ENSG00000166415	WDR72	WD repeat domain 72
chr3	45359249	45359774	526	*	0.535357	9.31066e-06	0.000172093	Distal Intergenic	3	45430075	45590328	160254	1	23395	uc003cop.1	-70301	ENSG00000011376	LARS2	leucyl-tRNA synthetase 2, mitochondrial
chr8	103976057	103976434	378	*	0.535346	0.000309568	0.00225975	Distal Intergenic	8	104033248	104085285	52038	1	528	uc003ykz.4	-56814	ENSG00000155097	ATP6V1C1	ATPase H+ transporting V1 subunit C1
chr5	133261998	133262395	398	*	0.535245	0.000670637	0.00407705	Distal Intergenic	5	133291198	133304406	13209	2	56951	uc003kyo.3	42011	ENSG00000113583	C5orf15	chromosome 5 open reading frame 15
chr17	36164379	36164928	550	*	0.535226	6.77121e-05	0.000735666	Distal Intergenic	17	36046434	36105096	58663	2	6928	uc021tvw.1	-59283	ENSG00000275410	HNF1B	HNF1 homeobox B
chr1	84644247	84644599	353	*	0.534884	0.00206177	0.00958214	Promoter (2-3kb)	1	84647343	84704181	56839	1	5567	uc010orv.2	-2744	ENSG00000142875	PRKACB	protein kinase cAMP-activated catalytic subunit beta
chr6	170467149	170468142	994	*	0.534872	1.16519e-06	3.80251e-05	Distal Intergenic	6	170563422	170571657	8236	2	154449	uc003qxl.2	103515	ENSG00000230960	LOC154449	uncharacterized LOC154449
chr2	37925156	37926098	943	*	0.534837	6.32812e-05	0.000698916	Distal Intergenic	2	37869025	37899678	30654	2	10602	uc031roa.1	-25478	ENSG00000163171	CDC42EP3	CDC42 effector protein 3
chr9	136875686	136876128	443	*	0.534809	0.000275538	0.00207335	Distal Intergenic	9	136890561	136896719	6159	1	266655	uc004ceu.3	-14433	ENSG00000235106	BRD3OS	BRD3 opposite strand
chr1	169306429	169306909	481	*	0.534803	0.000445993	0.00298142	Intron (uc001gft.3/29922, intron 1 of 11)	1	169101769	169337186	235418	2	29922	uc001gft.3	30277	ENSG00000143156	NME7	NME/NM23 family member 7
chr19	38876726	38877634	909	*	0.534666	1.34138e-06	4.23881e-05	Promoter (1-2kb)	19	38874992	38878668	3677	2	199720	uc002oij.1	1034	ENSG00000179168	GGN	gametogenetin
chr15	62407371	62407989	619	*	0.534566	8.11713e-06	0.000155651	Distal Intergenic	15	62359176	62363116	3941	1	145741	uc002ahf.4	48195	ENSG00000198535	C2CD4A	C2 calcium dependent domain containing 4A
chr3	159357004	159357782	779	*	0.534563	0.000326519	0.00235231	Intron (uc003fcq.2/100505385, intron 4 of 10)	3	159481930	159612500	130571	1	100505385	uc010hvz.1	-124148	ENSG00000283154	IQCJ-SCHIP1	IQCJ-SCHIP1 readthrough
chr11	93304301	93305052	752	*	0.534366	0.000115281	0.00108005	Distal Intergenic	11	93211639	93276546	64908	2	56935	uc001pds.4	-27755	ENSG00000166002	SMCO4	single-pass membrane protein with coiled-coil domains 4
chr18	20284915	20285299	385	*	0.534323	0.000659686	0.00402776	Distal Intergenic	18	20513295	20606449	93155	1	5932	uc002ktw.3	-227996	ENSG00000101773	RBBP8	RB binding protein 8, endonuclease
chr8	42694712	42695365	654	*	0.534264	2.23032e-05	0.000323194	Intron (uc003xpk.3/55145, intron 1 of 2)	8	42691817	42698474	6658	2	55145	uc003xpk.3	3109	ENSG00000131931	THAP1	THAP domain containing 1
chr17	47724445	47724876	432	*	0.534199	1.15836e-05	0.000200964	Promoter (<=1kb)	17	47676246	47723992	47747	2	8405	uc010dbk.3	-453	ENSG00000121067	SPOP	speckle type BTB/POZ protein
chr20	4983817	4984292	476	*	0.534191	3.23382e-06	7.95194e-05	Promoter (1-2kb)	20	4913101	4982145	69045	2	9962	uc002wlj.1	-1672	ENSG00000089057	SLC23A2	solute carrier family 23 member 2
chr9	120588727	120589271	545	*	0.534157	0.000178674	0.00149867	Distal Intergenic	9	120466453	120479769	13317	1	7099	uc004bkb.4	122274	ENSG00000136869	TLR4	toll like receptor 4
chr9	130101410	130101793	384	*	0.533979	0.000136352	0.00122115	Intron (uc011mad.2/84253, intron 13 of 28)	9	130094553	130107617	13065	1	84253	uc004bqt.1	6857	ENSG00000136895	GARNL3	GTPase activating Rap/RanGAP domain like 3
chr16	4379688	4379917	230	*	0.533783	0.000109547	0.00103964	Promoter (2-3kb)	16	4382216	4389598	7383	1	84662	uc002cwc.1	-2299	ENSG00000126603	GLIS2	GLIS family zinc finger 2
chr21	26933394	26934094	701	*	0.533681	3.40817e-09	6.36573e-07	Promoter (<=1kb)	21	26934457	26947480	13024	1	114614	uc002ylm.4	-363	ENSG00000234883	MIR155HG	MIR155 host gene
chr19	3988749	3989122	374	*	0.533678	9.82358e-06	0.00017839	Distal Intergenic	19	3976054	3985461	9408	2	1938	uc002lze.3	-3288	ENSG00000167658	EEF2	eukaryotic translation elongation factor 2
chr13	25575869	25576479	611	*	0.533678	1.79628e-05	0.000275485	Distal Intergenic	13	25502893	25542607	39715	2	646405	uc010tdh.2	-33262	NA	TPTE2P1	transmembrane phosphoinositide 3-phosphatase and tensin homolog 2 pseudogene 1
chr5	66545219	66545498	280	*	0.533647	0.000856151	0.00489821	Distal Intergenic	5	66478104	66492617	14514	2	4064	uc003juy.2	-52602	ENSG00000134061	CD180	CD180 molecule
chr19	922264	922607	344	*	0.533627	4.60602e-06	0.000103696	Distal Intergenic	19	926037	972803	46767	1	1820	uc002lql.3	-3430	ENSG00000116017	ARID3A	AT-rich interaction domain 3A
chr5	102180747	102181554	808	*	0.533559	2.80354e-06	7.21165e-05	Distal Intergenic	5	102201527	102366808	165282	1	5066	uc003kns.3	-19973	ENSG00000145730	PAM	peptidylglycine alpha-amidating monooxygenase
chr2	145236412	145237114	703	*	0.533484	6.28436e-05	0.00069516	Intron (uc002tvu.3/9839, intron 2 of 9)	2	145219750	145275196	55447	2	9839	uc002tvx.1	38082	ENSG00000169554	ZEB2	zinc finger E-box binding homeobox 2
chr10	60795408	60796116	709	*	0.533458	0.000724438	0.00432446	Distal Intergenic	10	60936348	61007534	71187	1	84457	uc001jkk.4	-140232	ENSG00000165443	PHYHIPL	phytanoyl-CoA 2-hydroxylase interacting protein like
chr2	173170183	173170507	325	*	0.533394	3.31321e-05	0.000430894	Distal Intergenic	2	173292082	173339850	47769	1	3655	uc010fqk.1	-121575	ENSG00000091409	ITGA6	integrin subunit alpha 6
chr7	47735353	47736231	879	*	0.533383	1.02218e-05	0.000183503	Distal Intergenic	7	47694842	47701246	6405	1	401335	uc010kyp.1	40511	ENSG00000221845	LINC02902	long intergenic non-protein coding RNA 2902
chr5	124029216	124030048	833	*	0.533264	3.0261e-05	0.000403232	Intron (uc003ktq.1/57507, intron 2 of 8)	5	123972610	123980354	7745	2	57507	uc003ktp.1	-48862	ENSG00000168916	ZNF608	zinc finger protein 608
chr7	105409602	105410055	454	*	0.533253	6.90965e-05	0.000745539	Intron (uc003vde.2/222255, intron 3 of 11)	7	105245221	105319609	74389	2	222255	uc003vdf.2	-89993	ENSG00000146776	ATXN7L1	ataxin 7 like 1
chr19	5250170	5250531	362	*	0.533252	0.000530506	0.00340449	Intron (uc002mbu.1/5802, intron 6 of 30)	19	5205519	5286245	80727	2	5802	uc010xin.2	35714	ENSG00000105426	PTPRS	protein tyrosine phosphatase receptor type S
chr8	21672011	21672980	970	*	0.533244	6.86519e-05	0.00074275	Intron (uc003wzx.1/9046, intron 5 of 5)	8	21549530	21646346	96817	2	2675	uc003wzw.1	-25665	ENSG00000168546	GFRA2	GDNF family receptor alpha 2
chr3	52700323	52700911	589	*	0.532973	8.27853e-05	0.000850621	Intron (uc003deq.2/55193, intron 3 of 27)	3	52620441	52712613	92173	2	55193	uc003dfb.1	11702	ENSG00000163939	PBRM1	polybromo 1
chr6	140280447	140281191	745	*	0.532791	0.000126183	0.00115545	Distal Intergenic	6	140092210	140181608	89399	1	100132735	uc003qir.3	188237	ENSG00000231426	FILNC1	FOXO induced long non-coding RNA 1
chr4	58849011	58849651	641	*	0.532663	0.00039973	0.00274661	Distal Intergenic	4	57898404	57976551	78148	2	3490	uc011cag.2	-872460	ENSG00000163453	IGFBP7	insulin like growth factor binding protein 7
chr9	77999018	77999481	464	*	0.532535	0.000955227	0.00531471	Distal Intergenic	9	77703501	77762114	58614	1	26578	uc004ajx.4	295517	ENSG00000134996	OSTF1	osteoclast stimulating factor 1
chr5	94744378	94745255	878	*	0.532462	0.000767802	0.00451032	Intron (uc003kla.1/153643, intron 3 of 9)	5	94728498	94786144	57647	1	153643	uc010jbe.1	15880	ENSG00000153347	FAM81B	family with sequence similarity 81 member B
chr4	24800974	24801463	490	*	0.53244	7.63453e-05	0.000802257	5' UTR	4	24797085	24802467	5383	1	6649	uc003gqz.3	3889	ENSG00000109610	SOD3	superoxide dismutase 3
chr2	85361853	85362656	804	*	0.532409	0.000333462	0.00238693	Promoter (1-2kb)	2	85360583	85537511	176929	1	83439	uc002soy.3	1270	ENSG00000152284	TCF7L1	transcription factor 7 like 1
chr3	53947200	53947663	464	*	0.532348	1.50098e-05	0.000241593	Distal Intergenic	3	53919226	53925989	6764	2	58515	uc021wzm.1	-21211	ENSG00000113811	SELENOK	selenoprotein K
chr7	100171305	100171920	616	*	0.532242	6.33458e-08	4.86037e-06	Promoter (<=1kb)	7	100169853	100171270	1418	2	100316904	uc022aip.1	-35	ENSG00000205307	SAP25	Sin3A associated protein 25
chr7	26572626	26573562	937	*	0.532174	8.90375e-05	0.00089966	Exon (uc003sya.2/9808, exon 2 of 2)	7	26572740	26578444	5705	2	9808	uc003sya.2	4882	ENSG00000122548	KIAA0087	KIAA0087 lncRNA
chr10	10593821	10594172	352	*	0.53214	0.0010224	0.00562148	Distal Intergenic	10	10826402	10836877	10476	2	207107	uc001ikf.1	242705	ENSG00000225383	SFTA1P	surfactant associated 1, lncRNA
chr2	155466873	155467453	581	*	0.532024	0.000202796	0.00164504	Distal Intergenic	2	155555093	155556103	1011	1	3760	uc031rpq.1	-87640	ENSG00000162989	KCNJ3	potassium inwardly rectifying channel subfamily J member 3
chr9	136350960	136351433	474	*	0.532009	5.21926e-05	0.000603819	Distal Intergenic	9	136340522	136344276	3755	2	11182	uc011mdj.1	-6684	ENSG00000160326	SLC2A6	solute carrier family 2 member 6
chr20	44106942	44107555	614	*	0.531769	4.76385e-05	0.000564938	Promoter (<=1kb)	20	44108485	44110172	1688	1	10406	uc002xor.3	-930	ENSG00000101443	WFDC2	WAP four-disulfide core domain 2
chr4	4508957	4509691	735	*	0.531752	6.56914e-05	0.000718513	Intron (uc003gic.3/53407, intron 1 of 10)	4	4420696	4543775	123080	2	53407	uc003gic.3	34084	ENSG00000168818	STX18	syntaxin 18
chr19	463369	464011	643	*	0.531714	2.17394e-05	0.000317223	Promoter (2-3kb)	19	416583	460996	44414	2	25759	uc002loq.4	-2373	ENSG00000129946	SHC2	SHC adaptor protein 2
chr12	104992644	104993268	625	*	0.531688	1.51153e-08	1.81795e-06	Intron (uc001tky.3/50515, intron 1 of 2)	12	104985411	104985494	84	1	100500843	uc021rdd.1	7233	ENSG00000264295	MIR3922	microRNA 3922
chr10	81321251	81321944	694	*	0.531611	0.000197782	0.00161602	Promoter (1-2kb)	10	81319068	81320163	1096	2	729238	uc001kam.2	-1088	ENSG00000185303	SFTPA2	surfactant protein A2
chr11	91527419	91528180	762	*	0.531583	0.000284887	0.00212626	Distal Intergenic	11	92085262	92629635	544374	1	120114	uc001pdj.4	-557082	ENSG00000165323	FAT3	FAT atypical cadherin 3
chr13	27777366	27778106	741	*	0.531568	4.0483e-07	1.77337e-05	Distal Intergenic	13	27640287	27746033	105747	2	219333	uc001uqy.3	-31333	ENSG00000152484	USP12	ubiquitin specific peptidase 12
chr6	25834660	25835063	404	*	0.531566	0.000132708	0.00119929	Promoter (2-3kb)	6	25798933	25832287	33355	2	6568	uc010jqb.1	-2373	ENSG00000124568	SLC17A1	solute carrier family 17 member 1
chr15	49569183	49570031	849	*	0.531493	2.33692e-05	0.000334048	Intron (uc001zxi.1/2585, intron 5 of 9)	15	49462443	49622002	159560	1	2585	uc010ufc.1	106740	ENSG00000156958	GALK2	galactokinase 2
chr18	55405460	55405763	304	*	0.531415	0.00140569	0.00716193	Intron (uc002lgw.3/5205, intron 1 of 27)	18	55313659	55470327	156669	2	5205	uc002lgw.3	64564	ENSG00000081923	ATP8B1	ATPase phospholipid transporting 8B1
chr3	142443948	142444513	566	*	0.531405	0.000330617	0.0023712	Promoter (<=1kb)	3	142443266	142526729	83464	1	7220	uc003evc.3	682	ENSG00000144935	TRPC1	transient receptor potential cation channel subfamily C member 1
chr1	57117578	57118131	554	*	0.531285	0.00061857	0.00382676	Intron (uc001cyk.4/5563, intron 1 of 8)	1	57110990	57181008	70019	1	5563	uc031pms.1	6588	ENSG00000162409	PRKAA2	protein kinase AMP-activated catalytic subunit alpha 2
chr3	159478300	159478618	319	*	0.531213	0.0011159	0.00599293	Intron (uc003fcq.2/100505385, intron 4 of 10)	3	159481930	159612500	130571	1	100505385	uc010hvz.1	-3312	ENSG00000283154	IQCJ-SCHIP1	IQCJ-SCHIP1 readthrough
chr4	9142540	9143291	752	*	0.531183	2.14406e-07	1.14733e-05	Distal Intergenic	4	9212383	9213975	1593	1	100287144	uc031sdg.1	-69092	ENSG00000231396	USP17L10	ubiquitin specific peptidase 17 like family member 10
chr15	30333564	30334307	744	*	0.531153	5.41607e-05	0.000620375	Distal Intergenic	15	30395935	30423948	28014	1	89837	uc001zdk.3	-61628	ENSG00000178081	ULK4P3	ULK4 pseudogene 3
chr12	16502301	16503040	740	*	0.530929	1.80087e-07	1.03328e-05	Promoter (1-2kb)	12	16500712	16517344	16633	1	4257	uc031qgn.1	1589	ENSG00000008394	MGST1	microsomal glutathione S-transferase 1
chr11	30645299	30645619	321	*	0.53092	0.000707243	0.00424375	Distal Intergenic	11	30406040	30607930	201891	2	744	uc001msq.3	-37369	ENSG00000066382	MPPED2	metallophosphoesterase domain containing 2
chr3	61712313	61712857	545	*	0.530909	0.00050714	0.00329191	Intron (uc003dla.4/5793, intron 1 of 2)	3	61547243	62280573	733331	1	5793	uc003dlc.3	165070	ENSG00000144724	PTPRG	protein tyrosine phosphatase receptor type G
chr8	144950820	144951782	963	*	0.530878	5.47404e-07	2.18033e-05	Distal Intergenic	8	144939912	144947434	7523	2	83481	uc003zaa.1	-3386	ENSG00000261150	EPPK1	epiplakin 1
chr17	5597327	5597817	491	*	0.530828	6.18081e-05	0.000685953	Distal Intergenic	17	5675554	5834016	158463	1	339166	uc002gcm.3	-77737	ENSG00000284837	LOC339166	uncharacterized LOC339166
chr2	42672824	42673662	839	*	0.530702	0.000987309	0.00546619	Intron (uc002rsm.3/170850, intron 1 of 1)	2	42669157	42721237	52081	2	170850	uc002rsm.3	47575	ENSG00000171126	KCNG3	potassium voltage-gated channel modifier subfamily G member 3
chr10	132549325	132549804	480	*	0.530697	0.00125584	0.00656768	Distal Intergenic	10	132760851	132760931	81	2	100422867	uc021qaz.1	211127	ENSG00000264803	MIR378C	microRNA 378c
chr7	128731103	128731460	358	*	0.53067	0.000305881	0.00224215	Distal Intergenic	7	128766325	128768050	1726	1	407835	uc003voo.3	-34865	NA	LOC407835	mitogen-activated protein kinase kinase 2 pseudogene
chr12	100891942	100892396	455	*	0.530188	7.42906e-05	0.000787878	Intron (uc001thp.2/9971, intron 3 of 10)	12	100897138	100957645	60508	1	9971	uc001ths.2	-4742	ENSG00000012504	NR1H4	nuclear receptor subfamily 1 group H member 4
chr4	170695238	170696137	900	*	0.530122	1.53538e-05	0.00024542	Distal Intergenic	4	170650619	170679093	28475	2	54969	uc003isl.4	-16145	ENSG00000056050	HPF1	histone PARylation factor 1
chr6	9620133	9620512	380	*	0.530105	0.000526549	0.0033872	Distal Intergenic	6	10412551	10416402	3852	1	100130275	uc003myw.3	-792039	NA	TFAP2A-AS1	TFAP2A antisense RNA 1
chr8	60174742	60175613	872	*	0.530103	4.08327e-06	9.47843e-05	Distal Intergenic	8	59717977	60031767	313791	2	9760	uc003xtw.1	-142975	ENSG00000198846	TOX	thymocyte selection associated high mobility group box
chr17	11151797	11152343	547	*	0.530076	0.00034828	0.00247203	Intron (uc002gna.4/388336, intron 1 of 3)	17	11144740	11467380	322641	1	388336	uc010com.3	7057	ENSG00000188803	SHISA6	shisa family member 6
chr2	198651556	198652340	785	*	0.530032	3.0847e-05	0.000409054	Promoter (<=1kb)	2	198591603	198650938	59336	2	66037	uc010zha.1	-618	ENSG00000152430	BOLL	boule homolog, RNA binding protein
chr10	108273337	108273729	393	*	0.530004	0.0027446	0.0118689	Distal Intergenic	10	108333421	108924466	591046	2	114815	uc001kyl.3	650737	ENSG00000108018	SORCS1	sortilin related VPS10 domain containing receptor 1
chr2	220020259	220020743	485	*	0.529694	1.11589e-05	0.000195759	Intron (uc002vjp.4/79840, intron 3 of 7)	2	219940046	220025587	85542	2	79840	uc002vjp.4	4844	ENSG00000187736	NHEJ1	non-homologous end joining factor 1
chr17	46944646	46945013	368	*	0.529642	1.28799e-05	0.000215778	Distal Intergenic	17	46970148	46973232	3085	1	516	uc002iog.3	-25135	ENSG00000159199	ATP5MC1	ATP synthase membrane subunit c locus 1
chr1	87538496	87538843	348	*	0.529586	0.00131771	0.00681012	Exon (uc001dmc.4/9653, exon 2 of 5)	1	87595448	87602352	6905	1	339524	uc010osl.2	-56605	ENSG00000267272	LINC01140	long intergenic non-protein coding RNA 1140
chr6	93246787	93247285	499	*	0.529508	0.00158121	0.00781843	Distal Intergenic	6	93949740	94129300	179561	2	2045	uc003poe.3	882015	ENSG00000135333	EPHA7	EPH receptor A7
chr2	23093541	23093904	364	*	0.529469	0.00382614	0.0153091	Distal Intergenic	2	23608298	23931483	323186	1	114818	uc010ykg.2	-514394	ENSG00000119771	KLHL29	kelch like family member 29
chr8	59915758	59916222	465	*	0.529432	0.00169324	0.00824053	Intron (uc003xtw.1/9760, intron 1 of 8)	8	59717977	60031767	313791	2	9760	uc003xtw.1	115545	ENSG00000198846	TOX	thymocyte selection associated high mobility group box
chr6	168660959	168661580	622	*	0.529371	0.000447511	0.00299065	Distal Intergenic	6	168707584	168720402	12819	2	168002	uc003qwq.3	58822	ENSG00000164488	DACT2	dishevelled binding antagonist of beta catenin 2
chr7	33229611	33229984	374	*	0.529233	1.54419e-06	4.65515e-05	Intron (uc003tdn.1/27241, intron 5 of 22)	7	33197250	33423450	226201	1	27241	uc011kao.1	32361	ENSG00000122507	BBS9	Bardet-Biedl syndrome 9
chr20	21318792	21319290	499	*	0.529212	1.81594e-05	0.000277725	Intron (uc002wsf.1/22803, intron 13 of 29)	20	21284432	21370463	86032	1	22803	uc010zsk.1	34360	ENSG00000088930	XRN2	5'-3' exoribonuclease 2
chr12	125211798	125212328	531	*	0.529204	1.8712e-05	0.000284294	Distal Intergenic	12	125262174	125348519	86346	2	949	uc001ugm.4	136191	ENSG00000073060	SCARB1	scavenger receptor class B member 1
chr22	23038657	23039211	555	*	0.529123	0.0001423	0.00126539	Exon (uc031rxg.1/uc031rxg.1, exon 189 of 462)	22	22988782	22990368	1587	1	91227	uc010gtt.2	49875	ENSG00000100121	GGTLC2	gamma-glutamyltransferase light chain 2
chr16	70493867	70494508	642	*	0.529004	1.84984e-05	0.000281537	Intron (uc010vmb.1/197258, intron 1 of 4)	16	70488498	70514177	25680	1	197258	uc010cft.3	5369	ENSG00000157353	FCSK	fucose kinase
chr8	71581726	71582662	937	*	0.528726	1.35323e-05	0.000223466	Promoter (<=1kb)	8	71581600	71648177	66578	1	389668	uc010lze.3	126	ENSG00000221947	XKR9	XK related 9
chr5	133700400	133701134	735	*	0.528713	4.76408e-06	0.000106093	Promoter (1-2kb)	5	133655041	133702235	47195	2	51265	uc011cxr.1	1101	ENSG00000006837	CDKL3	cyclin dependent kinase like 3
chr7	142868242	142868820	579	*	0.5287	9.74286e-06	0.000177151	Distal Intergenic	7	142880512	142881528	1017	1	259285	uc011ksw.2	-11692	ENSG00000236398	TAS2R39	taste 2 receptor member 39
chr5	500072	500603	532	*	0.528645	0.000102671	0.000993905	Intron (uc003jbe.2/6550, intron 1 of 16)	5	473334	524549	51216	2	6550	uc003jbe.2	23946	ENSG00000066230	SLC9A3	solute carrier family 9 member A3
chr20	60476519	60477275	757	*	0.528519	1.82201e-05	0.000278224	Intron (uc002ybn.2/1002, intron 8 of 15)	20	60528602	60528718	117	2	100302168	uc021wfv.1	51443	ENSG00000284193	MIR1257	microRNA 1257
[truncated: 1,841 more rows]
