# Supplementary material for: 5‐Hydroxymethylcytosine Profiles of cfDNA in Urine as Diagnostic, Differential Diagnosis and Prognostic Markers for Multiple Myeloma
Source: Cancer Med. 2024 Dec 23;13(24):e70477. doi: 10.1002/cam4.70477 (PMC11664239; doi:10.1002/cam4.70477)
Supplement: Supplementary file 3 — Table S2. [file CAM4-13-e70477-s003.xlsx]

## Sheet: Sheet1
DhMRs of short overall survival group compared with long overall survival(A log2FoldChange greater than 0.5 indicates significant upregulation in the short overall survival group, while a log2FoldChange less than -0.5 indicates significant downregulation.)
seqnames	start	end	width	strand	log2FoldChange	pvalue	padj	annotation	geneChr	geneStart	geneEnd	geneLength	geneStrand	geneId	transcriptId	distanceToTSS	ENSEMBL	SYMBOL	GENENAME
chr12	8717792	8718753	962	*	0.908924	0.000770143	0.683542	Distal Intergenic	12	8685901	8693558	7658	2	26253	uc001quo.1	-24234	ENSG00000166523	CLEC4E	C-type lectin domain family 4 member E
chr21	44473868	44474245	378	*	0.889575	0.0133392	0.763386	3' UTR	21	44473301	44488514	15214	2	875	uc002zcs.1	14269	ENSG00000160200	CBS	cystathionine beta-synthase
chr16	88920513	88920783	271	*	0.859368	0.0141998	0.763386	Promoter (1-2kb)	16	88922628	88927520	4893	1	51693	uc010cie.3	-1845	ENSG00000167515	TRAPPC2L	trafficking protein particle complex subunit 2L
chr4	160169499	160170411	913	*	0.787846	7.98e-06	0.100026	Distal Intergenic	4	160188998	160281301	92304	1	9693	uc003iqg.4	-18587	ENSG00000109756	RAPGEF2	Rap guanine nucleotide exchange factor 2
chr2	74426755	74427343	589	*	0.762812	0.000747319	0.683542	Promoter (1-2kb)	2	74425690	74442424	16735	1	10797	uc010yrp.3	1065	ENSG00000065911	MTHFD2	methylenetetrahydrofolate dehydrogenase (NADP+ dependent) 2, methenyltetrahydrofolate cyclohydrolase
chr2	152309184	152309898	715	*	0.745991	0.00556114	0.732528	Intron (uc010fnv.2/55183, intron 20 of 20)	2	152319398	152364527	45130	1	55183	uc002txp.3	-9500	ENSG00000080345	RIF1	replication timing regulatory factor 1
chr19	16437441	16438163	723	*	0.744072	0.0235193	0.781793	Promoter (1-2kb)	19	16435651	16438339	2689	1	10365	uc002ndw.3	1790	ENSG00000127528	KLF2	KLF transcription factor 2
chr1	101471253	101471766	514	*	0.731	0.01295	0.763386	Intron (uc001dtq.3/51611, intron 3 of 5)	1	101455180	101491362	36183	2	51611	uc001dtq.3	19596	ENSG00000117543	DPH5	diphthamide biosynthesis 5
chr15	99173136	99174011	876	*	0.694501	0.0342865	0.801538	Distal Intergenic	15	99192761	99465671	272911	1	3480	uc010urq.2	-18750	ENSG00000140443	IGF1R	insulin like growth factor 1 receptor
chr3	141230300	141230853	554	*	0.688029	0.000649666	0.683542	Intron (uc003etz.1/5922, intron 1 of 23)	3	141235170	141305804	70635	1	5922	uc011bnc.1	-4317	ENSG00000155903	RASA2	RAS p21 protein activator 2
chr5	171559882	171560155	274	*	0.68567	0.0160175	0.763386	Intron (uc003mbo.1/6793, intron 2 of 18)	5	171469074	171615346	146273	2	6793	uc003mbo.1	55191	ENSG00000072786	STK10	serine/threonine kinase 10
chr17	37694522	37695136	615	*	0.683682	0.00187262	0.71069	Distal Intergenic	17	37760021	37764175	4155	2	4761	uc002hry.3	69039	ENSG00000171532	NEUROD2	neuronal differentiation 2
chr6	134735975	134736657	683	*	0.683269	0.00353566	0.71069	Distal Intergenic	6	134758854	134825158	66305	1	154092	uc003qet.3	-22197	ENSG00000236700	LINC01010	long intergenic non-protein coding RNA 1010
chr7	36983110	36983531	422	*	0.678991	0.00750467	0.739282	Intron (uc003tfi.2/9844, intron 1 of 6)	7	36958962	36959037	76	2	100302113	uc022abw.1	-24073	ENSG00000221325	MIR1200	microRNA 1200
chr8	27238840	27239485	646	*	0.674981	0.00255003	0.71069	Intron (uc003xfn.2/2185, intron 6 of 35)	8	27288393	27293865	5473	1	2185	uc010luq.1	-48908	ENSG00000120899	PTK2B	protein tyrosine kinase 2 beta
chr3	72093457	72093815	359	*	0.673894	0.0223749	0.778123	Intron (uc003dpb.1/uc003dpb.1, intron 6 of 6)	3	72200408	72223490	23083	1	201617	uc003dpd.2	-106593	ENSG00000243083	LINC00870	long intergenic non-protein coding RNA 870
chr5	118635395	118636394	1000	*	0.663982	0.00421892	0.71069	Intron (uc003ksf.1/25816, intron 1 of 2)	5	118604418	118730294	125877	1	25816	uc003ksg.3	30977	ENSG00000145779	TNFAIP8	TNF alpha induced protein 8
chr18	67687239	67687906	668	*	0.661058	0.00531464	0.732528	Promoter (<=1kb)	18	67671043	67688053	17011	2	25914	uc002lkn.2	147	ENSG00000176225	RTTN	rotatin
chr22	50217658	50218151	494	*	0.656724	9.94e-05	0.413662	Promoter (<=1kb)	22	50166937	50217979	51043	2	23774	uc011arf.2	0	ENSG00000100425	BRD1	bromodomain containing 1
chr1	153341339	153341649	311	*	0.653625	0.0233931	0.781793	Distal Intergenic	1	153346184	153348075	1892	2	6283	uc001fbr.1	6426	ENSG00000163221	S100A12	S100 calcium binding protein A12
chr16	85064027	85064437	411	*	0.646989	0.0162536	0.763386	Promoter (2-3kb)	16	85061410	85127828	66419	1	9764	uc002fiu.3	2617	ENSG00000135709	KIAA0513	KIAA0513
chr2	231289607	231290350	744	*	0.645972	0.00245638	0.71069	Intron (uc010zmb.2/6672, intron 2 of 9)	2	231281471	231335250	53780	1	6672	uc002vqv.2	8136	ENSG00000067066	SP100	SP100 nuclear antigen
chr16	72086078	72086961	884	*	0.644374	0.0107744	0.746983	Promoter (1-2kb)	16	72088508	72094955	6448	1	3240	uc002fbr.4	-1547	ENSG00000257017	HP	haptoglobin
chr3	152855537	152856208	672	*	0.642293	0.00134704	0.696771	Distal Intergenic	3	152880029	152886263	6235	1	5912	uc003ezr.3	-23821	ENSG00000181467	RAP2B	RAP2B, member of RAS oncogene family
chr14	93112409	93112649	241	*	0.642018	0.0185679	0.763443	Intron (uc001yap.3/79890, intron 5 of 9)	14	93117927	93127767	9841	1	79890	uc001yar.1	-5278	ENSG00000100599	RIN3	Ras and Rab interactor 3
chr12	52385569	52385837	269	*	0.640399	0.0422318	0.802816	3' UTR	12	52400729	52409673	8945	1	160622	uc001rzo.2	-14892	ENSG00000161835	TAMALIN	trafficking regulator and scaffold protein tamalin
chr3	176809463	176810041	579	*	0.637717	0.0110474	0.746983	Intron (uc003fiw.4/79718, intron 2 of 15)	3	176738542	176914266	175725	2	79718	uc003fiw.4	104225	ENSG00000177565	TBL1XR1	TBL1X/Y related 1
chr19	36397592	36398142	551	*	0.635382	0.0084415	0.739282	Promoter (1-2kb)	19	36395303	36399211	3909	2	7305	uc002ocm.3	1069	ENSG00000011600	TYROBP	transmembrane immune signaling adaptor TYROBP
chr8	57904094	57904809	716	*	0.631505	0.000910485	0.683542	Promoter (1-2kb)	8	57870488	57906430	35943	2	54928	uc003xte.4	1621	ENSG00000104331	BPNT2	3'(2'), 5'-bisphosphate nucleotidase 2
chr19	3398820	3399169	350	*	0.628088	0.0206792	0.772676	Intron (uc002lxo.3/4782, intron 2 of 10)	19	3366565	3469215	102651	1	4782	uc010xhj.2	32255	ENSG00000141905	NFIC	nuclear factor I C
chr8	10053940	10054323	384	*	0.626159	0.0130369	0.763386	Intron (uc003wsx.3/4482, intron 1 of 5)	8	9953066	10286401	333336	1	4482	uc003wsz.3	100874	ENSG00000175806	MSRA	methionine sulfoxide reductase A
chr14	72048980	72049740	761	*	0.624373	0.00619712	0.735163	Intron (uc001xms.3/26037, intron 1 of 21)	14	72052998	72206120	153123	1	26037	uc001xmu.3	-3258	ENSG00000197555	SIPA1L1	signal induced proliferation associated 1 like 1
chr11	3743791	3744138	348	*	0.623746	0.0161821	0.763386	Intron (uc001lyh.3/4928, intron 16 of 32)	11	3696240	3727857	31618	2	4928	uc001lyg.3	-15934	ENSG00000110713	NUP98	nucleoporin 98 and 96 precursor
chr12	102322073	102322499	427	*	0.623122	0.042671	0.802816	Distal Intergenic	12	102271105	102317401	46297	1	55332	uc010svv.2	50968	ENSG00000136048	DRAM1	DNA damage regulated autophagy modulator 1
chr4	74708813	74709166	354	*	0.622286	0.0140436	0.763386	Distal Intergenic	4	74702273	74704477	2205	1	6372	uc003hhf.3	6540	ENSG00000124875	CXCL6	C-X-C motif chemokine ligand 6
chr2	70255807	70256020	214	*	0.621816	0.0114875	0.746983	Intron (uc002sga.3/400960, intron 7 of 10)	2	70275819	70282974	7156	2	400960	uc002sgc.3	26954	ENSG00000179818	PCBP1-AS1	PCBP1 antisense RNA 1
chr11	117857526	117858230	705	*	0.619188	0.00205643	0.71069	Promoter (<=1kb)	11	117857452	117872199	14748	1	3587	uc001prw.3	74	ENSG00000110324	IL10RA	interleukin 10 receptor subunit alpha
chr15	57013810	57014306	497	*	0.617744	0.00984215	0.739282	Intron (uc002adu.3/54816, intron 1 of 21)	15	56922374	57025787	103414	2	54816	uc002adu.3	11481	ENSG00000137871	ZNF280D	zinc finger protein 280D
chr18	74331311	74332001	691	*	0.613522	0.0067022	0.739282	Distal Intergenic	18	74240612	74271784	31173	1	284276	uc002lmg.3	90699	ENSG00000266256	LINC00908	long intergenic non-protein coding RNA 908
chr22	19229730	19230177	448	*	0.610289	0.0408651	0.802816	Intron (uc021wlc.1/8218, intron 4 of 32)	22	19183777	19203344	19568	2	8218	uc002zpe.2	-26386	ENSG00000070371	CLTCL1	clathrin heavy chain like 1
chr16	84628325	84629135	811	*	0.609253	0.0433222	0.802816	Intron (uc002fid.3/23406, intron 2 of 3)	16	84599204	84651669	52466	2	23406	uc002fid.3	22534	ENSG00000103187	COTL1	coactosin like F-actin binding protein 1
chr15	89173084	89173852	769	*	0.60836	0.00324238	0.71069	3' UTR	15	89169377	89175512	6136	1	64782	uc010bnm.1	3707	ENSG00000181026	AEN	apoptosis enhancing nuclease
chr1	32396364	32397224	861	*	0.608085	0.000520003	0.670603	Intron (uc001bty.2/8073, intron 1 of 5)	1	32372022	32403988	31967	2	8073	uc001bty.2	6764	ENSG00000184007	PTP4A2	protein tyrosine phosphatase 4A2
chr3	5225363	5225946	584	*	0.605886	0.00156411	0.696771	Distal Intergenic	3	5229331	5249948	20618	1	9695	uc011asz.1	-3385	ENSG00000134109	EDEM1	ER degradation enhancing alpha-mannosidase like protein 1
chr11	13485525	13486152	628	*	0.604053	0.0211608	0.772676	Promoter (<=1kb)	11	13426876	13484838	57963	2	84280	uc009ygo.3	-687	ENSG00000148925	BTBD10	BTB domain containing 10
chr1	209822811	209823409	599	*	0.601228	0.00522553	0.732528	Promoter (1-2kb)	1	209788218	209824679	36462	2	3914	uc001hhg.3	1270	ENSG00000196878	LAMB3	laminin subunit beta 3
chr3	57099210	57099430	221	*	0.59973	0.0173985	0.763386	Intron (uc003dij.1/353324, intron 1 of 1)	3	57094469	57109460	14992	1	353324	uc003dij.1	4741	ENSG00000186451	SPATA12	spermatogenesis associated 12
chr2	101946601	101947130	530	*	0.598112	0.00597115	0.732528	Distal Intergenic	2	101925912	101925996	85	1	100847007	uc031roo.1	20689	ENSG00000264857	MIR5696	microRNA 5696
chr6	16690880	16691685	806	*	0.597323	0.0105389	0.742509	Intron (uc003nbt.3/6310, intron 3 of 8)	6	16432795	16750324	317530	2	6310	uc003nbu.1	58639	ENSG00000124788	ATXN1	ataxin 1
chr16	90023797	90024752	956	*	0.596777	0.031626	0.800173	Exon (uc002fpl.3/54849, exon 5 of 6)	16	90030248	90034468	4221	1	54849	uc002fpq.2	-5496	ENSG00000140995	DEF8	differentially expressed in FDCP 8 homolog
chr20	37613494	37614278	785	*	0.592526	0.0100746	0.739282	Intron (uc002xjh.3/60625, intron 4 of 21)	20	37590981	37668366	77386	1	60625	uc010zwc.2	22513	ENSG00000101452	DHX35	DEAH-box helicase 35
chr5	142305343	142305716	374	*	0.59081	0.0129605	0.763386	Intron (uc003lmt.3/23092, intron 10 of 22)	5	142239170	142248475	9306	2	100874239	uc003lmv.3	-56868	ENSG00000226272	ARHGAP26-AS1	ARHGAP26 antisense RNA 1
chr1	12044784	12045229	446	*	0.588978	0.047627	0.804967	Intron (uc001atn.4/9927, intron 2 of 18)	1	12040238	12073572	33335	1	9927	uc009vni.3	4546	ENSG00000116688	MFN2	mitofusin 2
chr7	157159574	157159825	252	*	0.587037	0.00242472	0.71069	Intron (uc003wnj.3/10049, intron 4 of 7)	7	157129747	157179018	49272	1	10049	uc010lqt.3	29827	ENSG00000105993	DNAJB6	DnaJ heat shock protein family (Hsp40) member B6
chr10	30862216	30862781	566	*	0.586183	0.0267385	0.787144	Distal Intergenic	10	30900708	30918647	17940	2	119180	uc001ivk.3	55866	ENSG00000151033	LYZL2	lysozyme like 2
chr12	42499587	42499975	389	*	0.586058	0.00321612	0.71069	Exon (uc001rms.4/283464, exon 5 of 8)	12	42475648	42538673	63026	2	283464	uc001rms.4	38698	ENSG00000151233	GXYLT1	glucoside xylosyltransferase 1
chr1	246379117	246379567	451	*	0.584441	0.0485511	0.805706	Intron (uc001ibk.3/64754, intron 5 of 11)	1	245912642	246580714	668073	2	64754	uc001ibk.3	201147	ENSG00000185420	SMYD3	SET and MYND domain containing 3
chr10	94360932	94361275	344	*	0.584385	0.0191256	0.76748	Intron (uc001kic.3/3832, intron 1 of 21)	10	94352825	94415152	62328	1	3832	uc001kic.3	8107	ENSG00000138160	KIF11	kinesin family member 11
chr15	63781021	63781865	845	*	0.582055	0.0214425	0.773966	Distal Intergenic	15	63796710	63866602	69893	1	9960	uc010uii.2	-14845	ENSG00000140455	USP3	ubiquitin specific peptidase 3
chr6	37242528	37242923	396	*	0.581383	0.00653693	0.739282	Intron (uc003onn.3/55633, intron 2 of 12)	6	37185418	37225931	40514	2	221468	uc003onm.4	-16597	ENSG00000172738	TMEM217	transmembrane protein 217
chr4	74585031	74585493	463	*	0.579014	0.0479014	0.805473	Distal Intergenic	4	74606223	74609433	3211	1	3576	uc003hhe.3	-20730	ENSG00000169429	CXCL8	C-X-C motif chemokine ligand 8
chr3	48236863	48237712	850	*	0.577675	0.0432944	0.802816	Promoter (<=1kb)	3	48238054	48238106	53	1	100616407	uc021wxl.1	-342	ENSG00000265483	MIR4443	microRNA 4443
chr7	104728341	104728826	486	*	0.577542	0.00197228	0.71069	Intron (uc010lja.1/55904, intron 14 of 14)	7	104717750	104730720	12971	1	55904	uc010ljd.1	10591	ENSG00000005483	KMT2E	lysine methyltransferase 2E (inactive)
chr1	27421621	27422088	468	*	0.575583	0.0331031	0.800173	Distal Intergenic	1	27425300	27430513	5214	2	6548	uc001bnl.3	8425	ENSG00000090020	SLC9A1	solute carrier family 9 member A1
chr12	14719641	14720285	645	*	0.573204	0.00763186	0.739282	Promoter (<=1kb)	12	14656597	14720791	64195	2	79887	uc001rcc.1	506	ENSG00000121316	PLBD1	phospholipase B domain containing 1
chr22	29512808	29513106	299	*	0.569675	0.0278345	0.794633	Intron (uc003ael.3/83999, intron 3 of 8)	22	29490246	29542808	52563	1	83999	uc011akn.2	22562	ENSG00000183762	KREMEN1	kringle containing transmembrane protein 1
chr4	76429002	76429509	508	*	0.568037	0.0175714	0.763386	Intron (uc003hij.3/25898, intron 3 of 8)	4	76404247	76419641	15395	2	25898	uc010iio.3	-9361	ENSG00000163743	RCHY1	ring finger and CHY zinc finger domain containing 1
chr12	92524476	92524987	512	*	0.567881	0.0101282	0.739282	Intron (uc031qiz.1/256021, intron 1 of 5)	12	92378752	92535489	156738	2	256021	uc031qiz.1	10502	ENSG00000257242	LINC01619	long intergenic non-protein coding RNA 1619
chr6	111896155	111896948	794	*	0.567234	0.000103668	0.413662	Exon (uc003pvf.4/10758, exon 4 of 9)	6	111876581	111888563	11983	2	10758	uc011ebb.3	-7592	ENSG00000056972	TRAF3IP2	TRAF3 interacting protein 2
chr7	92358033	92358930	898	*	0.566058	0.000811086	0.683542	Intron (uc011khw.2/1021, intron 3 of 7)	7	92234235	92463231	228997	2	1021	uc011khw.2	104301	ENSG00000105810	CDK6	cyclin dependent kinase 6
chr1	150736708	150737307	600	*	0.564959	0.0059045	0.732528	Promoter (1-2kb)	1	150702672	150738433	35762	2	1520	uc001evn.3	1126	ENSG00000163131	CTSS	cathepsin S
chr1	175948849	175949412	564	*	0.562143	0.00358929	0.71069	Intron (uc009wwv.2/64326, intron 15 of 16)	1	175937533	175937676	144	2	677679	uc001gkx.1	-11173	ENSG00000252906	SCARNA3	small Cajal body-specific RNA 3
chr11	64108505	64109293	789	*	0.561986	0.0132925	0.763386	Promoter (<=1kb)	11	64107690	64125006	17317	1	283234	uc001nzy.3	815	ENSG00000168071	CCDC88B	coiled-coil domain containing 88B
chr22	38573262	38573771	510	*	0.560449	0.00180856	0.71069	Intron (uc003auy.1/8398, intron 1 of 16)	22	38507502	38577761	70260	2	8398	uc003auy.1	3990	ENSG00000184381	PLA2G6	phospholipase A2 group VI
chr1	21290472	21290890	419	*	0.560259	0.0332549	0.800173	Intron (uc010odi.2/8672, intron 2 of 25)	1	21132785	21299592	166808	2	8672	uc010odi.2	8702	ENSG00000075151	EIF4G3	eukaryotic translation initiation factor 4 gamma 3
chr14	61492483	61493259	777	*	0.557109	0.0262081	0.781793	Intron (uc001xfg.2/145389, intron 5 of 15)	14	61447965	61550451	102487	1	145389	uc010trz.2	44518	ENSG00000139974	SLC38A6	solute carrier family 38 member 6
chr11	73267908	73268346	439	*	0.557036	0.0149949	0.763386	Intron (uc001oty.1/23201, intron 1 of 7)	11	73117028	73309228	192201	2	23201	uc001oty.1	40882	ENSG00000054965	FAM168A	family with sequence similarity 168 member A
chr14	35302284	35302856	573	*	0.557032	0.0300432	0.800173	Intron (uc001wsk.3/11177, intron 3 of 26)	14	35269430	35344138	74709	2	11177	uc001wsm.1	41282	ENSG00000198604	BAZ1A	bromodomain adjacent to zinc finger domain 1A
chr3	12231880	12232732	853	*	0.554436	0.0251701	0.781793	3' UTR	3	12194568	12200851	6284	2	7079	uc003bwo.3	-31029	ENSG00000157150	TIMP4	TIMP metallopeptidase inhibitor 4
chr9	77384415	77384855	441	*	0.554177	0.048166	0.805644	Intron (uc004ajj.1/140803, intron 2 of 15)	9	77337411	77391165	53755	2	140803	uc004ajj.1	6310	ENSG00000119121	TRPM6	transient receptor potential cation channel subfamily M member 6
chr10	11234596	11235540	945	*	0.553106	0.0226171	0.778123	Intron (uc010qbi.2/10659, intron 2 of 7)	10	11207449	11374605	167157	1	10659	uc010qbp.1	27147	ENSG00000048740	CELF2	CUGBP Elav-like family member 2
chr1	21398845	21399368	524	*	0.551879	0.010827	0.746983	Intron (uc001bec.3/8672, intron 1 of 31)	1	21267738	21415706	147969	2	8672	uc010odk.2	16338	ENSG00000075151	EIF4G3	eukaryotic translation initiation factor 4 gamma 3
chr11	108094515	108095359	845	*	0.551808	0.0160007	0.763386	Promoter (<=1kb)	11	108094256	108100091	5836	1	472	uc001pkc.1	259	ENSG00000149311	ATM	ATM serine/threonine kinase
chr8	71286999	71287631	633	*	0.551135	0.0099375	0.739282	Intron (uc003xyn.1/10499, intron 1 of 22)	8	71024267	71316020	291754	2	10499	uc003xyn.1	28389	ENSG00000140396	NCOA2	nuclear receptor coactivator 2
chr10	26756547	26757096	550	*	0.551119	0.0304327	0.800173	Intron (uc001isr.3/54518, intron 2 of 4)	10	26727266	26856732	129467	1	54518	uc001iss.3	29281	ENSG00000077420	APBB1IP	amyloid beta precursor protein binding family B member 1 interacting protein
chr14	65546154	65546995	842	*	0.550037	0.0137271	0.763386	Intron (uc001xic.2/4149, intron 3 of 3)	14	65556636	65561029	4394	1	100506321	uc021ruv.1	-9641	ENSG00000259118	LOC100506321	uncharacterized LOC100506321
chr2	44362996	44363913	918	*	0.549476	0.0312947	0.800173	Distal Intergenic	2	44396000	44436571	40572	1	5495	uc002rts.3	-32087	ENSG00000138032	PPM1B	protein phosphatase, Mg2+/Mn2+ dependent 1B
chr19	47867241	47867742	502	*	0.549187	0.0380697	0.802816	Intron (uc010xyn.2/9704, intron 6 of 16)	19	47856011	47876180	20170	1	9704	uc010elc.1	11230	ENSG00000134815	DHX34	DExH-box helicase 34
chr20	43596689	43597296	608	*	0.544619	0.00731332	0.739282	Promoter (1-2kb)	20	43595120	43708593	113474	1	6789	uc010ggy.3	1569	ENSG00000101109	STK4	serine/threonine kinase 4
chr12	46100935	46101683	749	*	0.544524	0.0270819	0.791913	Distal Intergenic	12	46119503	46121704	2202	2	400027	uc001roq.3	20021	NA	LINC00938	long intergenic non-protein coding RNA 938
chr9	97144535	97145439	905	*	0.54443	0.0112684	0.746983	Intron (uc004aur.3/84641, intron 1 of 11)	9	97136833	97223202	86370	1	84641	uc004aur.3	7702	ENSG00000148110	MFSD14B	major facilitator superfamily domain containing 14B
chr1	22380651	22381130	480	*	0.541189	0.00246153	0.71069	Promoter (1-2kb)	1	22379120	22419436	40317	1	998	uc010ods.2	1531	ENSG00000070831	CDC42	cell division cycle 42
chr3	141996067	141996741	675	*	0.540392	0.00555003	0.732528	Distal Intergenic	3	141917644	141944449	26806	2	256356	uc010hut.2	-51618	ENSG00000175066	GK5	glycerol kinase 5
chr3	132003511	132004197	687	*	0.540267	0.024726	0.781793	Promoter (<=1kb)	3	131253577	132004254	750678	2	131034	uc003eom.3	57	ENSG00000196353	CPNE4	copine 4
chr4	79641741	79642037	297	*	0.538707	0.0225987	0.778123	Distal Intergenic	4	79697532	79792214	94683	1	55589	uc010ijl.1	-55495	ENSG00000138756	BMP2K	BMP2 inducible kinase
chr10	90613501	90614072	572	*	0.538155	0.0334891	0.800173	Promoter (1-2kb)	10	90579659	90611732	32074	2	118932	uc001kfj.4	-1769	ENSG00000152766	ANKRD22	ankyrin repeat domain 22
chr5	126110252	126111164	913	*	0.537829	0.046292	0.804074	Promoter (1-2kb)	5	126112315	126172712	60398	1	4001	uc003kud.2	-1151	ENSG00000113368	LMNB1	lamin B1
chr7	150077534	150078015	482	*	0.536707	0.0113013	0.746983	Promoter (1-2kb)	7	150076406	150095719	19314	1	285971	uc003whf.1	1128	ENSG00000196456	ZNF775	zinc finger protein 775
chr7	96746025	96746788	764	*	0.53649	0.0103447	0.739282	Promoter (<=1kb)	7	96745905	96811075	65171	1	57001	uc003uoo.4	120	ENSG00000196636	SDHAF3	succinate dehydrogenase complex assembly factor 3
chr3	71774959	71775592	634	*	0.5364	0.0017566	0.71069	Promoter (<=1kb)	3	71728440	71774526	46087	2	317649	uc003dov.4	-433	ENSG00000163412	EIF4E3	eukaryotic translation initiation factor 4E family member 3
chr11	59625673	59626320	648	*	0.536177	0.0212226	0.772676	Intron (uc001noj.2/6947, intron 5 of 8)	11	59620281	59634041	13761	2	6947	uc001noj.2	7721	ENSG00000134827	TCN1	transcobalamin 1
chr12	46369170	46369544	375	*	0.535631	0.0038183	0.71069	Exon (uc009zki.1/9169, exon 2 of 5)	12	46312914	46384401	71488	2	9169	uc001rox.3	14857	ENSG00000139218	SCAF11	SR-related CTD associated factor 11
chr3	121380113	121381040	928	*	0.535517	0.0257681	0.781793	Promoter (<=1kb)	3	121362968	121379791	16824	2	3059	uc011bjl.1	-322	ENSG00000180353	HCLS1	hematopoietic cell-specific Lyn substrate 1
chr9	137264017	137264570	554	*	0.535501	0.0288809	0.800043	Intron (uc004cfa.1/6256, intron 2 of 2)	9	137271257	137271318	62	1	100616236	uc022bpa.1	-6687	ENSG00000263897	MIR4669	microRNA 4669
chr7	143110421	143110966	546	*	0.534844	0.0271804	0.791913	Intron (uc003wda.4/285965, intron 1 of 4)	7	143088205	143105985	17781	2	2041	uc003wcz.3	-4436	ENSG00000146904	EPHA1	EPH receptor A1
chr9	75201349	75201702	354	*	0.53347	0.0208288	0.772676	Intron (uc004aiz.1/117531, intron 2 of 23)	9	75192818	75445445	252628	1	117531	uc010moz.1	8531	ENSG00000165091	TMC1	transmembrane channel like 1
chr15	68042720	68043384	665	*	0.533247	0.023046	0.778123	Intron (uc002aqu.3/5607, intron 19 of 21)	15	68112042	68126174	14133	1	390598	uc031qsn.1	-68658	ENSG00000188779	SKOR1	SKI family transcriptional corepressor 1
chr22	39103590	39104398	809	*	0.532391	0.0285387	0.800043	Promoter (1-2kb)	22	39101807	39129592	27786	1	9567	uc003awg.3	1783	ENSG00000100226	GTPBP1	GTP binding protein 1
chr5	149837363	149838159	797	*	0.532294	0.00881225	0.739282	Distal Intergenic	5	149823792	149829319	5528	2	6208	uc003lsj.3	-8044	ENSG00000164587	RPS14	ribosomal protein S14
chr11	48034339	48034896	558	*	0.53175	0.0057312	0.732528	Intron (uc001ngo.4/5795, intron 1 of 8)	11	48002110	48192394	190285	1	5795	uc001ngp.4	32229	ENSG00000149177	PTPRJ	protein tyrosine phosphatase receptor type J
chr2	219613316	219613728	413	*	0.530963	0.0281053	0.794633	Promoter (2-3kb)	2	219610878	219618077	7200	1	9654	uc010zkm.1	2438	ENSG00000135912	TTLL4	tubulin tyrosine ligase like 4
chr22	45556744	45557420	677	*	0.530839	0.00417424	0.71069	Promoter (2-3kb)	22	45529639	45559662	30024	2	100506714	uc003bfq.3	2242	ENSG00000226328	NUP50-DT	NUP50 divergent transcript
chr1	67204525	67205350	826	*	0.530052	0.00356261	0.71069	Exon (uc001dcr.3/84251, exon 22 of 25)	1	67218140	67244730	26591	1	200132	uc001dcv.3	-12790	ENSG00000152760	DYNLT5	dynein light chain Tctex-type family member 5
chr9	4662936	4663481	546	*	0.529759	0.00871854	0.739282	Promoter (<=1kb)	9	4662294	4665272	2979	1	403313	uc003zin.4	642	ENSG00000205808	PLPP6	phospholipid phosphatase 6
chr15	52861470	52861928	459	*	0.529421	0.0117725	0.746983	Promoter (<=1kb)	15	52839432	52861364	21933	2	10776	uc002ace.1	-106	ENSG00000128989	ARPP19	cAMP regulated phosphoprotein 19
chr17	57865420	57866061	642	*	0.529286	0.000116722	0.421395	Intron (uc002ixu.4/81671, intron 7 of 11)	17	57918627	57918698	72	1	406991	uc002ixv.3	-52566	ENSG00000284190	MIR21	microRNA 21
chr8	97778957	97779760	804	*	0.529246	0.0231785	0.780793	Intron (uc003yhw.3/10404, intron 1 of 7)	8	97797092	97978571	181480	1	10404	uc010mbe.2	-17332	ENSG00000104324	CPQ	carboxypeptidase Q
chr3	99595591	99596290	700	*	0.52852	0.0110241	0.746983	Promoter (<=1kb)	3	99567139	99595046	27908	2	11259	uc003dtp.1	-545	ENSG00000168386	FILIP1L	filamin A interacting protein 1 like
chr4	184369448	184370196	749	*	0.528315	0.00204172	0.71069	Distal Intergenic	4	184365789	184369049	3261	1	55602	uc003ivq.1	3659	ENSG00000168564	CDKN2AIP	CDKN2A interacting protein
chr1	66862405	66862599	195	*	0.527611	0.0150355	0.763386	Distal Intergenic	1	66820070	66840262	20193	1	5142	uc009was.3	42335	ENSG00000184588	PDE4B	phosphodiesterase 4B
chr19	17201115	17201370	256	*	0.527579	0.0443569	0.802816	Intron (uc002nfi.3/4650, intron 1 of 39)	19	17212470	17321657	109188	1	4650	uc002nfj.1	-11100	ENSG00000099331	MYO9B	myosin IXB
chr7	43689860	43690737	878	*	0.527338	0.0105157	0.742509	5' UTR	7	43622692	43666978	44287	1	9263	uc003tih.3	67168	ENSG00000164543	STK17A	serine/threonine kinase 17a
chr12	69948626	69948963	338	*	0.527149	0.00242517	0.71069	Intron (uc001suy.3/10818, intron 4 of 9)	12	69978503	69978602	100	1	100500868	uc021ran.1	-29540	ENSG00000283677	MIR3913-2	microRNA 3913-2
chr12	106639380	106640044	665	*	0.527038	0.0209518	0.772676	Promoter (1-2kb)	12	106631659	106641713	10055	2	10970	uc001tlk.3	1669	ENSG00000136026	CKAP4	cytoskeleton associated protein 4
chr2	109201913	109202840	928	*	0.526966	0.00525079	0.732528	Promoter (1-2kb)	2	109204757	109303702	98946	1	3987	uc002teg.3	-1917	ENSG00000169756	LIMS1	LIM zinc finger domain containing 1
chr20	20687713	20688387	675	*	0.526735	0.0123522	0.752842	Intron (uc002wrz.3/57186, intron 1 of 39)	20	20370272	20693266	322995	2	57186	uc002wrz.3	4879	ENSG00000188559	RALGAPA2	Ral GTPase activating protein catalytic subunit alpha 2
chr2	38824640	38825417	778	*	0.526494	0.000234099	0.489301	Intron (uc021vgb.1/92906, intron 2 of 13)	2	38790328	38830178	39851	2	92906	uc021vgb.1	4761	ENSG00000143889	HNRNPLL	heterogeneous nuclear ribonucleoprotein L like
chr3	156399514	156399886	373	*	0.526057	0.00741072	0.739282	Intron (uc003fav.3/25976, intron 2 of 5)	3	156394453	156424557	30105	1	25976	uc021xgg.1	5061	ENSG00000163659	TIPARP	TCDD inducible poly(ADP-ribose) polymerase
chr6	109438680	109439495	816	*	0.524319	0.000746164	0.683542	Intron (uc003psw.4/285753, intron 1 of 6)	6	109450507	109485115	34609	1	285753	uc003psy.4	-11012	ENSG00000183137	CEP57L1	centrosomal protein 57 like 1
chr14	71376940	71377699	760	*	0.523019	0.00636964	0.739282	Promoter (2-3kb)	14	71374122	71582099	207978	1	22990	uc010are.1	2818	ENSG00000100731	PCNX1	pecanex 1
chr3	148710289	148711093	805	*	0.522636	0.00291707	0.71069	Promoter (1-2kb)	3	148709195	148745456	36262	1	2992	uc003ewp.3	1094	ENSG00000163754	GYG1	glycogenin 1
chr19	15557508	15558081	574	*	0.521528	0.0374327	0.802816	Promoter (2-3kb)	19	15560359	15560419	61	1	100302127	uc021upx.1	-2278	ENSG00000269782	MIR1470	microRNA 1470
chr7	36305934	36306728	795	*	0.52145	0.0175246	0.763386	Intron (uc003tfa.3/80820, intron 3 of 7)	7	36363759	36406782	43024	2	23366	uc003tfc.2	100054	ENSG00000164542	MATCAP2	microtubule associated tyrosine carboxypeptidase 2
chr9	86609896	86610848	953	*	0.521415	0.00912603	0.739282	Intron (uc004anq.4/80010, intron 1 of 2)	9	86614617	86618987	4371	1	80010	uc004ans.4	-3769	ENSG00000178966	RMI1	RecQ mediated genome instability 1
chr12	112871078	112871390	313	*	0.519185	0.0149607	0.763386	Intron (uc001ttw.1/5781, intron 1 of 10)	12	112856536	112947717	91182	1	5781	uc001ttx.3	14542	ENSG00000179295	PTPN11	protein tyrosine phosphatase non-receptor type 11
chr16	50808341	50809200	860	*	0.518545	0.0207499	0.772676	Exon (uc021tib.1/1540, exon 4 of 17)	16	50821697	50826616	4920	1	1540	uc021tic.1	-12497	ENSG00000083799	CYLD	CYLD lysine 63 deubiquitinase
chr2	231195062	231195923	862	*	0.518271	0.00180353	0.71069	Intron (uc010zma.1/11262, intron 24 of 25)	2	231191894	231268445	76552	1	93349	uc010fxm.1	3168	ENSG00000185404	SP140L	SP140 nuclear body protein like
chr9	75772292	75772955	664	*	0.517649	0.0423002	0.802816	Promoter (<=1kb)	9	75772570	75785307	12738	1	301	uc004ajg.1	0	ENSG00000135046	ANXA1	annexin A1
chr20	19985906	19986258	353	*	0.517307	0.00294145	0.71069	Distal Intergenic	20	19997934	20014273	16340	1	51126	uc002wrp.3	-11676	ENSG00000173418	NAA20	N-alpha-acetyltransferase 20, NatB catalytic subunit
chr9	3437389	3437827	439	*	0.516713	0.049123	0.807928	Intron (uc003zhr.3/5991, intron 2 of 17)	9	3270929	3489428	218500	2	5991	uc003zht.1	51601	ENSG00000080298	RFX3	regulatory factor X3
chr7	21983630	21984181	552	*	0.516521	0.0307606	0.800173	Promoter (1-2kb)	7	21940517	21985542	45026	2	55536	uc003sve.4	1361	ENSG00000164649	CDCA7L	cell division cycle associated 7 like
chr15	63820273	63820655	383	*	0.516421	0.0114866	0.746983	Intron (uc010uii.2/9960, intron 1 of 8)	15	63824705	63886839	62135	1	9960	uc010bgs.4	-4050	ENSG00000140455	USP3	ubiquitin specific peptidase 3
chr3	47122252	47123083	832	*	0.516301	0.0162551	0.763386	Promoter (2-3kb)	3	47098425	47125872	27448	2	29072	uc003cqt.1	2789	ENSG00000181555	SETD2	SET domain containing 2, histone lysine methyltransferase
chr6	11461444	11462098	655	*	0.514445	0.000876396	0.683542	Exon (uc003mzy.3/uc003mzy.3, exon 2 of 3)	6	11538460	11583757	45298	1	100113407	uc010jpa.4	-76362	ENSG00000205269	TMEM170B	transmembrane protein 170B
chr1	40504070	40504708	639	*	0.514013	0.0185017	0.763443	Promoter (1-2kb)	1	40506255	40525833	19579	1	10487	uc010ojd.1	-1547	ENSG00000131236	CAP1	cyclase associated actin cytoskeleton regulatory protein 1
chr10	43800616	43801232	617	*	0.51335	0.00562302	0.732528	Distal Intergenic	10	43689984	43762367	72384	2	221002	uc001jap.1	-38249	ENSG00000198915	RASGEF1A	RasGEF domain family member 1A
chr9	4759358	4760229	872	*	0.513144	0.00587648	0.732528	Distal Intergenic	9	4709557	4742043	32487	2	50808	uc003zir.2	-17315	ENSG00000147853	AK3	adenylate kinase 3
chr14	62086433	62087281	849	*	0.512258	0.0320983	0.800173	Intron (uc021rtz.1/400221, intron 1 of 2)	14	62037258	62121431	84174	1	400221	uc021rtz.1	49175	ENSG00000232774	LINC03033	long intergenic non-protein coding RNA 3033
chr11	325569	326561	993	*	0.512242	0.00947721	0.739282	Exon (uc001loz.3/uc001loz.3, exon 2 of 2)	11	319673	320914	1242	2	10410	uc031pxy.1	-4655	ENSG00000142089	IFITM3	interferon induced transmembrane protein 3
chr5	49975297	49976284	988	*	0.511754	0.0122321	0.749233	Intron (uc003jon.4/79668, intron 3 of 26)	5	49962772	50142356	179585	1	79668	uc003jop.3	12525	ENSG00000151883	PARP8	poly(ADP-ribose) polymerase family member 8
chr9	36386586	36387157	572	*	0.511297	0.00265779	0.71069	Intron (uc003zzh.3/152006, intron 2 of 11)	9	36336399	36400296	63898	2	152006	uc003zzh.3	13139	ENSG00000137075	RNF38	ring finger protein 38
chr4	140688121	140688763	643	*	0.51129	0.00648711	0.739282	Intron (uc011chd.1/55534, intron 1 of 3)	4	140586922	140661899	74978	1	4258	uc021xsf.1	101199	ENSG00000085871	MGST2	microsomal glutathione S-transferase 2
chr6	13294526	13295201	676	*	0.510401	0.0155966	0.763386	Promoter (<=1kb)	6	13279527	13295818	16292	2	100130357	uc003nak.1	617	ENSG00000215022	LOC100130357	uncharacterized LOC100130357
chr3	14441397	14442248	852	*	0.509688	0.019542	0.769032	Promoter (1-2kb)	3	14444076	14485850	41775	1	6533	uc010hee.2	-1828	ENSG00000131389	SLC6A6	solute carrier family 6 member 6
chr12	132454094	132454435	342	*	0.509574	0.0490245	0.807928	Intron (uc001ujj.2/57634, intron 2 of 7)	12	132445130	132565011	119882	1	57634	uc001ujm.3	8964	ENSG00000183495	EP400	E1A binding protein p400
chr15	58993486	58994300	815	*	0.508894	0.00019823	0.489301	Intron (uc002afd.1/102, intron 2 of 15)	15	58982651	58985478	2828	2	664618	uc031qsh.1	-8008	NA	HSP90AB4P	heat shock protein 90 alpha family class B member 4, pseudogene
chr11	77158275	77158875	601	*	0.508688	0.0234629	0.781793	Intron (uc001oyg.4/5058, intron 1 of 15)	11	77033060	77185108	152049	2	5058	uc001oyg.4	26233	ENSG00000149269	PAK1	p21 (RAC1) activated kinase 1
chr11	72728032	72728843	812	*	0.508327	0.00255804	0.71069	Intron (uc001oth.4/9873, intron 2 of 18)	11	72553999	72851173	297175	2	9873	uc001oti.2	122330	ENSG00000137478	FCHSD2	FCH and double SH3 domains 2
chr3	186647531	186648072	542	*	0.507442	0.0314442	0.800173	Promoter (<=1kb)	3	186648315	186796341	148027	1	6480	uc003frb.3	-243	ENSG00000073849	ST6GAL1	ST6 beta-galactoside alpha-2,6-sialyltransferase 1
chr1	235980338	235981063	726	*	0.507286	0.0259845	0.781793	Intron (uc001hxj.3/1130, intron 3 of 52)	1	236016300	236016360	61	2	100302139	uc021pkv.1	35297	ENSG00000222831	MIR1537	microRNA 1537
chr14	91167138	91167784	647	*	0.507204	0.0322492	0.800173	Intron (uc001xyp.3/145567, intron 5 of 19)	14	91006932	91156056	149125	2	145567	uc010ats.3	-11082	ENSG00000165914	TTC7B	tetratricopeptide repeat domain 7B
chr4	175527821	175528080	260	*	0.50607	0.0442864	0.802816	Distal Intergenic	4	175411328	175444049	32722	2	3248	uc011ckg.2	-83772	ENSG00000164120	HPGD	15-hydroxyprostaglandin dehydrogenase
chr3	32508536	32509239	704	*	0.504903	0.0017933	0.71069	Distal Intergenic	3	32522804	32544403	21600	2	54918	uc003cfa.1	35164	ENSG00000091317	CMTM6	CKLF like MARVEL transmembrane domain containing 6
chr10	89417145	89417938	794	*	0.504447	0.00432007	0.71069	Promoter (1-2kb)	10	89419476	89507462	87987	1	9060	uc001kew.3	-1538	ENSG00000198682	PAPSS2	3'-phosphoadenosine 5'-phosphosulfate synthase 2
chr10	93747414	93747802	389	*	0.504309	0.0440849	0.802816	Intron (uc001khr.3/9044, intron 19 of 37)	10	93726394	93756937	30544	1	9044	uc001kht.1	21020	ENSG00000095564	BTAF1	B-TFIID TATA-box binding protein associated factor 1
chr15	100890569	100891362	794	*	0.503608	0.00495403	0.732528	Promoter (<=1kb)	15	100884662	100890923	6262	2	388182	uc010boz.2	0	ENSG00000189419	SPATA41	spermatogenesis associated 41
chr9	92270633	92271146	514	*	0.50288	0.0380386	0.802816	Intron (uc004aqs.2/100129066, intron 1 of 5)	9	92254698	92334674	79977	1	100129066	uc004aqs.2	15935	ENSG00000237372	LOC100129066	uncharacterized LOC100129066
chr9	71192624	71193106	483	*	0.502492	0.0088602	0.739282	Distal Intergenic	9	71151498	71155783	4286	2	169693	uc004agt.3	-36841	ENSG00000181778	TMEM252	transmembrane protein 252
chr3	37380158	37380810	653	*	0.501901	0.00475738	0.732528	Intron (uc003cgv.3/2803, intron 19 of 23)	3	37427800	37458633	30834	1	339883	uc003cgy.1	-46990	ENSG00000198590	APRG1	APRG1 tumor suppressor candidate
chr8	27236784	27237726	943	*	0.501409	0.00338038	0.71069	Intron (uc003xfn.2/2185, intron 6 of 35)	8	27288393	27293865	5473	1	2185	uc010luq.1	-50667	ENSG00000120899	PTK2B	protein tyrosine kinase 2 beta
chr2	102411452	102412078	627	*	0.50056	0.00226526	0.71069	Promoter (1-2kb)	2	102413696	102511152	97457	1	9448	uc010yvz.2	-1618	ENSG00000071054	MAP4K4	mitogen-activated protein kinase kinase kinase kinase 4
chr1	89909335	89910137	803	*	-0.501295	0.0227637	0.778123	Distal Intergenic	1	89873238	89890493	17256	1	400759	uc009wcy.1	36097	ENSG00000225492	GBP1P1	guanylate binding protein 1 pseudogene 1
chr1	186346749	186347281	533	*	-0.501382	0.00443589	0.721128	Promoter (1-2kb)	1	186348899	186390503	41605	1	54953	uc021pgj.1	-1618	ENSG00000157181	ODR4	odr-4 GPCR localization factor homolog
chr11	61287228	61287993	766	*	-0.501841	0.0151078	0.763386	Intron (uc001nrv.3/9066, intron 8 of 8)	11	61276272	61278490	2219	1	390205	uc010rlk.2	10956	ENSG00000204950	LRRC10B	leucine rich repeat containing 10B
chr13	51888769	51889082	314	*	-0.501894	0.0414474	0.802816	Distal Intergenic	13	51915168	51936239	21072	1	647174	uc001vfh.2	-26086	ENSG00000253309	SERPINE3	serpin family E member 3
chr3	75519	75973	455	*	-0.502876	0.00608564	0.733012	Distal Intergenic	3	238279	451097	212819	1	10752	uc003bot.3	-162306	ENSG00000134121	CHL1	cell adhesion molecule L1 like
chr10	123133659	123134213	555	*	-0.503695	0.0096196	0.739282	Distal Intergenic	10	123239354	123243317	3964	2	2263	uc001lfk.1	109104	ENSG00000066468	FGFR2	fibroblast growth factor receptor 2
chr5	80455635	80456157	523	*	-0.504032	0.00564996	0.732528	Intron (uc003kha.2/5924, intron 17 of 26)	5	80501462	80746718	245257	1	26829	uc011cto.1	-45305	ENSG00000199347	RNU5E-1	RNA, U5E small nuclear 1
chr20	42909696	42910036	341	*	-0.504583	0.0077831	0.739282	Downstream (<=300bp)	20	42935197	42939889	4693	2	128486	uc002xlr.1	29853	ENSG00000197296	FITM2	fat storage inducing transmembrane protein 2
chr9	86870710	86871467	758	*	-0.504928	0.00351266	0.71069	Distal Intergenic	9	86890765	86955694	64930	2	64078	uc010mpz.3	84227	ENSG00000197506	SLC28A3	solute carrier family 28 member 3
chr7	47822461	47822700	240	*	-0.505666	0.00939685	0.739282	Intron (uc003tny.2/168507, intron 56 of 56)	7	47834889	47859444	24556	1	80099	uc003tnz.4	-12189	ENSG00000136275	PKD1L1-AS1	PKD1L1 antisense RNA 1
chr1	178741900	178742285	386	*	-0.505968	0.00563187	0.732528	Intron (uc001gly.1/55103, intron 1 of 9)	1	178694300	178889237	194938	1	55103	uc010pnb.2	47600	ENSG00000116191	RALGPS2	Ral GEF with PH domain and SH3 binding motif 2
chr5	35404643	35405412	770	*	-0.506457	0.0255069	0.781793	Distal Intergenic	5	35055802	35230823	175022	2	5618	uc003jjm.3	-173820	ENSG00000113494	PRLR	prolactin receptor
chr1	109543533	109544006	474	*	-0.506816	0.0172292	0.763386	Intron (uc010ovf.2/22911, intron 5 of 12)	1	109512838	109560223	47386	2	22911	uc010ovf.2	16217	ENSG00000085433	WDR47	WD repeat domain 47
chr6	34139843	34140614	772	*	-0.5073	0.0120888	0.746983	Distal Intergenic	6	33989623	34123399	133777	2	2914	uc031som.1	-16444	ENSG00000124493	GRM4	glutamate metabotropic receptor 4
chr2	232592931	232593648	718	*	-0.507543	0.0165969	0.763386	Distal Intergenic	2	232578024	232578105	82	1	100422885	uc021vyc.1	14907	ENSG00000283498	MIR1244-2	microRNA 1244-2
chr7	72304532	72304944	413	*	-0.507855	0.00952398	0.739282	Exon (uc003twf.3/155370, exon 4 of 4)	7	72299952	72307978	8027	1	155370	uc003twh.3	4580	ENSG00000225648	SBDSP1	SBDS pseudogene 1
chr12	12443907	12444864	958	*	-0.508127	0.0110159	0.746983	Distal Intergenic	12	12274020	12419811	145792	2	4040	uc010shl.1	-24096	ENSG00000070018	LRP6	LDL receptor related protein 6
chr4	87317024	87317476	453	*	-0.508852	0.0255064	0.781793	Intron (uc003hpt.3/5602, intron 1 of 13)	4	86936276	87281375	345100	2	5602	uc003hps.3	-35649	ENSG00000109339	MAPK10	mitogen-activated protein kinase 10
chr7	22251465	22252119	655	*	-0.509098	0.041343	0.802816	Intron (uc003svg.3/9771, intron 9 of 25)	7	22206688	22233353	26666	2	9771	uc011jym.1	-18112	ENSG00000136237	RAPGEF5	Rap guanine nucleotide exchange factor 5
chr6	152125840	152126290	451	*	-0.509256	0.0288696	0.800043	Promoter (<=1kb)	6	152126808	152424408	297601	1	2099	uc010kin.3	-518	ENSG00000091831	ESR1	estrogen receptor 1
chr7	145011707	145012114	408	*	-0.509756	0.0134238	0.763386	Distal Intergenic	7	144149034	144533146	384113	2	27010	uc003wes.3	-478561	ENSG00000196511	TPK1	thiamin pyrophosphokinase 1
chr8	30184099	30184594	496	*	-0.51013	0.00828613	0.739282	Distal Intergenic	8	30241944	30403108	161165	1	11030	uc011lba.1	-57350	ENSG00000157110	RBPMS	RNA binding protein, mRNA processing factor
chr1	167363259	167363618	360	*	-0.510246	0.0161346	0.763386	Intron (uc010plg.2/5451, intron 11 of 11)	1	167368423	167381541	13119	1	5451	uc009wvg.1	-4805	ENSG00000143190	POU2F1	POU class 2 homeobox 1
chr3	12909834	12910349	516	*	-0.510862	0.0066189	0.739282	Distal Intergenic	3	12876444	12883081	6638	2	6161	uc003bxn.3	-26753	ENSG00000144713	RPL32	ribosomal protein L32
chr7	80811133	80811873	741	*	-0.510907	0.0272553	0.791913	Distal Intergenic	7	80371854	80551675	179822	2	10512	uc011kgw.2	-259458	ENSG00000075223	SEMA3C	semaphorin 3C
chr17	41496809	41497600	792	*	-0.511194	0.00468808	0.732528	Distal Intergenic	17	41476353	41478504	2152	1	379	uc002idt.3	20456	ENSG00000175906	ARL4D	ADP ribosylation factor like GTPase 4D
chr8	117115117	117115800	684	*	-0.511871	0.00604139	0.732528	Intron (uc031tcc.1/100859921, intron 7 of 13)	8	116962736	117337297	374562	2	100859921	uc031tcc.1	221497	ENSG00000249917	LINC00536	long intergenic non-protein coding RNA 536
chr1	232630996	232631254	259	*	-0.512647	0.0229883	0.778123	Intron (uc001hvg.3/57568, intron 1 of 20)	1	232533712	232651243	117532	2	57568	uc001hvg.3	19989	ENSG00000116991	SIPA1L2	signal induced proliferation associated 1 like 2
chr12	106646165	106646594	430	*	-0.513101	0.0181365	0.763386	Distal Intergenic	12	106631659	106641713	10055	2	10970	uc001tlk.3	-4452	ENSG00000136026	CKAP4	cytoskeleton associated protein 4
chr13	94393012	94393528	517	*	-0.513131	0.0269264	0.790027	Intron (uc010tig.1/10082, intron 2 of 5)	13	94470677	94510726	40050	2	100873973	uc031qmw.1	117198	NA	GPC6-AS2	GPC6 antisense RNA 2
chr2	215581627	215582582	956	*	-0.513439	0.0250378	0.781793	Distal Intergenic	2	215593275	215674428	81154	2	580	uc002veu.2	91846	ENSG00000138376	BARD1	BRCA1 associated RING domain 1
chr7	76978155	76978533	379	*	-0.513775	0.0322103	0.800173	Intron (uc003ugf.3/54103, intron 19 of 30)	7	76940068	76956801	16734	2	54103	uc003ugd.3	-21354	ENSG00000186088	GSAP	gamma-secretase activating protein
chr17	8996232	8996736	505	*	-0.513844	0.0115824	0.746983	Intron (uc002glw.4/9423, intron 2 of 6)	17	8924859	9147317	222459	1	9423	uc002glw.4	71373	ENSG00000065320	NTN1	netrin 1
chr4	83507735	83507957	223	*	-0.514544	0.0273812	0.793819	Distal Intergenic	4	83405604	83483510	77907	2	441027	uc011ccj.1	-24225	ENSG00000249242	TMEM150C	transmembrane protein 150C
chr19	12524537	12525171	635	*	-0.514742	0.00635326	0.739282	Distal Intergenic	19	12500828	12512088	11261	2	90576	uc010dyt.3	-12449	ENSG00000196466	ZNF799	zinc finger protein 799
chr5	175029508	175029954	447	*	-0.514944	0.0191898	0.76748	Distal Intergenic	5	175085040	175113245	28206	1	3274	uc003mdc.4	-55086	ENSG00000113749	HRH2	histamine receptor H2
chr6	16267980	16268621	642	*	-0.515184	0.000994512	0.683542	Intron (uc003nbs.3/2766, intron 4 of 8)	6	16238811	16295780	56970	1	2766	uc003nbs.3	29169	ENSG00000137198	GMPR	guanosine monophosphate reductase
chr10	99952875	99953236	362	*	-0.515235	0.0206249	0.772676	Intron (uc001kow.4/27291, intron 3 of 8)	10	99894381	100004654	110274	1	27291	uc009xvy.3	58494	ENSG00000166024	R3HCC1L	R3H domain and coiled-coil containing 1 like
chr12	46592345	46593106	762	*	-0.51535	0.0163546	0.763386	Exon (uc001rpa.3/81539, exon 14 of 17)	12	46576841	46660278	83438	2	81539	uc001rpa.3	67172	ENSG00000111371	SLC38A1	solute carrier family 38 member 1
chr15	69481567	69482019	453	*	-0.515752	0.00889375	0.739282	Intron (uc021spl.1/100313884, intron 1 of 1)	15	69452973	69564544	111572	1	26035	uc002ary.1	28594	ENSG00000138604	GLCE	glucuronic acid epimerase
chr11	31703310	31704030	721	*	-0.516431	0.0255462	0.781793	Exon (uc001mtc.3/26610, exon 10 of 12)	11	31806340	31825594	19255	2	5080	uc031pzk.1	121564	ENSG00000007372	PAX6	paired box 6
chr16	54950036	54950805	770	*	-0.517165	0.032359	0.800173	Distal Intergenic	16	54952777	54962690	9914	2	643911	uc010vhb.3	11885	ENSG00000245694	CRNDE	colorectal neoplasia differentially expressed
chr8	39971919	39972420	502	*	-0.517386	0.00884121	0.739282	Distal Intergenic	8	40010987	40012827	1841	1	56892	uc003xnq.2	-38567	ENSG00000176907	TCIM	transcriptional and immune response regulator
chr20	2823744	2824110	367	*	-0.517463	0.0287742	0.800043	Promoter (1-2kb)	20	2815961	2821889	5929	2	64773	uc002whc.2	-1855	ENSG00000132635	PCED1A	PC-esterase domain containing 1A
chr11	26840757	26841526	770	*	-0.517712	0.00773253	0.739282	Distal Intergenic	11	26688566	26744974	56409	2	159963	uc001mrb.2	-95783	ENSG00000148942	SLC5A12	solute carrier family 5 member 12
chr10	74912942	74913519	578	*	-0.518927	0.0130437	0.763386	Intron (uc001jtn.3/11319, intron 6 of 13)	10	74894282	74927853	33572	2	11319	uc001jtn.3	14334	ENSG00000122882	ECD	ecdysoneless cell cycle regulator
chr18	32416281	32416682	402	*	-0.519189	0.0300083	0.800173	Intron (uc002kxv.4/1837, intron 12 of 16)	18	32398247	32471808	73562	1	1837	uc010xca.2	18034	ENSG00000134769	DTNA	dystrobrevin alpha
chr19	23579699	23579934	236	*	-0.519993	0.0178479	0.763386	Promoter (1-2kb)	19	23540498	23578269	37772	2	7644	uc010xrj.2	-1430	ENSG00000167232	ZNF91	zinc finger protein 91
chr5	110216603	110216879	277	*	-0.520141	0.0230147	0.778123	Distal Intergenic	5	110074754	110098484	23731	1	91137	uc003koz.3	141849	ENSG00000164209	SLC25A46	solute carrier family 25 member 46
chr2	19108470	19108742	273	*	-0.52035	0.0115697	0.746983	Distal Intergenic	2	18744137	18770846	26710	2	93034	uc010yjw.2	-337624	ENSG00000185013	NT5C1B	5'-nucleotidase, cytosolic IB
chr17	42444219	42444620	402	*	-0.520476	0.0248928	0.781793	Promoter (2-3kb)	17	42431101	42441235	10135	2	284069	uc002igs.2	-2984	ENSG00000161682	FAM171A2	family with sequence similarity 171 member A2
chr2	134391105	134391917	813	*	-0.520696	0.0143353	0.763386	Distal Intergenic	2	133886540	134326031	439492	2	344148	uc002ttt.1	-65074	ENSG00000176771	NCKAP5	NCK associated protein 5
chr20	45007583	45008407	825	*	-0.52149	0.0358863	0.802816	Promoter (2-3kb)	20	44994690	45005578	10889	2	63916	uc010zxq.1	-2005	ENSG00000062598	ELMO2	engulfment and cell motility 2
chr7	129288187	129288413	227	*	-0.522452	0.00988166	0.739282	Intron (uc003voz.3/4899, intron 1 of 10)	7	129269919	129396922	127004	1	4899	uc003vpb.3	18268	ENSG00000106459	NRF1	nuclear respiratory factor 1
chr14	61290236	61290915	680	*	-0.52247	0.00697274	0.739282	Intron (uc001xfd.3/4331, intron 6 of 7)	14	61201459	61435398	233940	1	4331	uc001xfe.3	88777	ENSG00000020426	MNAT1	MNAT1 component of CDK activating kinase
chr21	41022827	41023054	228	*	-0.522509	0.00669898	0.739282	Intron (uc002yyb.1/10317, intron 3 of 4)	21	41029254	41034815	5562	1	10317	uc002yyi.1	-6200	ENSG00000183778	B3GALT5	beta-1,3-galactosyltransferase 5
chr2	239230467	239231247	781	*	-0.524016	0.000550013	0.670603	Promoter (1-2kb)	2	239229185	239309541	80357	1	26146	uc002vyf.3	1282	ENSG00000204104	TRAF3IP1	TRAF3 interacting protein 1
chr1	207914736	207915030	295	*	-0.524512	0.0155129	0.763386	Distal Intergenic	1	207925383	207968861	43479	1	4179	uc001hgc.3	-10353	ENSG00000117335	CD46	CD46 molecule
chr14	61250345	61250972	628	*	-0.524789	0.0111828	0.746983	Intron (uc010apq.2/4331, intron 1 of 3)	14	61201459	61435398	233940	1	4331	uc001xfe.3	48886	ENSG00000020426	MNAT1	MNAT1 component of CDK activating kinase
chr9	37558842	37559139	298	*	-0.525013	0.00790645	0.739282	Intron (uc004aab.3/26267, intron 1 of 10)	9	37510889	37576250	65362	2	26267	uc004aab.3	17111	ENSG00000147912	FBXO10	F-box protein 10
chr3	173404463	173404753	291	*	-0.525138	0.0131591	0.763386	Intron (uc003fio.1/22871, intron 3 of 6)	3	173322069	174001116	679048	1	22871	uc021xhm.1	82394	ENSG00000169760	NLGN1	neuroligin 1
chr3	105498722	105499202	481	*	-0.525304	0.00413274	0.71069	Intron (uc003dwc.3/868, intron 3 of 18)	3	105377109	105587887	210779	2	868	uc003dwc.3	88685	ENSG00000114423	CBLB	Cbl proto-oncogene B
chr3	29471413	29472012	600	*	-0.525725	0.0188921	0.76748	Intron (uc003cek.3/27303, intron 1 of 12)	3	29322803	30051886	729084	1	27303	uc010hfr.3	148610	ENSG00000144642	RBMS3	RNA binding motif single stranded interacting protein 3
chr11	101124325	101124795	471	*	-0.525732	0.0300764	0.800173	Distal Intergenic	11	100900355	101000544	100190	2	5241	uc009ywx.1	-123781	ENSG00000082175	PGR	progesterone receptor
chr15	31155762	31156518	757	*	-0.525957	0.00564794	0.732528	Distal Intergenic	15	31196055	31203991	7937	1	22909	uc001zfc.3	-39537	ENSG00000198690	FAN1	FANCD2 and FANCI associated nuclease 1
chr5	171959407	171960390	984	*	-0.526007	0.00335326	0.71069	Distal Intergenic	5	171808065	171881527	73463	2	285590	uc003mbs.1	-77880	ENSG00000174705	SH3PXD2B	SH3 and PX domains 2B
chr7	28332291	28332746	456	*	-0.526158	0.0161418	0.763386	Distal Intergenic	7	28338940	28865511	526572	1	9586	uc003szo.3	-6194	ENSG00000146592	CREB5	cAMP responsive element binding protein 5
chr1	149222347	149223075	729	*	-0.52658	0.000965268	0.683542	Distal Intergenic	1	149279476	149291742	12267	1	388692	uc010pbf.2	-56401	ENSG00000277147	LINC02591	long intergenic non-protein coding RNA 2591
chr18	47628607	47628886	280	*	-0.526719	0.0149708	0.763386	Intron (uc002leb.2/4645, intron 1 of 39)	18	47463615	47623988	160374	2	4645	uc021ukb.1	-4619	ENSG00000167306	MYO5B	myosin VB
chr3	142998785	142999221	437	*	-0.526808	0.0148534	0.763386	Intron (uc003evn.3/285195, intron 14 of 15)	3	143061088	143065913	4826	1	100885796	uc031sbu.1	-61867	ENSG00000240012	SLC9A9-AS1	SLC9A9 antisense RNA 1
chr6	26160817	26161137	321	*	-0.527035	0.000336191	0.614851	Promoter (2-3kb)	6	26158349	26171576	13228	1	3017	uc003ngs.3	2468	ENSG00000158373	H2BC5	H2B clustered histone 5
chr1	81472218	81472481	264	*	-0.527219	0.0283704	0.798756	Distal Intergenic	1	81771845	82458107	686263	1	23266	uc001dis.3	-299364	ENSG00000117114	ADGRL2	adhesion G protein-coupled receptor L2
chr1	234773855	234774438	584	*	-0.527619	0.0116964	0.746983	Distal Intergenic	1	234765057	234770526	5470	1	100302691	uc021pkr.1	8798	ENSG00000224939	LINC00184	long intergenic non-protein coding RNA 184
chr12	69694843	69695676	834	*	-0.527702	0.0134593	0.763386	Distal Intergenic	12	69666937	69666998	62	2	100302182	uc021rak.1	-27845	ENSG00000283476	MIR1279	microRNA 1279
chr8	126063693	126064197	505	*	-0.528792	0.0150278	0.763386	Intron (uc003yrt.3/9897, intron 17 of 28)	8	126036503	126104061	67559	2	9897	uc003yrt.3	39864	ENSG00000164961	WASHC5	WASH complex subunit 5
chr20	23947561	23948367	807	*	-0.529699	0.0197946	0.769499	Distal Intergenic	20	23965690	23967512	1823	2	92086	uc002wts.3	19145	ENSG00000149435	GGTLC1	gamma-glutamyltransferase light chain 1
chr19	52646039	52646490	452	*	-0.530922	0.0413318	0.802816	Promoter (2-3kb)	19	52617653	52643191	25539	2	90317	uc002pyn.3	-2848	ENSG00000204611	ZNF616	zinc finger protein 616
chr19	53325005	53325633	629	*	-0.531398	0.00353539	0.71069	Promoter (<=1kb)	19	53300661	53324922	24262	2	7576	uc010eqe.3	-83	ENSG00000198538	ZNF28	zinc finger protein 28
chr3	173966266	173966615	350	*	-0.531398	0.0321399	0.800173	Intron (uc003fio.1/22871, intron 4 of 6)	3	174577111	175523428	946318	1	254827	uc003fit.3	-610496	ENSG00000177694	NAALADL2	N-acetylated alpha-linked acidic dipeptidase like 2
chr1	213431172	213431619	448	*	-0.532177	0.0180028	0.763386	Intron (uc001hkd.3/26750, intron 11 of 13)	1	213246212	213446808	200597	1	26750	uc001hke.3	184960	ENSG00000136643	RPS6KC1	ribosomal protein S6 kinase C1
chr17	40097720	40098209	490	*	-0.532955	0.0091075	0.739282	Intron (uc021txp.1/83538, intron 5 of 5)	17	40086888	40117668	30781	1	83538	uc002hyj.4	10832	ENSG00000204815	ODAD4	outer dynein arm docking complex subunit 4
chr1	87943558	87944128	571	*	-0.533448	0.00275483	0.71069	Distal Intergenic	1	87819210	87837338	18129	2	100505768	uc001dmk.3	-106220	ENSG00000227290	LINC01364	long intergenic non-protein coding RNA 1364
chr4	84360258	84360885	628	*	-0.533646	0.0130633	0.763386	Intron (uc003hol.4/113510, intron 8 of 17)	4	84374305	84376944	2640	2	113510	uc003hoo.1	16059	ENSG00000163312	HELQ	helicase, POLQ like
chr15	79315256	79315599	344	*	-0.533905	0.0212155	0.772676	Intron (uc002bep.3/5923, intron 10 of 26)	15	79282382	79310314	27933	2	5923	uc010unh.1	-4942	ENSG00000058335	RASGRF1	Ras protein specific guanine nucleotide releasing factor 1
chr8	10592009	10592722	714	*	-0.534164	0.0120221	0.746983	Intron (uc003wtg.1/uc003wtg.1, intron 1 of 2)	8	10581278	10588022	6745	2	83595	uc003wtf.3	-3987	ENSG00000171056	SOX7	SRY-box transcription factor 7
chr14	78009364	78009690	327	*	-0.534166	0.00304898	0.71069	Intron (uc001xub.3/9517, intron 9 of 11)	14	77940738	77965210	24473	2	145501	uc001xua.3	-44154	ENSG00000100593	ISM2	isthmin 2
chr15	67739177	67739670	494	*	-0.534839	0.0167453	0.763386	Intron (uc002aqo.2/64799, intron 16 of 20)	15	67807260	67813311	6052	2	100506686	uc021spg.1	73641	ENSG00000259673	IQCH-AS1	IQCH antisense RNA 1
chr15	38927720	38928448	729	*	-0.535204	0.0228319	0.778123	Distal Intergenic	15	38988799	38992239	3441	1	400359	uc001zkf.1	-60351	ENSG00000175779	LINC02694	long intergenic non-protein coding RNA 2694
chr11	69202389	69202688	300	*	-0.536464	0.0310663	0.800173	Distal Intergenic	11	69061622	69156450	94829	1	26579	uc001oox.3	140767	ENSG00000172927	MYEOV	myeloma overexpressed
chr2	201906652	201907131	480	*	-0.537043	0.00101342	0.683542	Intron (uc002uws.4/285172, intron 2 of 11)	2	201838441	201936392	97952	2	285172	uc002uws.4	29261	ENSG00000155744	HYCC2	hyccin PI4KA lipid kinase complex subunit 2
chr19	16989345	16989837	493	*	-0.538175	0.00612889	0.733012	Promoter (1-2kb)	19	16987973	16991164	3192	1	23309	uc010eaj.1	1372	ENSG00000127511	SIN3B	SIN3 transcription regulator family member B
chr6	125393962	125394396	435	*	-0.538516	0.00712621	0.739282	Intron (uc003pzr.3/154214, intron 3 of 5)	6	125474879	125584644	109766	1	7164	uc003pzu.1	-80483	ENSG00000111907	TPD52L1	TPD52 like 1
chr10	12593027	12593777	751	*	-0.538923	0.0383838	0.802816	Intron (uc001iln.3/57118, intron 1 of 9)	10	12620752	12620822	71	1	100616151	uc021pmz.1	-26975	ENSG00000263584	MIR4480	microRNA 4480
chr13	28528279	28529006	728	*	-0.539034	0.0167992	0.763386	Distal Intergenic	13	28519343	28519710	368	1	432369	uc001uru.3	8936	NA	ATP5F1EP2	ATP synthase F1 subunit epsilon pseudogene 2
chr22	23244242	23245177	936	*	-0.53928	0.0175616	0.763386	Intron (uc031rxg.1/uc031rxg.1, intron 440 of 450)	22	23229960	23238013	8054	1	100423062	uc021wmq.1	14282	ENSG00000254709	IGLL5	immunoglobulin lambda like polypeptide 5
chr11	1925886	1926867	982	*	-0.539289	0.0461422	0.804074	Distal Intergenic	11	1940799	1956149	15351	1	7140	uc001lun.2	-13932	ENSG00000130595	TNNT3	troponin T3, fast skeletal type
chr6	26144747	26145157	411	*	-0.539727	0.0120244	0.746983	Distal Intergenic	6	26156559	26157343	785	1	3008	uc003ngq.3	-11402	ENSG00000168298	H1-4	H1.4 linker histone, cluster member
chr5	132772221	132772553	333	*	-0.539791	0.00820585	0.739282	Intron (uc003kyn.1/23105, intron 3 of 15)	5	132763288	132763398	111	2	100302134	uc021ydn.1	-8823	ENSG00000221287	MIR1289-2	microRNA 1289-2
chr2	150233710	150234335	626	*	-0.540809	0.00882224	0.739282	Intron (uc021vqt.1/130574, intron 1 of 4)	2	150224492	150330659	106168	1	130574	uc002txa.3	9218	ENSG00000187123	LYPD6	LY6/PLAUR domain containing 6
chr22	20108930	20109785	856	*	-0.541589	0.00546989	0.732528	Promoter (<=1kb)	22	20109787	20113891	4105	1	5902	uc021wlq.1	-2	ENSG00000099901	RANBP1	RAN binding protein 1
chr18	77938680	77939450	771	*	-0.541934	0.0142209	0.763386	Intron (uc002lny.3/84552, intron 2 of 2)	18	77905807	77936315	30509	1	100130522	uc010xfo.2	32873	ENSG00000267270	PARD6G-AS1	PARD6G antisense RNA 1
chr4	105851241	105851988	748	*	-0.542333	0.00100633	0.683542	Distal Intergenic	4	106067032	106163928	96897	1	54790	uc021xqk.1	-215044	ENSG00000168769	TET2	tet methylcytosine dioxygenase 2
chr2	200948090	200948507	418	*	-0.542829	0.0119383	0.746983	Distal Intergenic	2	200806806	200820459	13654	2	129450	uc002uvl.3	-127631	ENSG00000162971	TYW5	tRNA-yW synthesizing protein 5
chr9	135645835	135646535	701	*	-0.543151	0.00334484	0.71069	Intron (uc004cbu.1/158067, intron 11 of 12)	9	135533474	135545788	12315	2	64794	uc004cbs.2	-100047	ENSG00000125485	DDX31	DEAD-box helicase 31
chr12	18373010	18373507	498	*	-0.543718	0.0101103	0.739282	Distal Intergenic	12	18414474	18801352	386879	1	5288	uc001rdt.3	-40967	ENSG00000139144	PIK3C2G	phosphatidylinositol-4-phosphate 3-kinase catalytic subunit type 2 gamma
chr9	36656796	36657570	775	*	-0.543735	0.0403497	0.802816	Exon (uc003zzn.4/9833, exon 13 of 18)	9	36572859	36677680	104822	1	9833	uc011lps.3	83937	ENSG00000165304	MELK	maternal embryonic leucine zipper kinase
chr1	95666985	95667589	605	*	-0.543759	0.0142449	0.763386	Intron (uc001drd.4/100527978, intron 6 of 7)	1	95699711	95710509	10799	1	100527978	uc009wdt.3	-32122	ENSG00000271092	TLCD4-RWDD3	TLCD4-RWDD3 readthrough
chr6	47933322	47933696	375	*	-0.544692	0.0166258	0.763386	Intron (uc011dwm.2/442213, intron 2 of 2)	6	47845764	48036425	190662	2	442213	uc011dwm.2	102729	ENSG00000244694	PTCHD4	patched domain containing 4
chr2	11146277	11147248	972	*	-0.544871	0.0228176	0.778123	Distal Intergenic	2	11052063	11054351	2289	1	3754	uc002rax.3	94214	ENSG00000162975	KCNF1	potassium voltage-gated channel modifier subfamily F member 1
chr18	41733247	41734150	904	*	-0.545526	0.0146138	0.763386	Distal Intergenic	18	42260138	42457379	197242	1	26040	uc002lay.3	-525988	ENSG00000152217	SETBP1	SET binding protein 1
chr22	33701511	33702223	713	*	-0.546578	0.00112733	0.683542	Intron (uc011amd.2/9215, intron 7 of 10)	22	33832568	33832655	88	2	100616295	uc021woh.1	130432	ENSG00000266012	MIR4764	microRNA 4764
chr12	6140002	6140890	889	*	-0.546835	0.0089354	0.739282	Exon (uc001qnn.1/7450, exon 21 of 52)	12	5671817	6055398	383582	2	57101	uc001qnm.2	-84604	ENSG00000047617	ANO2	anoctamin 2
chr8	82413702	82414522	821	*	-0.54688	0.0107061	0.746983	Distal Intergenic	8	82390732	82395473	4742	2	2167	uc003ycd.2	-18229	ENSG00000170323	FABP4	fatty acid binding protein 4
chr8	100390009	100390615	607	*	-0.546882	0.0189761	0.76748	Intron (uc003yiu.1/157680, intron 19 of 28)	8	100548864	100548958	95	2	693184	uc022azd.1	158343	ENSG00000207804	MIR599	microRNA 599
chr8	115276428	115276733	306	*	-0.547662	0.0337673	0.800173	Distal Intergenic	8	114321447	114449242	127796	2	114788	uc003ynx.4	-827186	ENSG00000164796	CSMD3	CUB and Sushi multiple domains 3
chr22	25619255	25619890	636	*	-0.547919	0.00491815	0.732528	Intron (uc003abp.1/1415, intron 2 of 5)	22	25615612	25627836	12225	1	1415	uc003abp.1	3643	ENSG00000244752	CRYBB2	crystallin beta B2
chr5	137508623	137509209	587	*	-0.548041	0.00354288	0.71069	Intron (uc003lcf.1/10902, intron 2 of 26)	5	137492573	137513356	20784	2	10902	uc021yea.1	4147	ENSG00000112983	BRD8	bromodomain containing 8
chr10	114444169	114444670	502	*	-0.548422	0.00949513	0.739282	Intron (uc001kzy.3/143187, intron 7 of 7)	10	114393929	114394013	85	1	100422909	uc021pyf.1	50240	ENSG00000264763	MIR4295	microRNA 4295
chr18	20356511	20357447	937	*	-0.548592	0.00227461	0.71069	Distal Intergenic	18	20513295	20606449	93155	1	5932	uc002ktw.3	-155848	ENSG00000101773	RBBP8	RB binding protein 8, endonuclease
chr2	65868113	65868353	241	*	-0.54863	0.0166063	0.763386	Intron (uc010fcy.1/uc010fcy.1, intron 4 of 9)	2	65559121	65659656	100536	2	200734	uc010fcx.1	-208457	ENSG00000198369	SPRED2	sprouty related EVH1 domain containing 2
chr4	152007885	152008590	706	*	-0.549489	0.015711	0.763386	Distal Intergenic	4	152020725	152025357	4633	1	6189	uc011cie.2	-12135	ENSG00000145425	RPS3A	ribosomal protein S3A
chr9	139670470	139671067	598	*	-0.550553	0.00823768	0.739282	Distal Intergenic	9	139654086	139658965	4880	2	389812	uc004cjd.3	-11505	ENSG00000177984	LCN15	lipocalin 15
chr3	63692874	63693184	311	*	-0.550724	0.0152806	0.763386	Distal Intergenic	3	63638344	63650891	12548	1	132203	uc003dlr.3	54530	ENSG00000188817	SNTN	sentan, cilia apical structure protein
chr2	149365144	149365832	689	*	-0.550805	0.000747077	0.683542	Distal Intergenic	2	149402560	149545136	142577	1	26122	uc010zbt.2	-36728	ENSG00000135999	EPC2	enhancer of polycomb homolog 2
chr11	111982376	111982729	354	*	-0.551083	0.0171016	0.763386	Distal Intergenic	11	111957548	111966525	8978	1	6392	uc031qeg.1	24828	ENSG00000204370	SDHD	succinate dehydrogenase complex subunit D
chr22	34327870	34328721	852	*	-0.551351	0.0350062	0.802816	Distal Intergenic	22	33669062	34318584	649523	2	9215	uc011amf.2	-9286	ENSG00000133424	LARGE1	LARGE xylosyl- and glucuronyltransferase 1
chr11	18656727	18657001	275	*	-0.55269	0.000910787	0.683542	Promoter (<=1kb)	11	18633712	18656020	22309	2	144108	uc010rdi.1	-707	ENSG00000179119	SPTY2D1	SPT2 chromatin protein domain containing 1
chr7	23355007	23355337	331	*	-0.552705	0.00315881	0.71069	Intron (uc003swf.3/10643, intron 5 of 7)	7	23338940	23349180	10241	1	115416	uc003swd.1	16067	ENSG00000156928	MALSU1	mitochondrial assembly of ribosomal large subunit 1
chr4	129292257	129292630	374	*	-0.553312	0.00726243	0.739282	Distal Intergenic	4	129190392	129209984	19593	2	10424	uc003igg.3	-82273	ENSG00000164040	PGRMC2	progesterone receptor membrane component 2
chr8	2875950	2876210	261	*	-0.553529	0.0137881	0.763386	Exon (uc011kwj.2/64478, exon 39 of 56)	8	2792875	3045487	252613	2	64478	uc010lrg.3	169277	ENSG00000183117	CSMD1	CUB and Sushi multiple domains 1
chr8	2991240	2991608	369	*	-0.553635	0.0154646	0.763386	Intron (uc010lrg.3/64478, intron 6 of 31)	8	2792875	3045487	252613	2	64478	uc010lrg.3	53879	ENSG00000183117	CSMD1	CUB and Sushi multiple domains 1
chr2	30363302	30363753	452	*	-0.553885	0.00803879	0.739282	Distal Intergenic	2	30369750	30383399	13650	1	51646	uc002rmz.4	-5997	ENSG00000119801	YPEL5	yippee like 5
chr5	106716933	106717128	196	*	-0.553902	0.0101885	0.739282	3' UTR	5	106712590	107006596	294007	2	1946	uc003kol.3	289468	ENSG00000184349	EFNA5	ephrin A5
chr6	5203204	5203556	353	*	-0.554182	0.00102359	0.683542	Intron (uc003mwn.1/uc003mwn.1, intron 3 of 3)	6	5148467	5148556	90	2	100500900	uc021ykv.1	-54648	ENSG00000265083	MIR3691	microRNA 3691
chr4	13983737	13984014	278	*	-0.555024	0.00848064	0.739282	Distal Intergenic	4	14113592	14141676	28085	1	152742	uc003gnb.3	-129578	ENSG00000248698	LINC01085	long intergenic non-protein coding RNA 1085
chr22	38299763	38300431	669	*	-0.555444	0.00162925	0.696771	Promoter (1-2kb)	22	38302155	38338465	36311	1	85377	uc003aui.3	-1724	ENSG00000100139	MICALL1	MICAL like 1
chr2	19007342	19007923	582	*	-0.556164	0.0024538	0.71069	Distal Intergenic	2	18744137	18770846	26710	2	93034	uc010yjw.2	-236496	ENSG00000185013	NT5C1B	5'-nucleotidase, cytosolic IB
chr2	110792544	110792818	275	*	-0.556786	0.0180824	0.763386	Distal Intergenic	2	110827538	110827619	82	2	100422994	uc021vmd.1	34801	ENSG00000265682	MIR4267	microRNA 4267
chr7	100158309	100158727	419	*	-0.558316	0.00235917	0.71069	Intron (uc003uvf.3/3268, intron 6 of 11)	7	100169853	100171270	1418	2	100316904	uc003uvh.3	12543	ENSG00000205307	SAP25	Sin3A associated protein 25
chr3	160810534	160810932	399	*	-0.558564	0.00399861	0.71069	Intron (uc003fdv.3/8706, intron 4 of 4)	3	160802779	160819021	16243	2	8706	uc011bpa.2	8089	ENSG00000169255	B3GALNT1	beta-1,3-N-acetylgalactosaminyltransferase 1 (globoside blood group)
chr6	41311003	41311553	551	*	-0.558633	0.00923107	0.739282	Intron (uc003oqh.2/9436, intron 4 of 4)	6	41303528	41318625	15098	1	9436	uc003oqj.2	7475	ENSG00000096264	NCR2	natural cytotoxicity triggering receptor 2
chr1	43592908	43593306	399	*	-0.559318	0.0142614	0.763386	Intron (uc009vwn.1/uc009vwn.1, intron 1 of 2)	1	43613594	43622067	8474	1	440585	uc009vwo.3	-20288	ENSG00000186973	FAM183A	family with sequence similarity 183 member A
chr2	236707881	236708463	583	*	-0.55967	0.00932229	0.739282	Exon (uc021vyp.1/116987, exon 8 of 10)	2	236402733	237040444	637712	1	116987	uc002vvt.3	305148	ENSG00000157985	AGAP1	ArfGAP with GTPase domain, ankyrin repeat and PH domain 1
chr2	66518204	66519090	887	*	-0.560356	0.00722199	0.739282	Distal Intergenic	2	66585381	66585460	80	2	100616464	uc021vis.1	66370	ENSG00000264525	MIR4778	microRNA 4778
chr8	30961291	30961577	287	*	-0.561128	0.0067055	0.739282	Intron (uc003xio.4/7486, intron 18 of 34)	8	30945160	31031277	86118	1	7486	uc010lvk.3	16131	ENSG00000165392	WRN	WRN RecQ like helicase
chr7	55965838	55966394	557	*	-0.562697	0.00122017	0.683542	Intron (uc003tra.2/349075, intron 1 of 6)	7	55955149	56008433	53285	1	349075	uc003tra.2	10689	ENSG00000178665	ZNF713	zinc finger protein 713
chr9	34938271	34939170	900	*	-0.564987	0.00214675	0.71069	Distal Intergenic	9	34957521	34982541	25021	1	23349	uc003zvq.3	-18351	ENSG00000122733	PHF24	PHD finger protein 24
chr6	150654371	150654939	569	*	-0.565294	0.00126488	0.68356	Distal Intergenic	6	150690028	150725765	35738	1	389434	uc003qnu.2	-35089	ENSG00000009765	IYD	iodotyrosine deiodinase
chr10	103264966	103265413	448	*	-0.566734	0.00650576	0.739282	Intron (uc001kta.4/8945, intron 4 of 14)	10	103338639	103342950	4312	2	27343	uc001ktd.1	77537	ENSG00000166169	POLL	DNA polymerase lambda
chr13	105413622	105414397	776	*	-0.566761	0.000405809	0.636765	Distal Intergenic	13	106118216	106143383	25168	1	267012	uc001vpz.3	-703819	ENSG00000182346	DAOA	D-amino acid oxidase activator
chr11	46890046	46890666	621	*	-0.566885	0.0351631	0.802816	Exon (uc001ndn.4/4038, exon 32 of 38)	11	46878268	46884484	6217	2	4038	uc001ndm.4	-5562	ENSG00000134569	LRP4	LDL receptor related protein 4
chr22	45957977	45958857	881	*	-0.566938	0.0242655	0.781793	Exon (uc003bgh.3/2192, exon 15 of 15)	22	45898719	45997014	98296	1	2192	uc003bgj.1	59258	ENSG00000077942	FBLN1	fibulin 1
chr9	74896245	74896738	494	*	-0.567233	0.011667	0.746983	Distal Intergenic	9	74966341	74975270	8930	2	7763	uc010mox.1	78532	ENSG00000107372	ZFAND5	zinc finger AN1-type containing 5
chr12	115060770	115061377	608	*	-0.567499	0.0226478	0.778123	Distal Intergenic	12	115108059	115121969	13911	2	6926	uc001tvt.1	60592	ENSG00000135111	TBX3	T-box transcription factor 3
chr2	5134442	5134911	470	*	-0.56885	0.0127632	0.763386	Distal Intergenic	2	4675808	4703812	28005	2	727982	uc002qyi.3	-430630	ENSG00000231532	LINC01249	long intergenic non-protein coding RNA 1249
chr1	90074592	90074956	365	*	-0.5692	0.00209954	0.71069	Distal Intergenic	1	90090408	90098453	8046	2	400761	uc001dnk.1	23497	ENSG00000231999	LRRC8C-DT	LRRC8C divergent transcript
chr14	86088409	86088904	496	*	-0.569357	0.00959438	0.739282	Exon (uc001xvr.3/23768, exon 2 of 2)	14	85996572	86094270	97699	1	23768	uc010atd.3	91837	ENSG00000185070	FLRT2	fibronectin leucine rich transmembrane protein 2
chr7	151670610	151671075	466	*	-0.569683	0.00430497	0.71069	Intron (uc003wkp.3/168391, intron 3 of 8)	7	151664293	151717019	52727	1	168391	uc003wks.3	6317	ENSG00000106648	GALNTL5	polypeptide N-acetylgalactosaminyltransferase like 5
chr14	58689817	58690319	503	*	-0.572188	0.00249284	0.71069	Intron (uc001xdf.3/55860, intron 8 of 12)	14	58680349	58702353	22005	1	55860	uc010trp.2	9468	ENSG00000131966	ACTR10	actin related protein 10
chr1	161836575	161837044	470	*	-0.572804	0.00322619	0.71069	Intron (uc001gbs.3/22926, intron 14 of 15)	1	161736034	161933860	197827	1	22926	uc001gbs.3	100541	ENSG00000118217	ATF6	activating transcription factor 6
chr2	112443327	112443694	368	*	-0.574814	0.00291863	0.71069	Distal Intergenic	2	112186886	112252692	65807	2	541471	uc002thf.4	-190635	ENSG00000172965	MIR4435-2HG	MIR4435-2 host gene
chr1	46476311	46476684	374	*	-0.578388	0.0155848	0.763386	Exon (uc001cov.3/23139, exon 10 of 29)	1	46471913	46501794	29882	1	23139	uc001cpa.3	4398	ENSG00000086015	MAST2	microtubule associated serine/threonine kinase 2
chr5	134421623	134422444	822	*	-0.579422	0.00547993	0.732528	Intron (uc003laj.2/100996485, intron 2 of 5)	5	134363424	134369964	6541	2	5307	uc010jea.3	-51659	ENSG00000069011	PITX1	paired like homeodomain 1
chr3	25369606	25370543	938	*	-0.579547	0.0325747	0.800173	Intron (uc011awl.2/5915, intron 1 of 7)	3	25469754	25639422	169669	1	5915	uc003cdi.2	-99211	ENSG00000077092	RARB	retinoic acid receptor beta
chr1	84881754	84882197	444	*	-0.579652	0.00591295	0.732528	Distal Intergenic	1	84874120	84880691	6572	1	58511	uc009wch.1	7634	ENSG00000137976	DNASE2B	deoxyribonuclease 2 beta
chr5	121830269	121830786	518	*	-0.579724	0.0140651	0.763386	Distal Intergenic	5	121772192	121814782	42591	2	153163	uc003ktb.1	-15487	ENSG00000250328	MGC32805	uncharacterized LOC153163
chr1	114104764	114105097	334	*	-0.579866	0.00302098	0.71069	Intron (uc001edh.3/260425, intron 2 of 21)	1	114133106	114228545	95440	1	260425	uc001edj.3	-28009	ENSG00000081026	MAGI3	membrane associated guanylate kinase, WW and PDZ domain containing 3
chr1	115159294	115160236	943	*	-0.579923	0.0399791	0.802816	Intron (uc001eez.3/163259, intron 6 of 29)	1	115110181	115124265	14085	2	10286	uc001efa.3	-35029	ENSG00000116752	BCAS2	BCAS2 pre-mRNA processing factor
chr6	22929342	22929603	262	*	-0.580128	0.00963764	0.739282	Distal Intergenic	6	22569678	22570750	1073	1	154150	uc003nds.3	359664	ENSG00000112273	HDGFL1	HDGF like 1
chr17	7781719	7782134	416	*	-0.580744	0.00115898	0.683542	Distal Intergenic	17	7788123	7816075	27953	1	1107	uc002gjd.2	-5989	ENSG00000170004	CHD3	chromodomain helicase DNA binding protein 3
chr14	55508303	55508683	381	*	-0.58089	0.00372167	0.71069	Intron (uc001xbo.3/122809, intron 2 of 2)	14	55518362	55536912	18551	1	93487	uc001xbq.1	-9679	ENSG00000168175	MAPK1IP1L	mitogen-activated protein kinase 1 interacting protein 1 like
chr3	197051187	197051949	763	*	-0.580903	0.0211432	0.772676	Distal Intergenic	3	196769431	197026143	256713	2	1739	uc010ial.3	-25044	ENSG00000075711	DLG1	discs large MAGUK scaffold protein 1
chr8	97809750	97810149	400	*	-0.582712	0.00816761	0.739282	Intron (uc003yhw.3/10404, intron 2 of 7)	8	97797092	97978571	181480	1	10404	uc010mbe.2	12658	ENSG00000104324	CPQ	carboxypeptidase Q
chr3	154552579	154552959	381	*	-0.583072	0.0436813	0.802816	Distal Intergenic	3	154741913	154901518	159606	1	4311	uc010hvr.1	-188954	ENSG00000196549	MME	membrane metalloendopeptidase
chr7	78389126	78389489	364	*	-0.584096	0.0102917	0.739282	Intron (uc003ugx.3/9863, intron 2 of 21)	7	77885087	78400638	515552	2	9863	uc011kgr.1	11149	ENSG00000187391	MAGI2	membrane associated guanylate kinase, WW and PDZ domain containing 2
chr9	102561567	102562031	465	*	-0.584594	0.00971145	0.739282	Intron (uc004bad.1/uc004bad.1, intron 2 of 6)	9	102584137	102596341	12205	1	8013	uc004bae.3	-22106	ENSG00000119508	NR4A3	nuclear receptor subfamily 4 group A member 3
chr11	89984027	89984641	615	*	-0.587004	0.0176524	0.763386	Distal Intergenic	11	89933597	89956532	22936	2	26973	uc009yvz.2	-27495	ENSG00000110172	CHORDC1	cysteine and histidine rich domain containing 1
chr1	223582291	223582574	284	*	-0.588465	0.00422932	0.71069	Distal Intergenic	1	223566715	223568812	2098	1	164127	uc001hoa.2	15576	ENSG00000178395	CCDC185	coiled-coil domain containing 185
chr2	60014863	60015521	659	*	-0.592961	0.0152964	0.763386	Distal Intergenic	2	60614497	60614580	84	2	100616473	uc021vie.1	599059	ENSG00000266078	MIR4432	microRNA 4432
chr3	58987189	58987756	568	*	-0.594174	0.001912	0.71069	Intron (uc003dku.1/uc003dku.1, intron 2 of 2)	3	58727737	59035715	307979	2	200844	uc003dkt.1	47959	ENSG00000163689	CFAP20DC	CFAP20 domain containing
chr7	3057883	3058405	523	*	-0.595051	0.0475901	0.804961	Intron (uc003smv.3/84433, intron 1 of 24)	7	2945710	3083509	137800	2	84433	uc003smv.3	25104	ENSG00000198286	CARD11	caspase recruitment domain family member 11
chr17	57466621	57466944	324	*	-0.597979	0.000521419	0.670603	Exon (uc002ixm.1/388403, exon 4 of 5)	17	57443444	57443515	72	1	100616204	uc021uat.1	23177	ENSG00000263857	MIR4729	microRNA 4729
chr8	17296268	17296822	555	*	-0.599002	0.000690933	0.683542	Distal Intergenic	8	17154306	17271040	116735	2	9108	uc003wxm.3	-25228	ENSG00000003987	MTMR7	myotubularin related protein 7
chr12	121798815	121799383	569	*	-0.599721	0.0318668	0.800173	Distal Intergenic	12	121746048	121792012	45965	2	51433	uc001uah.3	-6803	ENSG00000089053	ANAPC5	anaphase promoting complex subunit 5
chr16	58349281	58349979	699	*	-0.599737	0.00632704	0.739282	Distal Intergenic	16	58313901	58328951	15051	2	221191	uc010vie.2	-20330	ENSG00000103023	PRSS54	serine protease 54
chr16	23200557	23201305	749	*	-0.599964	0.00150194	0.696771	Exon (uc002dlm.1/6340, exon 3 of 13)	16	23194040	23228200	34161	1	6340	uc002dlm.1	6517	ENSG00000166828	SCNN1G	sodium channel epithelial 1 subunit gamma
chr12	87823089	87823593	505	*	-0.600379	0.0290185	0.800043	Distal Intergenic	12	88176663	88178488	1826	2	400058	uc021rbq.1	354895	NA	MKRN9P	makorin ring finger protein 9, pseudogene
chr6	158225599	158226364	766	*	-0.600917	0.00238434	0.71069	Distal Intergenic	6	158244294	158366109	121816	1	51429	uc003qqv.1	-17930	ENSG00000130340	SNX9	sorting nexin 9
chr18	61397210	61397834	625	*	-0.602832	0.018232	0.763386	Distal Intergenic	18	61377413	61391122	13710	1	89778	uc010dqf.3	19797	ENSG00000206072	SERPINB11	serpin family B member 11
chr19	46735783	46736434	652	*	-0.603118	0.00976147	0.739282	Promoter (2-3kb)	19	46733009	46734500	1492	1	374918	uc002pee.3	2774	ENSG00000188293	IGFL1	IGF like family member 1
chr15	27302879	27303551	673	*	-0.604852	0.0118565	0.746983	Intron (uc001zbf.4/2567, intron 3 of 5)	15	27216429	27778373	561945	1	2567	uc001zbg.2	86450	ENSG00000182256	GABRG3	gamma-aminobutyric acid type A receptor subunit gamma3
chr11	27696914	27697213	300	*	-0.605853	0.00543356	0.732528	Exon (uc001mrm.3/497258, exon 7 of 8)	11	27676442	27681196	4755	2	627	uc021qff.1	-15718	ENSG00000176697	BDNF	brain derived neurotrophic factor
chr4	5798526	5799012	487	*	-0.605856	0.00176847	0.71069	Exon (uc003gil.1/2121, exon 14 of 21)	4	5712924	5830772	117849	1	2121	uc003gim.1	85602	ENSG00000072840	EVC	EvC ciliary complex subunit 1
chr11	129443922	129444731	810	*	-0.606754	0.00194528	0.71069	Distal Intergenic	11	129245881	129322174	76294	1	8538	uc001qfc.4	198041	ENSG00000043039	BARX2	BARX homeobox 2
chr2	34411328	34411847	520	*	-0.606876	0.00374465	0.71069	Distal Intergenic	2	33951128	33953284	2157	2	151325	uc002rpb.3	-458044	ENSG00000239649	MYADML	myeloid associated differentiation marker like (pseudogene)
chr2	215106895	215107261	367	*	-0.607188	0.01692	0.763386	Intron (uc002veq.4/79582, intron 15 of 15)	2	215276461	215440653	164193	1	402117	uc002vet.2	-169200	ENSG00000174453	VWC2L	von Willebrand factor C domain containing 2 like
chr14	45485469	45485924	456	*	-0.607752	0.00969281	0.739282	Intron (uc001wvv.3/23116, intron 7 of 18)	14	45431416	45543634	112219	1	23116	uc010anc.3	54053	ENSG00000198718	TOGARAM1	TOG array regulator of axonemal microtubules 1
chr2	37226853	37227512	660	*	-0.607945	0.00867876	0.739282	Intron (uc010ezy.1/54497, intron 6 of 8)	2	37208153	37241163	33011	2	54497	uc010ezy.1	13651	ENSG00000008869	HEATR5B	HEAT repeat containing 5B
chr2	68259850	68260496	647	*	-0.608429	0.00686527	0.739282	Distal Intergenic	2	68269332	68280269	10938	2	10438	uc002sea.4	19773	ENSG00000197223	C1D	C1D nuclear receptor corepressor
chr8	92100021	92100382	362	*	-0.609644	0.00428171	0.71069	Distal Intergenic	8	92114847	92231464	116618	1	100130742	uc003yev.1	-14465	ENSG00000214954	LRRC69	leucine rich repeat containing 69
chr10	86321581	86321982	402	*	-0.60983	0.0131247	0.763386	Distal Intergenic	10	86184695	86278276	93582	1	54462	uc010qme.1	136886	ENSG00000107771	CCSER2	coiled-coil serine rich protein 2
chr2	24503759	24504242	484	*	-0.610684	0.0160869	0.763386	Intron (uc002rfe.2/50618, intron 17 of 39)	2	24461802	24480962	19161	2	50618	uc002rfh.1	-22797	ENSG00000198399	ITSN2	intersectin 2
chr7	138239328	138239730	403	*	-0.612369	0.00519251	0.732528	Exon (uc003vub.3/8805, exon 9 of 19)	7	138145810	138255748	109939	1	8805	uc022amn.1	93518	ENSG00000122779	TRIM24	tripartite motif containing 24
chr7	66715333	66716169	837	*	-0.614412	0.000824291	0.683542	Intron (uc003tvo.3/5382, intron 5 of 6)	7	66657747	66767429	109683	2	5382	uc003tvo.3	51260	ENSG00000067601	PMS2P4	PMS1 homolog 2, mismatch repair system component pseudogene 4
chr9	20539573	20540221	649	*	-0.614951	0.00628541	0.739282	Intron (uc011lne.1/4300, intron 1 of 9)	9	20502263	20502340	78	2	100616441	uc022bea.1	-37233	ENSG00000264941	MIR4474	microRNA 4474
chr2	181225152	181225581	430	*	-0.616788	0.00239219	0.71069	Distal Intergenic	2	180809604	180871840	62237	2	57703	uc002unp.2	-353312	ENSG00000163510	CWC22	CWC22 spliceosome associated protein homolog
chr2	110493479	110493891	413	*	-0.618884	0.00141255	0.696771	Distal Intergenic	2	110550335	110590596	40262	1	729540	uc002tfc.3	-56444	ENSG00000183054	RGPD6	RANBP2 like and GRIP domain containing 6
chr6	147302223	147302552	330	*	-0.619647	0.00866254	0.739282	Intron (uc003qlt.2/729178, intron 6 of 10)	6	147162525	147237021	74497	2	729178	uc003qls.2	-65202	ENSG00000233452	STXBP5-AS1	STXBP5 antisense RNA 1
chr10	30086848	30087480	633	*	-0.620465	0.00376539	0.71069	Distal Intergenic	10	29821458	30025864	204407	2	6840	uc009xld.1	-60984	ENSG00000197321	SVIL	supervillin
chr9	86397615	86398353	739	*	-0.621017	0.0221364	0.778123	Intron (uc004amy.3/80318, intron 6 of 12)	9	86354336	86432752	78417	2	80318	uc004amy.3	34399	ENSG00000165113	GKAP1	G kinase anchoring protein 1
chr1	45627643	45628532	890	*	-0.621079	0.00111649	0.683542	Intron (uc001cnd.2/57643, intron 1 of 13)	1	45482076	45672250	190175	2	57643	uc001cnd.2	43718	ENSG00000162415	ZSWIM5	zinc finger SWIM-type containing 5
chr3	141076368	141076556	189	*	-0.621134	0.00302233	0.71069	Intron (uc003etw.3/253461, intron 1 of 7)	3	141106489	141168632	62144	1	253461	uc010hun.3	-29933	ENSG00000177311	ZBTB38	zinc finger and BTB domain containing 38
chr9	16294594	16295234	641	*	-0.622312	0.000468124	0.670603	Distal Intergenic	9	16203933	16276311	72379	2	100129385	uc031tcv.1	-18283	ENSG00000205549	LINC03041	long intergenic non-protein coding RNA 3041
chr5	158653875	158654527	653	*	-0.624598	0.0169845	0.763386	Distal Intergenic	5	158584417	158637061	52645	2	153830	uc010jiq.2	-16814	ENSG00000145860	RNF145	ring finger protein 145
chr6	169194135	169195062	928	*	-0.625671	0.00584224	0.732528	Distal Intergenic	6	169017922	169068674	50753	1	64094	uc011egu.2	176213	ENSG00000112562	SMOC2	SPARC related modular calcium binding 2
chr7	64392762	64393698	937	*	-0.629723	0.0158895	0.763386	Distal Intergenic	7	64363631	64384809	21179	1	10793	uc003ttp.1	29131	ENSG00000198039	ZNF273	zinc finger protein 273
chr9	27562246	27562981	736	*	-0.63042	0.00111294	0.683542	Exon (uc003zqq.3/203228, exon 4 of 11)	9	27546543	27573491	26949	2	203228	uc003zqq.3	10510	ENSG00000147894	C9orf72	C9orf72-SMCR8 complex subunit
chr19	56915894	56916581	688	*	-0.631728	9.74e-05	0.413662	Promoter (<=1kb)	19	56915718	56936400	20683	1	147949	uc010ygm.1	176	ENSG00000198440	ZNF583	zinc finger protein 583
chr2	216025871	216026747	877	*	-0.633537	0.00261078	0.71069	Distal Intergenic	2	215796266	216003151	206886	2	26154	uc010zjn.2	-22720	ENSG00000144452	ABCA12	ATP binding cassette subfamily A member 12
chr9	136457105	136457337	233	*	-0.63382	0.00806905	0.739282	Distal Intergenic	9	136443537	136445368	1832	2	642968	uc011mdm.2	-11737	ENSG00000196990	FAM163B	family with sequence similarity 163 member B
chr10	27901633	27902156	524	*	-0.635278	0.0328008	0.800173	Distal Intergenic	10	27793103	27831166	38064	1	22931	uc031pto.1	108530	ENSG00000099246	RAB18	RAB18, member RAS oncogene family
chr3	59036501	59036829	329	*	-0.635589	0.0043393	0.71069	Promoter (<=1kb)	3	58873072	59035758	162687	2	200844	uc011bfg.1	-743	ENSG00000163689	CFAP20DC	CFAP20 domain containing
chr8	97982729	97983108	380	*	-0.636203	0.00419672	0.71069	Intron (uc003yhw.3/10404, intron 5 of 7)	8	97797092	97978571	181480	1	10404	uc010mbe.2	185637	ENSG00000104324	CPQ	carboxypeptidase Q
chr1	40158241	40158743	503	*	-0.637003	0.00129259	0.68356	Promoter (1-2kb)	1	40144645	40157089	12445	2	51440	uc010oix.2	-1152	ENSG00000116983	HPCAL4	hippocalcin like 4
chr1	32917565	32918527	963	*	-0.637225	0.0115783	0.746983	Distal Intergenic	1	32930658	33071542	140885	1	653121	uc001bvk.3	-12131	ENSG00000160062	ZBTB8A	zinc finger and BTB domain containing 8A
chr13	49066642	49067086	445	*	-0.638024	0.00899828	0.739282	Intron (uc001vch.3/1102, intron 14 of 14)	13	49063099	49107316	44218	2	1102	uc001vch.3	40230	ENSG00000136161	RCBTB2	RCC1 and BTB domain containing protein 2
chr16	55002627	55003380	754	*	-0.638654	0.00591648	0.732528	Distal Intergenic	16	54965984	54968395	2412	1	10265	uc002ehw.3	36643	ENSG00000176842	IRX5	iroquois homeobox 5
chr1	169840332	169841297	966	*	-0.64204	0.00261655	0.71069	Promoter (<=1kb)	1	169822215	169839745	17531	2	57147	uc010plw.2	-587	ENSG00000000457	SCYL3	SCY1 like pseudokinase 3
chr4	125011233	125011760	528	*	-0.642162	0.00432829	0.71069	Distal Intergenic	4	124695419	124786730	91312	1	285419	uc003ifd.3	315814	ENSG00000249464	LINC01091	long intergenic non-protein coding RNA 1091
chr8	27341053	27341431	379	*	-0.642584	0.0216074	0.773966	Distal Intergenic	8	27317278	27336813	19536	2	1135	uc011lal.2	-4240	ENSG00000120903	CHRNA2	cholinergic receptor nicotinic alpha 2 subunit
chr9	6182867	6183382	516	*	-0.643609	0.013996	0.763386	Distal Intergenic	9	6215786	6257983	42198	1	90865	uc003zjt.3	-32404	ENSG00000137033	IL33	interleukin 33
chr18	45387327	45387722	396	*	-0.645606	0.00400047	0.71069	Intron (uc002lcy.4/4087, intron 6 of 10)	18	45359466	45456970	97505	2	4087	uc002lcy.4	69248	ENSG00000175387	SMAD2	SMAD family member 2
chr14	64863805	64864329	525	*	-0.647852	0.000193294	0.489301	Intron (uc010aqe.2/4522, intron 1 of 16)	14	64854759	64926725	71967	1	4522	uc010aqf.3	9046	ENSG00000100714	MTHFD1	methylenetetrahydrofolate dehydrogenase, cyclohydrolase and formyltetrahydrofolate synthetase 1
chr4	71541846	71542270	425	*	-0.652155	0.000388923	0.636765	Distal Intergenic	4	71521258	71532348	11091	2	3512	uc010ihz.3	-9498	ENSG00000132465	JCHAIN	joining chain of multimeric IgA and IgM
chr3	55504139	55504625	487	*	-0.656734	0.00833879	0.739282	Exon (uc003dhm.3/7474, exon 4 of 4)	3	55499743	55514961	15219	2	7474	uc003dhm.3	10336	ENSG00000114251	WNT5A	Wnt family member 5A
chr5	67157150	67157759	610	*	-0.658941	0.0114327	0.746983	Distal Intergenic	5	67511584	67597649	86066	1	5295	uc003jva.3	-353825	ENSG00000145675	PIK3R1	phosphoinositide-3-kinase regulatory subunit 1
chr18	57516386	57516833	448	*	-0.661188	0.00416307	0.71069	Distal Intergenic	18	57567192	57571538	4347	1	5366	uc002lic.2	-50359	ENSG00000141682	PMAIP1	phorbol-12-myristate-13-acetate-induced protein 1
chr5	145060314	145060693	380	*	-0.661774	0.00253229	0.71069	Distal Intergenic	5	145138582	145214899	76318	2	153768	uc003lno.1	154206	ENSG00000186314	PRELID2	PRELI domain containing 2
chr19	35340389	35340915	527	*	-0.662451	0.00299077	0.71069	Intron (uc002nwk.1/uc002nwk.1, intron 4 of 4)	19	35307058	35323773	16716	2	400685	uc002nwj.3	-16616	ENSG00000267767	LINC01801	long intergenic non-protein coding RNA 1801
chr13	97817035	97817408	374	*	-0.665802	0.0173417	0.763386	Intron (uc031qmz.1/10150, intron 1 of 7)	13	97794090	98046374	252285	1	10150	uc031qmz.1	22945	ENSG00000139793	MBNL2	muscleblind like splicing regulator 2
chr8	143894352	143895100	749	*	-0.667915	0.0272313	0.791913	Distal Intergenic	8	143916217	143928262	12046	1	2765	uc003yxg.3	-21117	ENSG00000104499	GML	glycosylphosphatidylinositol anchored molecule like
chr7	12995052	12995512	461	*	-0.66916	0.00586873	0.732528	Distal Intergenic	7	12726911	12730558	3648	1	10124	uc021zzq.1	268141	ENSG00000122644	ARL4A	ADP ribosylation factor like GTPase 4A
chr1	29034522	29035433	912	*	-0.672065	0.00103958	0.683542	Intron (uc001bqz.3/10691, intron 8 of 9)	1	29063133	29096287	33155	1	51441	uc021okf.1	-27700	ENSG00000198492	YTHDF2	YTH N6-methyladenosine RNA binding protein 2
chr6	86396112	86396691	580	*	-0.677179	0.0300814	0.800173	Distal Intergenic	6	86386725	86388451	1727	2	387066	uc003pld.4	-7661	ENSG00000203875	SNHG5	small nucleolar RNA host gene 5
chr1	93147525	93148038	514	*	-0.677363	0.0171434	0.763386	Intron (uc001dox.3/7813, intron 9 of 17)	1	93029199	93159945	130747	2	7813	uc001doy.1	11907	ENSG00000067208	EVI5	ecotropic viral integration site 5
chr1	174571348	174571793	446	*	-0.680492	0.00320911	0.71069	Intron (uc001gjx.3/9910, intron 13 of 20)	1	174669672	174964445	294774	1	9910	uc001gkb.4	-97879	ENSG00000152061	RABGAP1L	RAB GTPase activating protein 1 like
chr15	64249813	64250255	443	*	-0.683016	0.00987082	0.739282	Intron (uc002amr.3/23604, intron 4 of 11)	15	64199235	64338521	139287	2	23604	uc002amr.3	88266	ENSG00000035664	DAPK2	death associated protein kinase 2
chr17	29178052	29178475	424	*	-0.683668	0.00423954	0.71069	Intron (uc002hfs.1/79915, intron 6 of 22)	17	29161166	29196729	35564	1	79915	uc002hft.1	16886	ENSG00000176208	ATAD5	ATPase family AAA domain containing 5
chr18	6477616	6478464	849	*	-0.685924	0.0237929	0.781793	Distal Intergenic	18	6511415	6590652	79238	1	100130480	uc021ugs.1	-32951	ENSG00000265944	LINC01387	long intergenic non-protein coding RNA 1387
chr7	42169015	42169921	907	*	-0.686791	0.00300766	0.71069	Intron (uc011kbg.2/2737, intron 2 of 13)	7	42000548	42192052	191505	2	2737	uc011kbg.2	22131	ENSG00000106571	GLI3	GLI family zinc finger 3
chr14	50220812	50221247	436	*	-0.687368	0.00538843	0.732528	Intron (uc010anj.1/9147, intron 33 of 33)	14	50234787	50249856	15070	1	23588	uc001wwx.3	-13540	ENSG00000165516	KLHDC2	kelch domain containing 2
chr7	49709981	49710732	752	*	-0.694483	0.0321658	0.800173	Distal Intergenic	7	49813257	49952138	138882	1	375567	uc003tot.1	-102525	ENSG00000188730	VWC2	von Willebrand factor C domain containing 2
chr9	4920704	4921336	633	*	-0.695086	0.00197341	0.71069	Distal Intergenic	9	4985086	5128183	143098	1	3717	uc010mhm.3	-63750	ENSG00000096968	JAK2	Janus kinase 2
chr8	49702093	49703049	957	*	-0.699258	0.00163505	0.696771	Distal Intergenic	8	49635953	49647870	11918	2	79645	uc011ldk.1	-54223	ENSG00000034239	CLXN	calaxin
chr7	22299186	22299856	671	*	-0.699633	0.0189264	0.76748	Intron (uc003svg.3/9771, intron 7 of 25)	7	22206688	22233353	26666	2	9771	uc011jym.1	-65833	ENSG00000136237	RAPGEF5	Rap guanine nucleotide exchange factor 5
chr10	90668389	90668917	529	*	-0.699731	0.0133486	0.763386	Exon (uc001kfk.4/57559, exon 4 of 11)	10	90672113	90683259	11147	1	57559	uc001kfn.4	-3196	ENSG00000138134	STAMBPL1	STAM binding protein like 1
chr18	28613686	28614205	520	*	-0.702939	0.014731	0.763386	Intron (uc002kwi.4/1825, intron 1 of 16)	18	28570052	28622781	52730	2	1825	uc002kwi.4	8576	ENSG00000134762	DSC3	desmocollin 3
chr5	133632684	133633075	392	*	-0.705237	0.0043879	0.715978	Intron (uc011cxm.1/51265, intron 9 of 9)	5	133655041	133702235	47195	2	51265	uc011cxr.1	69160	ENSG00000006837	CDKL3	cyclin dependent kinase like 3
chr17	41586006	41586295	290	*	-0.705753	0.000291845	0.556954	Intron (uc010wif.1/1659, intron 15 of 16)	17	41605211	41607803	2593	2	2118	uc002idv.4	21508	ENSG00000175832	ETV4	ETS variant transcription factor 4
chr21	10589576	10590037	462	*	-0.706581	0.0115361	0.746983	Intron (uc011abv.2/uc011abv.2, intron 1 of 11)	21	10906743	10990920	84178	2	7179	uc002yip.1	400883	ENSG00000274391	TPTE	transmembrane phosphatase with tensin homology
chr2	161452182	161452425	244	*	-0.709558	0.00273051	0.71069	Distal Intergenic	2	161137825	161350318	212494	2	5937	uc010fox.2	-101864	ENSG00000153250	RBMS1	RNA binding motif single stranded interacting protein 1
chr2	116392416	116393097	682	*	-0.709932	0.00384647	0.71069	Intron (uc002tla.2/57628, intron 5 of 25)	2	115919684	116602326	682643	1	57628	uc002tlf.2	472732	ENSG00000175497	DPP10	dipeptidyl peptidase like 10
chr4	99482276	99483196	921	*	-0.713477	0.00135079	0.696771	Intron (uc011cdz.2/10098, intron 1 of 7)	4	99391518	99578800	187283	2	10098	uc011cdz.2	95604	ENSG00000168785	TSPAN5	tetraspanin 5
chr2	15712803	15713419	617	*	-0.716054	0.000406202	0.636765	Distal Intergenic	2	15307032	15701472	394441	2	51594	uc002rcd.2	-11331	ENSG00000151779	NBAS	NBAS subunit of NRZ tethering complex
chr20	25622575	25623044	470	*	-0.716666	0.0117601	0.746983	Intron (uc002wuz.3/uc002wuz.3, intron 4 of 4)	20	25593573	25604648	11076	2	140838	uc002wuy.3	-17927	ENSG00000170191	NANP	N-acetylneuraminic acid phosphatase
chr1	150494494	150494982	489	*	-0.718149	0.00161774	0.696771	Distal Intergenic	1	150488233	150490508	2276	1	100874054	uc031pos.1	6261	ENSG00000228126	FALEC	focally amplified long non-coding RNA in epithelial cancer
chr5	57741179	57741576	398	*	-0.72184	0.0130767	0.763386	Distal Intergenic	5	57753916	57755189	1274	2	10769	uc011cql.1	13613	ENSG00000145632	PLK2	polo like kinase 2
chr11	34882550	34883105	556	*	-0.725304	0.008228	0.739282	Distal Intergenic	11	34937677	35017675	79999	1	8050	uc001mvt.3	-54572	ENSG00000110435	PDHX	pyruvate dehydrogenase complex component X
chr1	173436771	173437127	357	*	-0.731216	0.00180675	0.71069	Intron (uc001gix.1/100506023, intron 1 of 2)	1	173204199	173446294	242096	2	100506023	uc001gix.1	9167	NA	LOC100506023	uncharacterized LOC100506023
chr8	119190962	119191770	809	*	-0.733976	0.00305249	0.71069	Distal Intergenic	8	118811602	119124058	312457	2	2131	uc003yok.1	-66904	ENSG00000182197	EXT1	exostosin glycosyltransferase 1
chr1	64762124	64762835	712	*	-0.74119	0.0091739	0.739282	Distal Intergenic	1	64669490	64710027	40538	1	148581	uc001dbn.1	92634	ENSG00000177414	UBE2U	ubiquitin conjugating enzyme E2 U
chr17	44917433	44917840	408	*	-0.744101	0.000133101	0.421395	Distal Intergenic	17	44928968	44954437	25470	1	7484	uc002ikw.1	-11128	ENSG00000158955	WNT9B	Wnt family member 9B
chr3	178660318	178661235	918	*	-0.751867	0.00449977	0.726134	Distal Intergenic	3	178735011	178789656	54646	2	64393	uc003fjg.3	128421	ENSG00000172667	ZMAT3	zinc finger matrin-type 3
chr3	54740978	54741252	275	*	-0.75431	0.000760203	0.683542	Intron (uc003dhf.3/55799, intron 11 of 37)	3	54666151	54673884	7734	2	790952	uc003dhj.3	-67094	ENSG00000265992	ESRG	embryonic stem cell related
chr15	83266838	83267492	655	*	-0.759255	0.00573381	0.732528	Intron (uc002bit.3/64506, intron 2 of 11)	15	83211951	83241961	30011	2	64506	uc010uoe.2	-24877	ENSG00000214575	CPEB1	cytoplasmic polyadenylation element binding protein 1
chr7	117693579	117694020	442	*	-0.763501	0.00117392	0.683542	Distal Intergenic	7	117824086	117844093	20008	1	51691	uc003vjg.3	-130066	ENSG00000128534	LSM8	LSM8 homolog, U6 small nuclear RNA associated
chr8	49791898	49792256	359	*	-0.764975	0.00082368	0.683542	Distal Intergenic	8	49830239	49833999	3761	2	6591	uc003xqp.3	41743	ENSG00000019549	SNAI2	snail family transcriptional repressor 2
chr2	231189171	231189665	495	*	-0.772132	5.39e-05	0.393967	Promoter (2-3kb)	2	231191894	231268445	76552	1	93349	uc010fxm.1	-2229	ENSG00000185404	SP140L	SP140 nuclear body protein like
chr19	36762726	36763147	422	*	-0.774446	0.00948854	0.739282	Distal Intergenic	19	36802245	36803570	1326	1	100134317	uc021utf.1	-39098	NA	LOC100134317	uncharacterized LOC100134317
chr20	19455610	19456000	391	*	-0.777558	0.00418557	0.71069	Intron (uc002wrl.3/57419, intron 2 of 16)	20	19222946	19265240	42295	2	100130264	uc010zsd.1	-190370	ENSG00000179447	SLC24A3-AS1	SLC24A3 antisense RNA 1
chr14	71055047	71055553	507	*	-0.778595	0.00022395	0.489301	Intron (uc001xmf.3/10001, intron 6 of 7)	14	71050957	71067384	16428	2	10001	uc001xmf.3	11831	ENSG00000133997	MED6	mediator complex subunit 6
chr6	84040738	84041413	676	*	-0.779739	0.0032297	0.71069	Intron (uc003pjy.3/4199, intron 5 of 13)	6	83920110	84140938	220829	2	4199	uc003pjy.3	99525	ENSG00000065833	ME1	malic enzyme 1
chr11	63202720	63203302	583	*	-0.781463	0.00632419	0.739282	Distal Intergenic	11	63228876	63258680	29805	2	117245	uc001nwy.2	55378	ENSG00000168004	PLAAT5	phospholipase A and acyltransferase 5
chr12	53200845	53201664	820	*	-0.783834	0.00400082	0.71069	3' UTR	12	53200327	53207900	7574	2	3851	uc031qhk.1	6236	ENSG00000170477	KRT4	keratin 4
chr4	152103024	152103552	529	*	-0.786763	0.000375157	0.636765	Intron (uc003ime.2/152503, intron 3 of 19)	4	152041433	152096826	55394	2	152503	uc003imc.2	-6198	ENSG00000109686	SH3D19	SH3 domain containing 19
chr22	19596356	19597162	807	*	-0.792713	0.0111477	0.746983	Distal Intergenic	22	19553653	19554362	710	2	150185	uc011ahb.1	-41994	NA	LINC00895	long intergenic non-protein coding RNA 895
chr15	101512081	101512559	479	*	-0.792938	0.00502456	0.732528	Intron (uc002bwq.1/79705, intron 2 of 5)	15	101464716	101610317	145602	1	79705	uc010usc.2	47365	ENSG00000154237	LRRK1	leucine rich repeat kinase 1
chr1	152330520	152331012	493	*	-0.796691	0.00953462	0.739282	Promoter (1-2kb)	1	152321213	152332482	11270	2	388698	uc001ezw.4	1470	ENSG00000143520	FLG2	filaggrin 2
chr15	100956556	100957548	993	*	-0.801148	0.012247	0.749233	Intron (uc002bvz.3/204219, intron 12 of 12)	15	100884662	100890923	6262	2	388182	uc010boz.2	-65633	ENSG00000189419	SPATA41	spermatogenesis associated 41
chr2	206048611	206049437	827	*	-0.805587	9.12e-06	0.100026	Intron (uc010fub.2/117583, intron 13 of 18)	2	206547224	206608422	61199	1	8828	uc002vat.3	-497787	ENSG00000118257	NRP2	neuropilin 2
chr22	19561224	19561844	621	*	-0.807647	0.00882251	0.739282	Distal Intergenic	22	19553653	19554362	710	2	150185	uc011ahb.1	-6862	NA	LINC00895	long intergenic non-protein coding RNA 895
chr5	111818538	111818906	369	*	-0.8123	0.00396599	0.71069	Distal Intergenic	5	111755280	111756677	1398	1	54508	uc003kpx.2	63258	ENSG00000278921	EPB41L4A-DT	EPB41L4A divergent transcript
chr8	123030778	123031777	1000	*	-0.820267	0.0081814	0.739282	Intron (uc003ypj.3/uc003ypj.3, intron 1 of 2)	8	122625271	122653630	28360	2	3037	uc003yph.2	-377148	ENSG00000170961	HAS2	hyaluronan synthase 2
chr2	129836336	129837164	829	*	-0.845159	0.000101285	0.413662	Distal Intergenic	2	129023054	129076171	53118	2	9394	uc002tpt.4	-760165	ENSG00000136720	HS6ST1	heparan sulfate 6-O-sulfotransferase 1
chr6	46130966	46131511	546	*	-0.856591	0.0457825	0.802816	Intron (uc003oxz.1/59084, intron 3 of 3)	6	46127762	46138717	10956	2	59084	uc003oxz.1	7206	ENSG00000112796	ENPP5	ectonucleotide pyrophosphatase/phosphodiesterase family member 5
chr2	174429969	174430511	543	*	-0.866234	0.00495955	0.732528	Distal Intergenic	2	174219561	174233718	14158	1	83879	uc010zek.1	210408	ENSG00000144354	CDCA7	cell division cycle associated 7
chr2	113379561	113380057	497	*	-0.883219	3.54e-06	0.077778	Distal Intergenic	2	113399407	113401757	2351	2	400999	uc010fkq.2	21700	NA	SLC20A1-DT	SLC20A1 divergent transcript
chr17	42832049	42832342	294	*	-0.885251	0.00452848	0.728089	Distal Intergenic	17	42836568	42859214	22647	1	4185	uc002ihh.3	-4226	ENSG00000073670	ADAM11	ADAM metallopeptidase domain 11
chr3	50887217	50888124	908	*	-0.893513	0.000535894	0.670603	Intron (uc011bds.2/1795, intron 3 of 52)	3	50712672	51421629	708958	1	1795	uc011bds.2	174545	ENSG00000088538	DOCK3	dedicator of cytokinesis 3
chr3	77185911	77186814	904	*	-0.901696	0.00226002	0.71069	Intron (uc021xat.1/6092, intron 2 of 25)	3	77089294	77699114	609821	1	6092	uc011bgk.2	96617	ENSG00000185008	ROBO2	roundabout guidance receptor 2
chr17	69402262	69402908	647	*	-0.906134	0.00269623	0.71069	Distal Intergenic	17	70117161	70122560	5400	1	6662	uc002jiw.3	-714253	ENSG00000125398	SOX9	SRY-box transcription factor 9
chr8	70281022	70281386	365	*	-0.909919	6.8e-05	0.413662	Distal Intergenic	8	70378859	70573147	194289	1	23213	uc003xyd.2	-97473	ENSG00000137573	SULF1	sulfatase 1
chr18	29024227	29024813	587	*	-0.924723	0.00162074	0.696771	Promoter (2-3kb)	18	29027732	29058665	30934	1	1830	uc002kws.3	-2919	ENSG00000134757	DSG3	desmoglein 3
chr19	51567366	51567952	587	*	-0.934287	0.001625	0.696771	Promoter (<=1kb)	19	51559463	51568141	8679	2	26085	uc002pvl.3	189	ENSG00000167759	KLK13	kallikrein related peptidase 13
chr19	41626933	41627479	547	*	-0.96882	4e-05	0.350819	Exon (uc010xvv.1/1572, exon 5 of 8)	19	41620353	41634281	13929	1	1572	uc002opv.1	6580	ENSG00000197446	CYP2F1	cytochrome P450 family 2 subfamily F member 1
chr13	30000364	30001078	715	*	-0.974383	0.00120173	0.683542	Promoter (1-2kb)	13	30002777	30080084	77308	1	23281	uc001usm.4	-1699	ENSG00000132938	MTUS2	microtubule associated scaffold protein 2
chr4	30888264	30888731	468	*	-1.01201	0.0172183	0.763386	Intron (uc011bxx.2/5099, intron 1 of 2)	4	30722037	31148423	426387	1	5099	uc021xnd.1	166227	ENSG00000169851	PCDH7	protocadherin 7
chr7	64323124	64323767	644	*	-1.01843	0.00051906	0.670603	Distal Intergenic	7	64342871	64391955	49085	1	10793	uc003ttl.3	-19104	ENSG00000198039	ZNF273	zinc finger protein 273
chr10	20580389	20580861	473	*	-1.12845	0.0084009	0.739282	Distal Intergenic	10	20432224	20569115	136892	1	84898	uc009xkc.1	148165	ENSG00000120594	PLXDC2	plexin domain containing 2
chr11	86953009	86953235	227	*	-1.23867	0.000483051	0.670603	Intron (uc001pch.3/65084, intron 6 of 14)	11	86748886	87039876	290991	1	65084	uc010rtt.2	204123	ENSG00000166575	TMEM135	transmembrane protein 135
chr1	231007795	231008072	278	*	-1.31184	2.18e-08	0.000958543	Promoter (2-3kb)	1	230972865	231005335	32471	2	84886	uc001hud.2	-2460	ENSG00000119280	C1orf198	chromosome 1 open reading frame 198
